# Supplementary material for: Mitochondrial Cell‐Type‐Specific Profiling: Differential Function of Mesophyll and Guard Cells is Reflected by Their Mitochondrial Proteome
Source: Physiol Plant. 2025 Nov 3;177(6):e70579. doi: 10.1111/ppl.70579 (PMC12581003; doi:10.1111/ppl.70579)
Supplement: Supplementary file 2 — Table S1: ppl70579‐sup‐0001‐TableS1.xlsx. [file PPL-177-e70579-s001.xlsx]

## Sheet: legend
sheets:
full table containg output from LIMMA analysis, number of replicates, (full) MaxQuant protein groups table (Label Free Quantification (LFQ) and intensity based absolute quantification (iBAQ), detetction type, match between run (MBR) details, number of detected peptides, etc...) and all locations according to SUBA5 and functional data from mapman4
sub tables
condensed table	shows a strongly reduced version of the full table for better accesability, focusing on the enrichment analysis (related to Fig 3 + 4)
	LIMMA analysis	log2 fold change (red = enriched) and p value (green when low) of enrichment analysis	https://doi.org/10.1093/nar/gkv007
	number of replicates	"trafic light" style
	MaxQuant output	protein group identifiers	https://doi.org/10.1038/nbt.1511
	SUBA5	consensus protein location	https://suba.live/
	mapman4	functional annotation data	https://doi.org/10.1111/j.1365-3040.2009.01978.x
	ARC	Arabidopsis root cultures
	MYB60	guard cell-specific promoter
	CAB3	chlorophyll a/b-binding protein 3 promoter
	WT	wild type
	MTF	mitochondrial targeting fusion
LFQ	shows protein IDs and Label Free Quantification (LFQ) intensity values for all replicates (related to Fig 3 + 4)
iBAQ	shows protein IDs and theis intensity based absolute quantification (iBAQ) for all replicates (related to Fig 2)

## Sheet: condensed
enrichment analysis: log2 fold change and p vlaue from LIMMA for different input materials (tissues and promoters)																number of replicates, in which a protein was quantified										protein identifiers and functional data					subaCON5 annotation		Mapman4 annotation
ARC.logFC	ARC.P.Value	ARC_iBAQ.logFC	ARC_iBAQ.P.Value	CAB3.logFC	CAB3.P.Value	leaf.logFC	leaf.P.Value	MYB60.logFC	MYB60.P.Value	p35S_iBAQ.logFC	p35S_iBAQ.P.Value	seedling.logFC	seedling.P.Value	seedling_iBAQ.logFC	seedling_iBAQ.P.Value	ARC_WT	ARC_MTF	seedling_WT	seedling_35S	p35S	pMYB60	pCAB3	leaf	locus	Protein.IDs	Majority.protein.IDs	Peptide.counts..all.	Peptide.counts..razor.unique.	Peptide.counts..unique.	Fasta.headers	description	location_consensus	NAME	DESCRIPTION
2.61637	0.0364765	-0.00068085	0.674459	1.96783	0.103425			1.74184	0.189795	0.00112231	0.42111	8.0669	7.53964e-05	0.00205191	0.146441	1	2	1	3	3	5	4	0	AT5G58670.1	AT5G58670.1	AT5G58670.1	14	14	13	AT5G58670.1 | Symbols: PLC1, ATPLC1, ATPLC | ARABIDOPSIS THALIANA PHOSPHOLIPASE C, phospholipase C1, phospholipase C 1 | chr5:23704457-23706751 REVERSE LENGTH=561	phospholipase C1;phosphatidylinositol-specific phospholipase C is induced to a significant extent under various environmental stresses, such as dehydration, salinity, and low temperature. May play a role in secondary ABA response. There are two genes called ATPLC1, one corresponding to AT4g38530 and one corresponding ot AT5g58670 (this one).	plasma membrane
-0.48673	0.1604	0.00192918	0.0859225	2.28912	0.11686			2.70502	0.0274997	-0.000922857	0.33118	6.18986	0.000120737	-0.000612368	0.55693	3	3	1	3	3	5	3	0	AT3G01090.3	AT3G01090.3;AT3G01090.1;AT3G01090.2	AT3G01090.3;AT3G01090.1;AT3G01090.2	11;11;11	10;10;10	10;10;10	AT3G01090.3 | Symbols: KIN10, SNRK1.1, AKIN10, SnRK1 | SNF1 kinase homolog 10, SNF1-RELATED PROTEIN KINASE 1.1 | chr3:31437-33977 REVERSE LENGTH=512;AT3G01090.1 | Symbols: KIN10, SNRK1.1, AKIN10, SnRK1 | SNF1 kinase homolog 10, SNF1-RELATED PROTEIN KINASE	SNF1 kinase homolog 10;encodes a SNF1-related protein kinase that physically interacts with SCF subunit SKP1/ASK1 and 20S proteosome subunit PAD1. It can also interact with PRL1 DWD-containing protein. Based on in vitro degradation assays and cul4cs and prl1 mutants, there is evidence that AKIN10 is degraded in a proteasome-dependent manner, and that this depends on a CUL4-PRL1 E3 ligase	cytosol
-1.05325	0.0964818	0.00132585	0.325343									5.97933	0.0179484			3	3	3	1	0	0	0	0	AT3G12400.3	AT3G12400.3;AT3G12400.1;AT3G12400.2	AT3G12400.3;AT3G12400.1;AT3G12400.2	5;5;5	5;5;5	5;5;5	AT3G12400.3 | Symbols: ELC, ATELC, Vps23A | Vacuolar protein sorting 23A | chr3:3944078-3945796 REVERSE LENGTH=396;AT3G12400.1 | Symbols: ELC, ATELC, Vps23A | Vacuolar protein sorting 23A | chr3:3944600-3945796 REVERSE LENGTH=398;AT3G12400.2 | Symbols: ELC
1.01031	0.392117	0.000168211	0.891228									5.9713	0.0179817			1	2	3	1	0	0	0	0	AT1G76790.1	AT1G76790.1	AT1G76790.1	6	6	5	AT1G76790.1 | Symbols: IGMT5 | indole glucosinolate O-methyltransferase 5 | chr1:28822355-28823630 REVERSE LENGTH=367	O-methyltransferase family protein;	vacuole	Enzyme classification.EC_2 transferases.EC_2.1 transferase transferring one-carbon group	Indole glucosinolate O-methyltransferase 5 OS=Arabidopsis thaliana (sp|q9srd4|igmt5_arath : 714.0) & Enzyme classification.EC_2 transferases.EC_2.1 transferase transferring one-carbon group(50.2.1 : 336.6)
-1.30655	0.0338225	0.00315713	0.168675									5.82294	6.09448e-05	0.00533578	0.00761375	3	2	0	3	0	0	0	0	AT3G50860.2	AT3G50860.2;AT3G50860.1	AT3G50860.2;AT3G50860.1	1;1	1;1	1;1	AT3G50860.2 | Symbols: AP-3 alpha | Adaptor protein 3 alpha | chr3:18902346-18903806 FORWARD LENGTH=145;AT3G50860.1 | Symbols: AP-3 alpha | Adaptor protein 3 alpha | chr3:18902346-18903959 FORWARD LENGTH=166
1.01412	0.0699619	0.00110437	0.604349	4.33981	0.210954			3.63217	0.200355	-0.000706505	0.727553	5.79488	0.0187412			1	2	3	1	2	3	2	0	AT5G20130.1	AT5G20130.1_neo1;AT5G20130.1;AT5G20130.2	AT5G20130.1_neo1;AT5G20130.1;AT5G20130.2	3;3;3	3;3;3	3;3;3	AT5G20130.1_neo1;AT5G20130.1 | Symbols: no symbol available | no full name available | chr5:6797485-6798700 FORWARD LENGTH=202;AT5G20130.2 | Symbols: no symbol available | no full name available | chr5:6797398-6798700 FORWARD LENGTH=231	;	plastid
				1.40903	0.602636			2.30825	0.212659	0.000603126	0.653087	5.68961	0.00438821	-9.18944e-05	0.951024	2	0	0	3	3	5	2	0	AT4G23020.1	AT4G23020.1;AT4G23020.2	AT4G23020.1;AT4G23020.2	2;2	2;2	2;2	AT4G23020.1 | Symbols: TRM11 | TON1 Recruiting Motif 11 | chr4:12066331-12068442 REVERSE LENGTH=425;AT4G23020.2 | Symbols: TRM11 | TON1 Recruiting Motif 11 | chr4:12066331-12068442 REVERSE LENGTH=452	;	nucleus
0.33247	0.300406	0.00252463	0.0466679	-1.40454	0.0451905			-1.85642	0.00336561	0.00247268	0.0284302	5.68291	0.00261826	0.00106172	0.314654	3	3	0	4	4	4	3	0	AT3G18760.1	AT3G18760.1;AT3G18760.2	AT3G18760.1;AT3G18760.2	5;4	5;4	5;4	AT3G18760.1 | Symbols: no symbol available | no full name available | chr3:6457930-6459558 REVERSE LENGTH=139;AT3G18760.2 | Symbols: no symbol available | no full name available | chr3:6457930-6459558 REVERSE LENGTH=134	Translation elongation factor EF1B/ribosomal protein S6 family protein;	cytosol
												5.67278	0.0192996			0	0	3	1	0	0	0	0	AT2G42100.1	AT2G42100.1	AT2G42100.1	13	1	1	AT2G42100.1 | Symbols: no symbol available | no full name available | chr2:17560211-17561945 FORWARD LENGTH=378	Actin-like ATPase superfamily protein;	cytosol
2.69079	0.0351776	0.00292084	0.0626251									5.61619	0.00121834	0.00174927	0.222511	1	3	1	3	0	0	0	0	AT2G35690.1	AT2G35690.1	AT2G35690.1	11	5	5	AT2G35690.1 | Symbols: ACX5 | acyl-CoA oxidase 5 | chr2:14999962-15002892 FORWARD LENGTH=664			Phytohormone action.jasmonic acid.biosynthesis.OPC-8:CoA oxidase (ACX1)	OPC-8:CoA oxidase (ACX1)
2.63196	0.0375635	0.00153814	0.120147									5.38115	0.00583819	0.00445258	2.32525e-05	0	2	1	4	0	0	0	0	AT2G31790.1	AT2G31790.1	AT2G31790.1	7	6	6	AT2G31790.1 | Symbols: no symbol available | no full name available | chr2:13518269-13520167 FORWARD LENGTH=457	UDP-Glycosyltransferase superfamily protein;	peroxisome
0.309954	0.426356	0.002896	0.010196	-2.99128	0.0102379	-0.0752737	0.963628	-1.54525	0.179787	0.00211495	0.0319619	5.37052	0.0245342	0.00238852	0.013224	3	3	3	4	4	2	3	5	AT1G53645.1	AT1G53645.1	AT1G53645.1	16	16	16	AT1G53645.1 | Symbols: no symbol available | no full name available | chr1:20026434-20028587 REVERSE LENGTH=523	hydroxyproline-rich glycoprotein family protein;	mitochondrion
-1.56346	0.0389026	0.0013953	0.294197									5.32451	0.0210609			2	3	3	1	0	2	0	0	AT3G50440.1	AT3G50440.1	AT3G50440.1	4	4	4	AT3G50440.1 | Symbols: ATMES10, MES10 | ARABIDOPSIS THALIANA METHYL ESTERASE 10, methyl esterase 10 | chr3:18717392-18718396 REVERSE LENGTH=275			not assigned.annotated	Methylesterase 10 OS=Arabidopsis thaliana (sp|q8s9k8|mes10_arath : 520.0)
				3.48864	0.0484304							5.23881	0.0602006	0.00239462	0.0721736	0	0	1	3	1	1	2	0	AT5G03455.2	AT5G03455.2;AT5G03455.1	AT5G03455.2;AT5G03455.1	1;1	1;1	1;1	AT5G03455.2 | Symbols: ACR2, AtACR2, CDC25, ARATH;CDC25 | ARSENATE REDUCTASE 2 | chr5:862592-863324 FORWARD LENGTH=108;AT5G03455.1 | Symbols: ACR2, AtACR2, CDC25, ARATH;CDC25 | ARSENATE REDUCTASE 2 | chr5:862592-863949 FORWARD LENGTH=146
				-0.674258	0.760049					0.00237391	0.0517916	5.14305	0.0192843	0.000828403	0.510797	0	0	0	3	3	0	1	0	AT5G17890.1	AT5G17890.1	AT5G17890.1	3	3	3	AT5G17890.1 | Symbols: DAR4, CHS3 | CHILLING SENSITIVE 3, DA1-related protein 4 | chr5:5917015-5923160 FORWARD LENGTH=1613	DA1-related protein 4;Encodes a protein that appears to be involved in defense responses. Contains TIR, NB-LRR and LIM domains. A gain of function allele exhibits cold dependent phenotypes including apparent activation of defense responses and an increased freezing tolerance.	nucleus
0.97588	0.0831949	0.00582482	0.00618898									5.13378	0.049699	0.00485979	0.00796823	3	3	2	4	0	0	0	0	AT2G20820.1	AT2G20820.1_neo1;AT2G20820.1	AT2G20820.1_neo1;AT2G20820.1	2;2	2;2	2;2	AT2G20820.1_neo1;AT2G20820.1 | Symbols: no symbol available | no full name available | chr2:8964450-8965166 FORWARD LENGTH=93
												5.12678	0.0629947	0.00265474	0.00255074	0	0	2	3	0	0	0	0	AT3G12860.1	AT3G12860.1	AT3G12860.1	11	1	1	AT3G12860.1 | Symbols: no symbol available | no full name available | chr3:4091678-4093921 FORWARD LENGTH=499	NOP56-like pre RNA processing ribonucleoprotein;	nucleus
2.38046	0.0578763	-0.000104975	0.933821									4.9713	0.0525667	0.000275915	0.699937	3	2	2	3	0	0	0	0	AT1G26420.1	AT1G26420.1_neo1;AT1G26420.1;AT5G44390.1_neo1;AT5G44390.1	AT1G26420.1_neo1;AT1G26420.1	4;4;1;1	4;4;1;1	3;3;1;1	AT1G26420.1_neo1;AT1G26420.1 | Symbols: AtBBE7 | | chr1:9141715-9143304 REVERSE LENGTH=529	FAD-binding Berberine family protein;	extracellular
-0.313148	0.428185	0.00377292	0.0676054	6.26273	0.162861							4.83101	0.000684453	0.00281185	0.112055	3	3	0	4	1	1	2	0	AT1G69880.1	AT1G69880.1	AT1G69880.1	6	6	6	AT1G69880.1 | Symbols: ATH8, TH8 | thioredoxin H-type 8 | chr1:26321540-26322794 FORWARD LENGTH=148	thioredoxin H-type 8;	endoplasmic reticulum	Redox homeostasis.thiol-based redox regulation.thioredoxin activities.H-type thioredoxin	H-type thioredoxin
0.189434	0.602575	-0.000140326	0.92371	2.26815	0.253306			1.84359	0.280688	0.00024387	0.861572	4.76336	0.0135648	0.000601443	0.642736	3	3	1	3	2	4	3	0	AT3G18410.2	AT3G18410.2;AT3G18410.1	AT3G18410.2;AT3G18410.1	5;5	2;2	2;2	AT3G18410.2 | Symbols: no symbol available | no full name available | chr3:6323203-6323761 FORWARD LENGTH=106;AT3G18410.1 | Symbols: no symbol available | no full name available | chr3:6323203-6323761 FORWARD LENGTH=106	Complex I subunit NDUFS6;	mitochondrion
												4.68654	0.264051	0.00244258	0.0760477	0	0	3	2	0	0	0	0	AT5G66280.1	AT5G66280.1	AT5G66280.1	3	1	1	AT5G66280.1 | Symbols: GMD1 | GDP-D-mannose 4,6-dehydratase 1 | chr5:26476434-26477519 FORWARD LENGTH=361	GDP-D-mannose 4,6-dehydratase 1;GDP-D-mannose 4,6-dehydratase	cytosol	Carbohydrate metabolism.nucleotide sugar biosynthesis.GDP-L-fucose biosynthesis.de novo biosynthesis.GDP-D-mannose 4,6-dehydratase (MUR1)	GDP-D-mannose 4,6-dehydratase (MUR1)
0.634503	0.204784	0.00245181	0.0244174	-2.05217	0.0783269	-3.63835	0.000994559	-1.61351	0.0225914	0.00261447	0.00805999	4.59336	0.00161906	-0.000685917	0.437176	3	3	3	4	4	5	4	5	AT5G18170.1	AT5G18170.1	AT5G18170.1	25	18	12	AT5G18170.1 | Symbols: GDH1 | glutamate dehydrogenase 1 | chr5:6006172-6008248 FORWARD LENGTH=411	glutamate dehydrogenase 1;Encodes the 43 kDa alpha-subunit of the glutamate dehydrogenase with a putative mitochondrial transit polypeptide and NAD(H)- and alpha-ketoglutarate-binding domains. Mitochondrial localization confirmed by subcellular fractionation. Combines in several ratios with GDH2 protein (GDH-beta) to form seven isoenzymes. Catalyzes the cleavage of glycine residues. May be involv…	mitochondrion
												4.57276	9.85838e-05	0.0030484	0.000341316	0	0	0	3	0	0	0	0	AT5G18950.1	AT5G18950.1	AT5G18950.1	2	2	2	AT5G18950.1 | Symbols: no symbol available | no full name available | chr5:6328519-6329970 REVERSE LENGTH=483	Tetratricopeptide repeat (TPR)-like superfamily protein;	mitochondrion
-0.211821	0.475324	0.00119912	0.243872	4.8792	0.0493039			4.81116	0.0225846			4.56719	0.0635527	0.000647293	0.463237	3	3	2	3	1	3	2	0	AT3G55010.2	AT3G55010.2_neo1;AT3G55010.1_neo1;AT3G55010.2;AT3G55010.1	AT3G55010.2_neo1;AT3G55010.1_neo1;AT3G55010.2;AT3G55010.1	4;4;4;4	4;4;4;4	4;4;4;4	AT3G55010.2_neo1;AT3G55010.1_neo1;AT3G55010.2 | Symbols: EMB2818, PUR5, ATPURM | EMBRYO DEFECTIVE 2818 | chr3:20386818-20388549 FORWARD LENGTH=389;AT3G55010.1 | Symbols: EMB2818, PUR5, ATPURM | EMBRYO DEFECTIVE 2818 | chr3:20386818-20388549 FORWARD LENGTH=	phosphoribosylformylglycinamidine cyclo-ligase, chloroplast / phosphoribosyl-aminoimidazole synthetase / AIR synthase (PUR5);encoding phosphoribosylformylglycinamidine cyclo-ligase (syn. AIR synthetase)that phosphorylates 5-phosphoribosyl-N-formylglycinamidine (FGAM) to form 5-aminoimidazole ribonucleotide (AIR)	plastid
1.44147	0.00482003	0.00341969	0.00258149	-2.42826	0.00245306	3.07693	0.0114324	-6.12979	2.86575e-05	0.00423314	0.000112855	4.56542	0.000958705	0.00286239	0.00311377	3	3	3	4	4	5	4	3	AT5G09420.1	AT5G09420.1	AT5G09420.1	18	18	18	AT5G09420.1 | Symbols: ATTOC64-V, AtmtOM64, MTOM64, OM64, TOC64-V | ARABIDOPSIS THALIANA TRANSLOCON AT THE OUTER MEMBRANE OF CHLOROPLASTS 64-V, outer membrane 64, translocon at the outer membrane of chloroplasts 64-V | chr5:2928316-2931750 FORWARD LENGTH=6	translocon at the outer membrane of chloroplasts 64-V;	mitochondrion
1.09334	0.24882	0.00218983	0.122617									4.55702	0.0274653	0.000987493	0.533787	2	3	2	3	0	0	0	0	AT3G56090.1	AT3G56090.1_neo1;AT3G56090.1	AT3G56090.1_neo1;AT3G56090.1	4;4	3;3	3;3	AT3G56090.1_neo1;AT3G56090.1 | Symbols: FER3, ATFER3 | ferritin 3 | chr3:20814350-20815984 REVERSE LENGTH=259	ferritin 3;Encodes FERRITIN 3, AtFER3. Ferritins are a class of 24-mer multi-meric proteins found in all kingdoms of life. Function as the main iron store in mammals. Evidence suggests that Arabidopsis ferritins are essential to protect cells against oxidative damage, but they do not constitute the major iron pool.	plastid
				3.9841	0.135166			3.72745	0.166415	0.000798288	0.489597	4.43916	0.000134301	0.00378478	0.00128168	0	0	0	4	2	3	3	0	AT1G45000.1	AT1G45000.1;AT1G45000.2	AT1G45000.1;AT1G45000.2	25;19	4;2	4;2	AT1G45000.1 | Symbols: RPT4b | | chr1:17009220-17011607 FORWARD LENGTH=399;AT1G45000.2 | Symbols: RPT4b | | chr1:17009220-17011607 FORWARD LENGTH=335	AAA-type ATPase family protein;	cytosol,nucleus
1.2632	0.572593	0.00203355	0.393413									4.43167	6.84361e-05	0.00497352	0.0159717	1	2	0	3	0	1	1	0	AT2G41420.1	AT2G41420.1	AT2G41420.1	1	1	1	AT2G41420.1 | Symbols: WIH2 | WINDHOSE 2 | chr2:17266794-17267873 REVERSE LENGTH=98	proline-rich family protein;	plasma membrane
0.914511	0.0498668	0.00461754	0.0186267	-2.93217	0.0836361			-2.00905	0.118288	0.002657	0.112987	4.37546	0.00332979	0.00262087	0.110534	3	3	2	4	4	4	2	0	AT3G21400.1	AT3G21400.1	AT3G21400.1	15	15	15	AT3G21400.1 | Symbols: no symbol available | no full name available | chr3:7534824-7536293 REVERSE LENGTH=188	;	mitochondrion	Cellular respiration.oxidative phosphorylation.NADH dehydrogenase complex.assembly.assembly factor (NDUFAF4)	assembly factor of NADH dehydrogenase complex (NDUFAF4)
-0.524984	0.337515	0.000241258	0.870729									4.33619	0.0279362			3	2	3	1	0	0	0	0	AT3G01190.1	AT3G01190.1_neo1;AT3G01190.1	AT3G01190.1_neo1;AT3G01190.1	7;7	7;7	7;7	AT3G01190.1_neo1;AT3G01190.1 | Symbols: no symbol available | no full name available | chr3:67236-68477 REVERSE LENGTH=321	Peroxidase superfamily protein;	extracellular
												4.31738	0.000860393	0.00247355	0.00602083	0	0	0	3	0	0	0	0	AT2G31040.1	AT2G31040.1	AT2G31040.1	4	4	4	AT2G31040.1 | Symbols: AtCGL160, CGL160 | CONSERVED ONLY IN THE GREEN LINEAGE 160 | chr2:13209094-13211012 REVERSE LENGTH=350	ATP synthase protein I -related;	plastid	Photosynthesis.photophosphorylation.ATP synthase complex.assembly.assembly factor (CGL160)	factor involved in ATP synthase complex assembly (CGL160)
-0.937908	0.104462	-0.0014998	0.319156	2.51884	0.0863491			3.10309	0.0302334	-0.000714738	0.61983	4.28497	0.0219882	0.000250779	0.83992	3	2	1	4	3	4	4	0	AT1G19450.1	AT1G19450.1	AT1G19450.1	8	8	6	AT1G19450.1 | Symbols: no symbol available | no full name available | chr1:6731671-6734633 REVERSE LENGTH=488	Major facilitator superfamily protein;	vacuole
1.46449	0.00663968	0.00415101	0.0113268	0.587954	0.806544	-0.743993	0.563731			0.00227655	0.126765	4.18103	0.0236705	0.00405694	0.00489122	3	3	2	4	2	0	2	5	AT3G62400.1	AT3G62400.1	AT3G62400.1	3	1	1	AT3G62400.1 | Symbols: no symbol available | no full name available | chr3:23090295-23090489 FORWARD LENGTH=64	;	mitochondrion
												4.14942	0.00693363	0.00271261	0.00672711	0	0	0	3	0	0	0	0	AT4G21640.1	AT4G21640.1_neo1;AT4G21640.1;AT4G21630.1_neo1;AT4G21630.1	AT4G21640.1_neo1;AT4G21640.1;AT4G21630.1_neo1;AT4G21630.1	5;5;3;3	1;1;1;1	1;1;1;1	AT4G21640.1_neo1;AT4G21640.1 | Symbols: no symbol available | no full name available | chr4:11496834-11500618 REVERSE LENGTH=733;AT4G21630.1_neo1;AT4G21630.1 | Symbols: no symbol available | no full name available | chr4:11492248-11495500 REVERSE LENGTH=75	Subtilase family protein;	extracellular
1.29627	0.492321	0.000405237	0.796051	1.39302	0.0682384			1.35209	0.0654715	0.00182246	0.186188	4.12427	0.0218629	0.000383846	0.778794	2	3	0	3	4	4	4	0	AT5G04440.1	AT5G04440.1_neo1;AT5G04440.1;AT5G04440.2_neo1;AT5G04440.2	AT5G04440.1_neo1;AT5G04440.1;AT5G04440.2_neo1;AT5G04440.2	8;8;6;6	8;8;6;6	8;8;6;6	AT5G04440.1_neo1;AT5G04440.1 | Symbols: no symbol available | no full name available | chr5:1254957-1256624 FORWARD LENGTH=255;AT5G04440.2_neo1;AT5G04440.2 | Symbols: no symbol available | no full name available | chr5:1254957-1256267 FORWARD LENGTH=243	Protein of unknown function (DUF1997);	plastid
-0.216451	0.476254	0.000582776	0.580531	0.858373	0.24137			-0.033472	0.941634	0.000973003	0.294763	4.07741	0.0255176	0.000661492	0.466684	3	3	1	4	4	5	4	0	AT5G43900.1	AT5G43900.1;AT5G43900.3;AT5G43900.2;AT1G04160.2;AT1G04160.1	AT5G43900.1;AT5G43900.3;AT5G43900.2	22;22;21;6;6	20;20;19;5;5	17;17;17;3;3	AT5G43900.1 | Symbols: XI-6, ATMYA2, XI-2, MYA2 | ARABIDOPSIS MYOSIN 2, MYOSIN X1 2, myosin 2, MYOSIN XI-6 | chr5:17657241-17666653 REVERSE LENGTH=1505;AT5G43900.3 | Symbols: XI-6, ATMYA2, XI-2, MYA2 | ARABIDOPSIS MYOSIN 2, MYOSIN X1 2, myosin 2, MYOSIN XI	myosin 2;Encodes a member of the type XI myosin protein family that binds F-actin and co-localizes with actin filaments and peroxisomes. Homozygous mutants are reported to have pleiotropic effects in growth and fertility and may also be lethal. This protein is also involved in root hair growth and organelle trafficking. This protein interacts with RabC2a and RabD1 in a GTP-dependent manner.	cytosol,peroxisome
1.08557	0.0172265	0.00271977	0.00123142	-3.32423	0.00529247			-4.06513	0.000307214	0.00305361	0.000141311	4.04751	0.0157608	0.0007239	0.262712	3	3	4	4	4	5	4	0	AT3G63150.1	AT3G63150.1	AT3G63150.1	22	22	22	AT3G63150.1 | Symbols: ATCBG, MIRO2 | MIRO-related GTP-ase 2, CALCIUM BINDING GTP-ASE | chr3:23329200-23332692 REVERSE LENGTH=643	MIRO-related GTP-ase 2;Encodes a calcium binding GTPases that is localized to the mitochondrion and is involved in salt stress response.	mitochondrion	Cell division.mitochondrion/peroxisome binary fission.regulatory GTPase (MIRO)	regulatory GTPase (MIRO) of mitochondrion fission
												4.03232	0.00301982	0.00146253	0.200157	0	0	0	3	0	0	0	0	AT1G16720.2	AT1G16720.2_neo1;AT1G16720.2	AT1G16720.2_neo1;AT1G16720.2	33;33	1;1	1;1	AT1G16720.2_neo1;AT1G16720.2 | Symbols: HCF173 | high chlorophyll fluorescence phenotype 173 | chr1:5723161-5726248 FORWARD LENGTH=631			Photosynthesis.photophosphorylation.photosystem II.assembly.psbA-translation activator (HCF173)	protein involved in PS-II assembly (HCF173)
				5.21615	0.0671243	-1.99127	0.0297092	4.20361	0.0842246	-0.000460394	0.74922	4.03124	0.00199172	0.00092289	0.520309	0	0	0	3	2	4	3	4	AT1G72930.1	AT1G72930.1;AT1G72910.1;AT1G72930.2;AT1G72920.1;AT1G72940.1;AT1G17600.1;AT1G72860.3;AT1G72860.1;AT1G72860.2;AT1G27170.1	AT1G72930.1;AT1G72910.1;AT1G72930.2	6;5;4;1;1;1;1;1;1;1	6;5;4;1;1;1;1;1;1;1	6;5;4;1;1;1;1;1;1;1	AT1G72930.1 | Symbols: TN10, AtTN10, TIR | toll/interleukin-1 receptor-like, TIR-nucleotide binding site family 10 | chr1:27439476-27440147 FORWARD LENGTH=176;AT1G72910.1 | Symbols: TN8 | TIR-NBS8 | chr1:27435634-27436887 FORWARD LENGTH=380;AT1G72930.2 | S	toll/interleukin-1 receptor-like;Toll/interleukin-1 receptor-like protein (TIR) mRNA,	cytosol
1.65842	0.0681393	0.00151184	0.24581	2.48625	0.199111			1.90265	0.199031	-0.000787952	0.581959	3.98143	0.0268911	0.00134509	0.234943	1	3	1	4	3	5	3	0	AT1G51510.1	AT1G51510.1	AT1G51510.1	4	4	4	AT1G51510.1 | Symbols: Y14 | | chr1:19103072-19104753 REVERSE LENGTH=202	RNA-binding (RRM/RBD/RNP motifs) family protein;This gene is predicted to encode a protein involved in the exon junction complex. Though there is a predicted RNA binding motif, in the Drosophila ortholog (33% identity), this motif mediates interactions with Mago and is not available for RNA binding. The Arabidopsis Y14 protein appears to be predominantly nucleolar, but there is also some evidence…	cytosol,nucleus
2.50392	0.00694735	0.00588346	0.000751214	-1.99082	0.278321	-1.35801	0.274037			0.000620361	0.681286	3.98028	0.00198856	0.00222556	0.100958	3	3	2	4	2	0	2	3	AT3G15020.1	AT3G15020.1_neo1;AT3G15020.1;AT3G15020.2_neo1;AT3G15020.2	AT3G15020.1_neo1;AT3G15020.1;AT3G15020.2_neo1;AT3G15020.2	21;19;17;15	11;9;9;7	11;9;9;7	AT3G15020.1_neo1;AT3G15020.1 | Symbols: mMDH2 | mitochondrial malate dehydrogenase 2 | chr3:5056139-5057941 FORWARD LENGTH=341;AT3G15020.2_neo1;AT3G15020.2 | Symbols: mMDH2 | mitochondrial malate dehydrogenase 2 | chr3:5056139-5057865 FORWARD LENGTH=316	Lactate/malate dehydrogenase family protein;	mitochondrion	Cellular respiration.tricarboxylic acid cycle.mitochondrial NAD-dependent malate dehydrogenase	mitochondrial NAD-dependent malate dehydrogenase
												3.97339	0.0832175	0.00249922	0.0466583	1	0	1	3	0	0	0	0	AT2G25530.1	AT2G25530.1;AT2G25530.2	AT2G25530.1;AT2G25530.2	5;3	5;3	5;3	AT2G25530.1 | Symbols: no symbol available | no full name available | chr2:10863059-10866597 FORWARD LENGTH=655;AT2G25530.2 | Symbols: no symbol available | no full name available | chr2:10863059-10865696 FORWARD LENGTH=539	AFG1-like ATPase family protein;	mitochondrion
				0.297304	0.589442			0.0814199	0.839028	0.00150701	0.172454	3.93206	0.0386224	0.00197856	0.0746949	0	0	1	4	4	4	3	0	AT3G62370.1	AT3G62370.1_neo1;AT3G62370.1	AT3G62370.1_neo1;AT3G62370.1	7;7	7;7	7;7	AT3G62370.1_neo1;AT3G62370.1 | Symbols: no symbol available | no full name available | chr3:23080789-23083234 FORWARD LENGTH=361
0.474633	0.231957	0.00304265	0.000851381	-2.05033	0.0470194			-2.25232	0.00727629	0.00246168	0.00238629	3.92257	0.0199779	8.93023e-05	0.897258	3	3	4	4	4	5	4	0	AT3G17910.1	AT3G17910.1_neo1;AT3G17910.1	AT3G17910.1_neo1;AT3G17910.1	14;14	14;14	14;14	AT3G17910.1_neo1;AT3G17910.1 | Symbols: SURF1, AtSURF1a, EMB3121, SURF1a | EMBRYO DEFECTIVE 3121, SURFEIT 1, SURFEIT 1a | chr3:6133581-6136053 FORWARD LENGTH=354			Cellular respiration.oxidative phosphorylation.cytochrome c oxidase complex.accessory assembly components.component SURF1	component SURF1 of cytochrome c oxidase assembly
0.762076	0.0533958	0.0034498	0.0112512									3.84431	0.00548842	0.00336279	0.00498209	3	3	0	4	0	0	0	0	AT3G05570.1	AT3G05570.1	AT3G05570.1	1	1	1	AT3G05570.1 | Symbols: no symbol available | no full name available | chr3:1616265-1616636 REVERSE LENGTH=90
0.731466	0.0784441	0.00474668	0.000907	0.0358231	0.96149	-6.07155	5.83817e-07	-0.354392	0.631506	0.000130634	0.905228	3.83089	0.00141765	0.000181071	0.867041	3	3	2	4	4	3	4	5	AT1G23800.1	AT1G23800.1_neo1;AT1G23800.1;AT1G23800.2_neo1;AT1G23800.2	AT1G23800.1_neo1;AT1G23800.1;AT1G23800.2_neo1;AT1G23800.2	27;25;18;16	24;22;15;13	24;22;15;13	AT1G23800.1_neo1;AT1G23800.1 | Symbols: ALDH2B7, ALDH2B | aldehyde dehydrogenase 2B, aldehyde dehydrogenase 2B7 | chr1:8412238-8414804 REVERSE LENGTH=534;AT1G23800.2_neo1;AT1G23800.2 | Symbols: ALDH2B7, ALDH2B | aldehyde dehydrogenase 2B, aldehyde dehydrog	aldehyde dehydrogenase 2B7;Encodes a mitochondrial aldehyde dehydrogenase; nuclear gene for mitochondrial product.	mitochondrion	Carbohydrate metabolism.fermentation.acetic acid biosynthesis.aldehyde dehydrogenase (ALDH2B)	aldehyde dehydrogenase (ALDH2B)
0.604269	0.118243	0.000586591	0.532074	1.3259	0.159864			1.0669	0.166457	0.00107607	0.198458	3.81914	0.00444686	6.5281e-05	0.936044	3	3	0	4	4	5	3	0	AT3G50950.2	AT3G50950.2;AT3G50950.1	AT3G50950.2;AT3G50950.1	20;20	20;20	20;20	AT3G50950.2 | Symbols: ZAR1 | HOPZ-ACTIVATED RESISTANCE 1 | chr3:18936127-18938685 FORWARD LENGTH=852;AT3G50950.1 | Symbols: ZAR1 | HOPZ-ACTIVATED RESISTANCE 1 | chr3:18936127-18938685 FORWARD LENGTH=852	HOPZ-ACTIVATED RESISTANCE 1;	cytosol
-0.0411557	0.923697	0.00240392	0.085315	-0.822031	0.208288			-1.28748	0.0213066	0.00264888	0.0316187	3.81224	0.000924181	0.00106892	0.364903	3	3	0	4	4	4	3	0	AT3G51010.1	AT3G51010.1_neo1;AT3G51010.1	AT3G51010.1_neo1;AT3G51010.1	3;3	3;3	3;3	AT3G51010.1_neo1;AT3G51010.1 | Symbols: no symbol available | no full name available | chr3:18946880-18948048 REVERSE LENGTH=188	;	mitochondrion
												3.8068	0.0350473	0.00397013	9.54193e-05	0	0	1	4	0	0	0	0	AT1G13340.1	AT1G13340.1	AT1G13340.1	2	2	2	AT1G13340.1 | Symbols: ISTL6 | IST1-LIKE 6 | chr1:4569622-4571043 REVERSE LENGTH=409	Regulator of Vps4 activity in the MVB pathway protein;	mitochondrion
0.988133	0.38373	0.000568552	0.500306	1.65386	0.182386							3.77297	0.0518272	0.00070077	0.348166	2	3	1	3	1	2	2	0	AT3G02740.2	AT3G02740.2_neo1;AT3G02740.2;AT3G02740.1_neo1;AT3G02740.1	AT3G02740.2_neo1;AT3G02740.2;AT3G02740.1_neo1;AT3G02740.1	6;6;6;6	6;6;6;6	6;6;6;6	AT3G02740.2_neo1;AT3G02740.2 | Symbols: no symbol available | no full name available | chr3:591018-593089 FORWARD LENGTH=413;AT3G02740.1_neo1;AT3G02740.1 | Symbols: no symbol available | no full name available | chr3:590561-593089 FORWARD LENGTH=488
								2.6627	0.0239822			3.75982	0.0339731			1	1	3	1	0	3	0	0	AT5G56260.5	AT5G56260.5;AT5G56260.2;AT5G56260.1;AT5G56260.4_neo1;AT5G56260.3_neo1;AT5G56260.4;AT5G56260.3	AT5G56260.5;AT5G56260.2;AT5G56260.1;AT5G56260.4_neo1;AT5G56260.3_neo1;AT5G56260.4;AT5G56260.3	3;3;3;2;2;2;2	3;3;3;2;2;2;2	3;3;3;2;2;2;2	AT5G56260.5 | Symbols: no symbol available | no full name available | chr5:22775549-22776049 REVERSE LENGTH=166;AT5G56260.2 | Symbols: no symbol available | no full name available | chr5:22775549-22776049 REVERSE LENGTH=166;AT5G56260.1 | Symbols: no symbol
0.754753	0.105542	0.00455713	0.00341182	0.435641	0.865414			0.772844	0.608698	0.000682744	0.584906	3.75681	0.0271728	0.00285785	0.0259018	3	3	3	4	3	3	1	0	AT1G04280.1	AT1G04280.1;AT1G04280.2;AT1G06750.3;AT1G06750.1;AT1G06750.2;AT2G30630.3;AT2G30630.1;AT2G30630.2	AT1G04280.1;AT1G04280.2	25;21;2;2;2;1;1;1	25;21;2;2;2;1;1;1	25;21;2;2;2;1;1;1	AT1G04280.1 | Symbols: NADKc | NAD kinase-CaM dependent | chr1:1143643-1146541 REVERSE LENGTH=534;AT1G04280.2 | Symbols: NADKc | NAD kinase-CaM dependent | chr1:1143643-1146231 REVERSE LENGTH=480	P-loop containing nucleoside triphosphate hydrolases superfamily protein;	mitochondrion
4.2283	0.0578955	0.00312454	0.0267957	-2.13195	0.037199			-3.29098	0.000941764	0.00390751	0.00286149	3.74065	0.0918858	0.000580267	0.630167	2	3	0	3	4	4	3	0	AT5G49970.1	AT5G49970.1_neo1;AT5G49970.1;AT5G49970.2_neo1;AT5G49970.2	AT5G49970.1_neo1;AT5G49970.1;AT5G49970.2_neo1;AT5G49970.2	20;20;16;16	20;20;16;16	20;20;16;16	AT5G49970.1_neo1;AT5G49970.1 | Symbols: ATPPOX, PPOX, PDX3 | pyridoxin (pyrodoxamine) 5-phosphate oxidase, HOMOLOG OF YEAST PYRIDOXINE AUXOTROPHY 3 | chr5:20329213-20332900 FORWARD LENGTH=530;AT5G49970.2_neo1;AT5G49970.2 | Symbols: ATPPOX, PPOX, PDX3 | py	pyridoxin (pyrodoxamine) 5'-phosphate oxidase;encodes the bifunctional pyridoxine (pyridoxamine) 5â€™-phosphate oxidase (PPOX)(EC 1.4.3.5) that is involved in the formation of pyridoxal 5'-phosphate (member of the vitamin B6 group)	mitochondrion
				0.496724	0.454891			0.903045	0.109019	0.00102683	0.309873	3.73408	0.0342942			0	0	3	1	4	5	4	0	AT3G60620.1	AT3G60620.1_neo1;AT3G60620.1;AT3G60620.2_neo1;AT3G60620.2;AT2G45150.3_neo1;AT2G45150.3;AT2G45150.1;AT2G45150.2	AT3G60620.1_neo1;AT3G60620.1;AT3G60620.2_neo1;AT3G60620.2	6;6;5;5;2;2;2;1	6;6;5;5;2;2;2;1	6;6;5;5;2;2;2;1	AT3G60620.1_neo1;AT3G60620.1 | Symbols: CDS5 | cytidinediphosphate diacylglycerol synthase 5 | chr3:22406537-22408239 FORWARD LENGTH=399;AT3G60620.2_neo1;AT3G60620.2 | Symbols: CDS5 | cytidinediphosphate diacylglycerol synthase 5 | chr3:22406537-22407954 F			Lipid metabolism.glycerolipid metabolism.phosphatidylglycerol biosynthesis.CDP-diacylglycerol synthase	CDP-diacylglycerol synthase
												3.70766	0.0295821	0.00198535	0.0178746	1	0	2	3	0	0	0	0	AT1G79090.3	AT1G79090.3;AT1G79090.2;AT1G79090.1	AT1G79090.3;AT1G79090.2;AT1G79090.1	4;4;4	4;4;4	4;4;4	AT1G79090.3 | Symbols: PAT1 | Arabidopsis homolog of yeast PAT1 | chr1:29749551-29752945 REVERSE LENGTH=793;AT1G79090.2 | Symbols: PAT1 | Arabidopsis homolog of yeast PAT1 | chr1:29749551-29752945 REVERSE LENGTH=793;AT1G79090.1 | Symbols: PAT1 | Arabidopsi
1.40165	0.0137511	0.00434446	0.0102765	-2.06482	0.0506776			-1.661	0.086003	0.00217497	0.122719	3.68569	0.116985	-0.000354285	0.805462	3	3	2	3	4	2	2	0	AT2G45980.1	AT2G45980.1	AT2G45980.1	7	7	7	AT2G45980.1 | Symbols: ATI1 | ATG8-interacting protein 1 | chr2:18917680-18918569 REVERSE LENGTH=256	;	endoplasmic reticulum
				3.26899	0.0049991			3.31283	0.000982706			3.67167	0.0371404	0.00125267	0.204121	0	0	1	4	0	4	3	0	AT1G12110.1	AT1G12110.1	AT1G12110.1	6	6	6	AT1G12110.1 | Symbols: NRT1, AtNPF6.3, ATNRT1, B-1, NRT1.1, CHL1, NPF6.3, CHL1-1 | CHLORINA 1, ARABIDOPSIS THALIANA NITRATE TRANSPORTER 1, nitrate transporter 1.1, NRT1/ PTR family 6.3, NITRATE TRANSPORTER 1 | chr1:4105341-4109290 FORWARD LENGTH=590	nitrate transporter 1.1;Encodes NRT1.1 (CHL1), a dual-affinity nitrate transporter. The protein is expressed in guard cells and function in stomatal opening. Mutants have less transpiration and are more tolerant to drought. Expressed in lateral roots. Involved in nitrate signaling which enables the plant root system to detect and exploit nitrate-rich soil patches. Comparing to the wild type, the …	plasma membrane
				-0.310563	0.791028			-0.0885261	0.935683	0.00320764	0.0102931	3.66621	0.135128	0.00137109	0.278087	1	0	2	3	4	1	1	0	AT5G09210.1	AT5G09210.1	AT5G09210.1	2	2	2	AT5G09210.1 | Symbols: no symbol available | no full name available | chr5:2862719-2865359 REVERSE LENGTH=591	GC-rich sequence DNA-binding factor-like protein;	nucleus	RNA processing.pre-RNA splicing.spliceosome assembly and disassembly.Intron-Lariat Spliceosome (ILS) complex.component ILP1	component ILP1 of Intron-Lariat Spliceosome complex
0.912482	0.613234	-0.00150865	0.244049	2.68768	0.0260394			3.03656	0.00469975			3.66492	0.0351833			3	2	3	1	1	3	2	0	AT2G41140.1	AT2G41140.1;AT1G49580.1;AT3G50530.2	AT2G41140.1	3;1;1	3;1;1	2;0;0	AT2G41140.1 | Symbols: CRK1, ATCBK3, ATCRK1 | CDPK-related kinase 1 | chr2:17150492-17153378 FORWARD LENGTH=576	CDPK-related kinase 1;Encodes CDPK-related kinase 1 (CRK1).	plasma membrane
-0.50379	0.236927	0.00165904	0.226053	2.62826	0.532406			3.40088	0.185673	0.00103769	0.390417	3.64091	0.0533627	0.00222481	0.067444	3	3	2	4	2	3	1	0	AT5G23860.2	AT5G23860.2;AT5G23860.1	AT5G23860.2;AT5G23860.1	31;31	3;3	3;3	AT5G23860.2 | Symbols: TUB8 | tubulin beta 8 | chr5:8042962-8044528 FORWARD LENGTH=449;AT5G23860.1 | Symbols: TUB8 | tubulin beta 8 | chr5:8042962-8044528 FORWARD LENGTH=449	tubulin beta 8;beta-tubulin, preferentially expressed in endodermal and phloem cells of primary roots and in the vascular tissues of leaves, stems, and flowers.	cytosol
												3.60001	0.0561569	0.00193156	0.0325526	0	1	2	3	0	1	1	0	AT5G02250.1	AT5G02250.1_neo1;AT5G02250.1	AT5G02250.1_neo1;AT5G02250.1	5;5	5;5	5;5	AT5G02250.1_neo1;AT5G02250.1 | Symbols: RNR1, EMB2730, ATMTRNASEII | ribonucleotide reductase 1, EMBRYO DEFECTIVE 2730, ARABIDOPSIS THALIANA MITOCHONDRIAL RNASE II | chr5:454902-459063 FORWARD LENGTH=803	Ribonuclease II/R family protein;Encodes a exoribonuclease involved in rRNA processing in mitochondria and chloroplasts.Loss of function mutations are pale green and require supplementation with sucrose for germination and early development. Plants are pale green due to defects in chloroplast biogenesis.	mitochondrion,plastid
												3.58948	0.23583	0.000990639	0.376694	0	0	3	2	0	0	0	0	AT1G52670.1	AT1G52670.1	AT1G52670.1	9	1	1	AT1G52670.1 | Symbols: BLP1, BADC2 | biotin/lipoyl attachment domain containing 2, BCCP-Like Protein 1 | chr1:19615119-19617420 REVERSE LENGTH=274	Single hybrid motif superfamily protein;	plastid	Lipid metabolism.fatty acid metabolism.acetyl-CoA carboxylation.polymeric acetyl-CoA carboxylase complex.BC-BCCP-BADC subcomplex.regulatory subunit (BADC)	regulatory subunit of polymeric acetyl-CoA carboxylase complex
				0.547364	0.581487			-0.244313	0.754131	0.000865836	0.284451	3.57625	0.00219093	0.000345922	0.685532	0	0	0	3	3	5	3	0	AT3G02450.1	AT3G02450.1	AT3G02450.1	13	12	12	AT3G02450.1 | Symbols: FtsHi3 | FtsH (filamentation-temperature-sensitive protein H) inactive 3 | chr3:502876-505030 REVERSE LENGTH=622	cell division protein ftsH, putative;	plastid
												3.56987	0.182508	0.000922787	0.398205	0	0	3	2	0	0	0	0	AT5G17790.1	AT5G17790.1_neo1;AT5G17790.1	AT5G17790.1_neo1;AT5G17790.1	3;3	3;3	3;3	AT5G17790.1_neo1;AT5G17790.1 | Symbols: VAR3, OZ1 | VARIEGATED 3, Organelle Zinc finger 1 | chr5:5869810-5872671 REVERSE LENGTH=758	zinc finger (Ran-binding) family protein;Encodes a 85.9 kDa protein containing novel repeats and zinc fingers described as protein interaction domains. VAR3 is a part of a protein complex required for normal chloroplast and palisade cell development. Mutants display a variegated phenotype due to somatic areas lacking or containing developmentally retarded chloroplasts and greatly reduced numbers …	mitochondrion
0.110924	0.719937	0.00225919	0.076662	-0.890337	0.27983			-1.29961	0.0841329	0.00284483	0.014747	3.53782	0.0164921	0.00102219	0.340585	3	3	2	4	4	3	3	0	AT2G20060.1	AT2G20060.1_neo1;AT2G20060.1	AT2G20060.1_neo1;AT2G20060.1	11;11	11;11	11;11	AT2G20060.1_neo1;AT2G20060.1 | Symbols: no symbol available | no full name available | chr2:8659384-8661227 FORWARD LENGTH=300	Ribosomal protein L4/L1 family;	mitochondrion
				-2.14305	0.0649394			-1.33675	0.115075	0.000762413	0.527757	3.53615	0.270461	0.00130991	0.451394	0	0	3	3	4	5	3	0	AT5G04920.1	AT5G04920.1	AT5G04920.1	6	6	6	AT5G04920.1 | Symbols: VPS36 | | chr5:1439172-1441545 REVERSE LENGTH=440	EAP30/Vps36 family protein;	golgi,vacuole
												3.53409	0.0682948	0.00275344	0.0196405	0	0	1	3	1	2	0	0	AT4G35600.1	AT4G35600.1;AT4G35600.2	AT4G35600.1;AT4G35600.2	5;5	4;4	4;4	AT4G35600.1 | Symbols: CST, Kin4, PBL30, CX32 | CAST AWAY, CONNEXIN 32, PBS1-Like 30, kinase 4 | chr4:16896448-16898714 FORWARD LENGTH=419;AT4G35600.2 | Symbols: CST, Kin4, PBL30, CX32 | CAST AWAY, CONNEXIN 32, PBS1-Like 30, kinase 4 | chr4:16896448-168987	Protein kinase superfamily protein;plant-type connexin (gap junction-type protein), a component of plasmodesmata	plasma membrane
0.351809	0.284877	0.00518431	0.00304054									3.52913	0.0284443	0.00324173	0.0241992	3	3	2	4	0	0	0	0	AT2G46505.1	AT2G46505.1_neo1;AT2G46505.1	AT2G46505.1_neo1;AT2G46505.1	4;4	4;4	4;4	AT2G46505.1_neo1;AT2G46505.1 | Symbols: SDH4 | succinate dehydrogenase subunit 4 | chr2:19090013-19090468 REVERSE LENGTH=151	succinate dehydrogenase subunit 4;Encodes succinate dehydrogenase ,a component of mitochondrial respiratory complex II. Nuclear encoded gene which is imported into the mitochondrion.	mitochondrion	Cellular respiration.tricarboxylic acid cycle.succinate dehydrogenase complex.components.membrane-anchor component SDH4	membrane-anchor component SDH4 of succinate dehydrogenase complex
												3.52155	0.00549649	0.00639715	1.86483e-07	0	1	1	4	0	0	0	0	AT3G16660.1	AT3G16660.1_neo1;AT3G16660.1;AT3G16660.2	AT3G16660.1_neo1;AT3G16660.1;AT3G16660.2	1;1;1	1;1;1	1;1;1	AT3G16660.1_neo1;AT3G16660.1 | Symbols: no symbol available | no full name available | chr3:5676904-5677788 FORWARD LENGTH=180;AT3G16660.2 | Symbols: no symbol available | no full name available | chr3:5676811-5677788 FORWARD LENGTH=211
-0.455642	0.470732	0.00311706	0.0892856	0.68689	0.540831	2.36202	0.233135	-0.0268639	0.96093	0.00139282	0.36671	3.48173	0.0657027	0.00152759	0.32292	3	3	2	4	4	4	2	3	AT3G22120.2	AT3G22120.2_neo1;AT3G22120.1_neo1;AT3G22120.1;AT3G22120.2;AT4G15160.2_neo1;AT4G15160.2;AT4G15160.1_neo1;AT4G15160.1	AT3G22120.2_neo1;AT3G22120.1_neo1;AT3G22120.1;AT3G22120.2	4;4;4;4;1;1;1;1	4;4;4;4;1;1;1;1	4;4;4;4;1;1;1;1	AT3G22120.2_neo1;AT3G22120.1_neo1;AT3G22120.1 | Symbols: CWLP | cell wall-plasma membrane linker protein | chr3:7795283-7796287 REVERSE LENGTH=334;AT3G22120.2 | Symbols: CWLP | cell wall-plasma membrane linker protein | chr3:7795283-7796338 REVERSE LENGTH=			not assigned.annotated	36.4 kDa proline-rich protein OS=Solanum lycopersicum (sp|q00451|prf1_sollc : 100.0)
				3.37356	0.0929527			3.49255	0.0558977	-0.00267126	0.156455	3.47129	0.266322	-0.00153244	0.314583	0	0	3	2	2	5	4	0	AT1G58360.1	AT1G58360.1	AT1G58360.1	6	6	6	AT1G58360.1 | Symbols: NAT2, AtAAP1, AAP1 | amino acid permease 1, NEUTRAL AMINO ACID TRANSPORTER 2 | chr1:21676623-21680313 FORWARD LENGTH=485	amino acid permease 1;Encodes AAP1 (amino acid permease 1), a neutral amino acid transporter expressed in seeds. Functions in amino acid uptake into embryos.	plasma membrane
1.24301	0.0210407	0.00422346	0.00671516									3.45239	0.0160165	0.00307648	0.0190819	3	3	1	4	0	2	0	0	AT5G22875.3	AT5G22875.3_neo1;AT5G22875.2_neo1;AT5G22875.1_neo1;AT5G22875.3;AT5G22875.2;AT5G22875.1	AT5G22875.3_neo1;AT5G22875.2_neo1;AT5G22875.1_neo1;AT5G22875.3;AT5G22875.2;AT5G22875.1	2;2;2;2;2;2	2;2;2;2;2;2	2;2;2;2;2;2	AT5G22875.3_neo1;AT5G22875.2_neo1;AT5G22875.1_neo1;AT5G22875.3 | Symbols: no symbol available | no full name available | chr5:7651307-7651603 FORWARD LENGTH=69;AT5G22875.2 | Symbols: no symbol available | no full name available | chr5:7651307-7651603 FORWA
-0.257132	0.557578	0.000656988	0.422915	-1.61815	0.320279			-1.86902	0.216594	0.00210444	0.0138574	3.45232	0.123612	6.59483e-05	0.925491	3	3	2	4	4	5	3	0	AT1G52000.2	AT1G52000.2;AT1G52000.1	AT1G52000.2;AT1G52000.1	23;23	23;23	22;22	AT1G52000.2 | Symbols: no symbol available | no full name available | chr1:19333352-19335700 REVERSE LENGTH=730;AT1G52000.1 | Symbols: no symbol available | no full name available | chr1:19333352-19335700 REVERSE LENGTH=730
0.7924	0.0560212	0.00409496	0.00357834									3.4496	0.0379719	0.00479966	0.000331605	3	3	2	4	0	0	0	0	AT4G36420.1	AT4G36420.1_neo1;AT4G36420.1	AT4G36420.1_neo1;AT4G36420.1	3;2	3;2	3;2	AT4G36420.1_neo1;AT4G36420.1 | Symbols: no symbol available | no full name available | chr4:17203718-17204257 REVERSE LENGTH=179	Ribosomal protein L12 family protein;	mitochondrion
				2.45663	0.0842597							3.44568	0.0492782	0.00116496	0.223218	0	1	2	3	1	1	2	0	AT4G19040.1	AT4G19040.1;AT4G19040.3;AT4G19040.2	AT4G19040.1;AT4G19040.3;AT4G19040.2	8;8;8	8;8;8	4;4;4	AT4G19040.1 | Symbols: EDR2 | ENHANCED DISEASE RESISTANCE 2 | chr4:10431799-10437171 REVERSE LENGTH=718;AT4G19040.3 | Symbols: EDR2 | ENHANCED DISEASE RESISTANCE 2 | chr4:10431799-10437171 REVERSE LENGTH=720;AT4G19040.2 | Symbols: EDR2 | ENHANCED DISEASE R	ENHANCED DISEASE RESISTANCE 2;Encodes a PH and START domain-containing protein that mediates resistance to pathogenic fungi. Resistance requires salicylic acid signalling. Mutants are resistant to E. cichoracearum. Expressed throughout plant tissues and possibly localized to membranes /mitochondrion.	plasma membrane
0.732301	0.123587	0.00177666	0.0119616	-1.43472	0.045777			-1.87156	0.00703131	0.0018835	0.00553726	3.44294	0.00688497	0.00118023	0.0449855	3	3	4	4	4	5	4	0	AT4G23620.1	AT4G23620.1_neo1;AT4G23620.1;AT4G23620.2_neo1;AT4G23620.2	AT4G23620.1_neo1;AT4G23620.1;AT4G23620.2_neo1;AT4G23620.2	11;11;10;10	11;11;10;10	11;11;10;10	AT4G23620.1_neo1;AT4G23620.1 | Symbols: no symbol available | no full name available | chr4:12315016-12316659 REVERSE LENGTH=264;AT4G23620.2_neo1;AT4G23620.2 | Symbols: no symbol available | no full name available | chr4:12315016-12316659 REVERSE LENGTH=27	Ribosomal protein L25/Gln-tRNA synthetase, anti-codon-binding domain;	mitochondrion
												3.42991	0.0301241	0.00481683	0.000653496	0	1	1	4	0	0	0	0	AT5G57815.1	AT5G57815.1;AT4G28060.1	AT5G57815.1;AT4G28060.1	2;2	1;1	1;1	AT5G57815.1 | Symbols: no symbol available | no full name available | chr5:23426753-23427637 FORWARD LENGTH=78;AT4G28060.1 | Symbols: no symbol available | no full name available | chr4:13944018-13945602 REVERSE LENGTH=78	Cytochrome c oxidase, subunit Vib family protein;	mitochondrion	Cellular respiration.oxidative phosphorylation.cytochrome c oxidase complex.core components.component COX6b	component COX6b of cytochrome c oxidase complex
0.690412	0.475745	0.00470381	0.00737625									3.42356	0.0135459	0.00323634	0.0501488	2	3	0	3	0	0	0	0	AT3G05020.1	AT3G05020.1_neo1;AT3G05020.1	AT3G05020.1_neo1;AT3G05020.1	2;2	2;2	2;2	AT3G05020.1_neo1;AT3G05020.1 | Symbols: AtACP1, ACP, ACP1 | acyl carrier protein 1, ACYL CARRIER PROTEIN | chr3:1391863-1392878 REVERSE LENGTH=137	acyl carrier protein 1;encodes an acyl carrier protein expressed in leaves, roots, and dry seeds. Protein is not regulated by light.	plastid	Lipid metabolism.fatty acid metabolism.plastidial fatty acid synthase (ptFAS) system.acyl carrier protein (ptACP)	acyl carrier protein (ptACP)
												3.41988	0.297819	0.002167	0.0921038	0	0	3	3	1	1	1	0	AT1G29920.1	AT1G29920.1;AT1G29910.1;AT1G29930.1_neo1;AT1G29920.1_neo1;AT1G29910.1_neo1	AT1G29920.1;AT1G29910.1;AT1G29930.1_neo1;AT1G29920.1_neo1;AT1G29910.1_neo1	16;16;15;15;15	1;1;0;0;0	1;1;0;0;0	AT1G29920.1 | Symbols: AB165, CAB2, LHCB1.1 | LIGHT HARVESTING CHLOROPHYLL A/B-BINDING PROTEIN 1.1, chlorophyll A/B-binding protein 2 | chr1:10475089-10475892 REVERSE LENGTH=267;AT1G29910.1 | Symbols: CAB3, LHCB1.2, AB180 | LIGHT HARVESTING CHLOROPHYLL A/B	chlorophyll A/B-binding protein 2;Encodes lhcb1.1 a component of the LHCIIb light harvesting complex associated with photosystem II.	plastid	Photosynthesis.photophosphorylation.photosystem II.LHC-II complex.component LHCb1/2/3	component LHCb1/2/3 of LHC-II complex
0.80419	0.044185	0.00233529	0.0476307	-1.40176	0.182428	1.28173	0.399153	-0.706308	0.401461	0.00191242	0.102293	3.4179	0.0598807	-0.000918027	0.38672	3	3	2	3	4	5	4	3	AT1G75140.1	AT1G75140.1_neo1;AT1G75140.1	AT1G75140.1_neo1;AT1G75140.1	8;7	8;7	7;6	AT1G75140.1_neo1;AT1G75140.1 | Symbols: no symbol available | no full name available | chr1:28202166-28204019 REVERSE LENGTH=617	;	endoplasmic reticulum	Phytohormone action.ethylene.perception and signal transduction.regulatory EIN2-stabilizing factor (MHZ3)	regulatory EIN2-stabilizing factor (MHZ3)
1.47287	0.010367	0.00469018	0.00166701	-3.0488	0.00687949			-3.95904	0.000201483	0.00289286	0.0208537	3.41217	0.0379622	0.00216328	0.0673854	3	3	3	4	4	5	3	0	AT3G45300.1	AT3G45300.1_neo1;AT3G45300.1	AT3G45300.1_neo1;AT3G45300.1	22;22	22;22	22;22	AT3G45300.1_neo1;AT3G45300.1 | Symbols: IVD, IVDH, ATIVD | ISOVALERYL-COA-DEHYDROGENASE, isovaleryl-CoA-dehydrogenase | chr3:16621659-16624848 REVERSE LENGTH=409	isovaleryl-CoA-dehydrogenase;Encodes isovaleryl-coenzyme a dehydrogenase. Mutants have increases in 12 seed free amino acids, accumulation of seed homomethionine and 3-isovaleroyloxypropyl-glucosinolate, with a concomitant decrease in seed 3-benzoyloxypropyl-glucosinolate.	mitochondrion	Amino acid metabolism.amino acid degradation.branched-chain amino acids.isovaleryl-CoA-dehydrogenase (IVDH)	isovaleryl-CoA-dehydrogenase
0.714784	0.193877	-0.00271691	0.092181	-0.0355343	0.956181			0.370767	0.379961	0.0018611	0.176871	3.40997	0.0420227	0.00102775	0.459737	0	2	2	3	4	5	4	0	AT5G25130.1	AT5G25130.1_neo1;AT5G25130.1	AT5G25130.1_neo1;AT5G25130.1	10;10	2;2	1;1	AT5G25130.1_neo1;AT5G25130.1 | Symbols: CYP71B12 | cytochrome P450, family 71, subfamily B, polypeptide 12 | chr5:8668521-8670104 FORWARD LENGTH=496	cytochrome P450, family 71, subfamily B, polypeptide 12;putative cytochrome P450	endoplasmic reticulum	Enzyme classification.EC_1 oxidoreductases.EC_1.14 oxidoreductase acting on paired donor with incorporation or reduction of molecular oxygen	Cytochrome P450 71B12 OS=Arabidopsis thaliana (sp|q9zu07|c71bc_arath : 922.0) & Enzyme classification.EC_1 oxidoreductases.EC_1.14 oxidoreductase acting on paired donor with incorporation or reduction of molecular oxygen(50.1.13 : 356.1)
1.44671	0.0236397	0.00363985	0.00534061					-1.08737	0.0781504	0.00295736	0.00807046	3.40724	0.000770433	0.00142066	0.17927	3	3	1	4	4	4	0	0	AT4G31810.1	AT4G31810.1_neo1;AT4G31810.1	AT4G31810.1_neo1;AT4G31810.1	14;14	14;14	14;14	AT4G31810.1_neo1;AT4G31810.1 | Symbols: CHY4 | | chr4:15387365-15390290 REVERSE LENGTH=409	ATP-dependent caseinolytic (Clp) protease/crotonase family protein;	mitochondrion
0.5896	0.180579	0.00517876	0.00352574					3.01874	0.0548147			3.40146	0.0273171	9.49319e-05	0.948424	3	3	0	3	1	3	1	0	AT4G32605.1	AT4G32605.1_neo1;AT4G32605.1	AT4G32605.1_neo1;AT4G32605.1	8;8	8;8	8;8	AT4G32605.1_neo1;AT4G32605.1 | Symbols: no symbol available | no full name available | chr4:15726429-15727864 REVERSE LENGTH=227	Mitochondrial glycoprotein family protein;	mitochondrion
0.758252	0.0521708	0.00421088	0.000815753									3.3846	0.0246347	0.00088727	0.376893	3	3	1	3	1	2	0	0	AT3G10270.2	AT3G10270.2_neo1;AT3G10270.1_neo1;AT3G10270.1;AT3G10270.2	AT3G10270.2_neo1;AT3G10270.1_neo1;AT3G10270.1;AT3G10270.2	16;16;16;16	2;2;2;2	2;2;2;2	AT3G10270.2_neo1;AT3G10270.1_neo1;AT3G10270.1 | Symbols: GYRB1 | DNA GYRASE B1 | chr3:3173805-3179726 REVERSE LENGTH=730;AT3G10270.2 | Symbols: GYRB1 | DNA GYRASE B1 | chr3:3173805-3179756 REVERSE LENGTH=740			Cell division.DNA replication.organelle machinery.DNA gyrase complex.subunit B	subunit B of DNA gyrase complex
1.47099	0.0151092	0.00499435	0.00202783	-0.993398	0.176648					0.00275755	0.0372869	3.36937	0.0063127	0.00346786	0.00984811	3	3	3	4	4	0	2	0	AT1G76150.1	AT1G76150.1	AT1G76150.1	13	13	13	AT1G76150.1 | Symbols: ECH2, ATECH2 | enoyl-CoA hydratase 2 | chr1:28575236-28577637 REVERSE LENGTH=309	enoyl-CoA hydratase 2;Encodes a monofunctional enoyl-CoA hydratase 2, involved in the degradation of even cis-unsaturated fatty acids, gene expression is enhanced during the first 2 days of germination, as well as in senescent leaves.	peroxisome	Lipid metabolism.fatty acid metabolism.fatty acid degradation.alternative beta-oxidation.monofunctional enoyl-CoA hydratase	monofunctional enoyl-CoA hydratase
1.44606	0.013874	0.00374004	0.000555085	-3.44124	0.0785511	-0.0992084	0.851611	-3.005	0.00459125	0.00227492	0.0112047	3.3606	0.000119429	0.000583559	0.471784	3	3	4	4	4	5	4	2	AT4G39660.1	AT4G39660.1_neo1;AT4G39660.1;AT4G39660.2	AT4G39660.1_neo1;AT4G39660.1;AT4G39660.2	35;34;29	35;34;29	35;34;29	AT4G39660.1_neo1;AT4G39660.1 | Symbols: AGT2 | alanine:glyoxylate aminotransferase 2 | chr4:18406797-18409262 FORWARD LENGTH=476;AT4G39660.2 | Symbols: AGT2 | alanine:glyoxylate aminotransferase 2 | chr4:18407252-18409262 FORWARD LENGTH=401	alanine:glyoxylate aminotransferase 2;alanine:glyoxylate aminotransferase 2 homolog (AGT2) mRNA,	mitochondrion	Nucleotide metabolism.pyrimidines.catabolism.alanine aminotransferase (PYD4)	alanine aminotransferase (PYD4)
0.118452	0.75062	0.002335	0.0642594	-1.64574	0.0795162	0.544901	0.735995	-2.42318	0.00704563	0.00254371	0.0265533	3.35369	0.0853178	0.0010383	0.331123	3	3	2	4	4	5	3	4	AT1G31817.1	AT1G31817.1_neo1;AT1G31817.1	AT1G31817.1_neo1;AT1G31817.1	10;10	10;10	10;10	AT1G31817.1_neo1;AT1G31817.1 | Symbols: NFD3 | NUCLEAR FUSION DEFECTIVE 3 | chr1:11414932-11416356 REVERSE LENGTH=314	Ribosomal L18p/L5e family protein;	mitochondrion
-4.36279	0.0141201											3.34241	0.0860133	0.00246004	0.0539785	3	1	1	4	0	0	0	0	AT3G14220.1	AT3G14220.1_neo1;AT3G14220.1	AT3G14220.1_neo1;AT3G14220.1	8;7	7;6	7;6	AT3G14220.1_neo1;AT3G14220.1 | Symbols: GGL18 | Guard-cell-enriched GDSL Lipase 18 | chr3:4733039-4734483 FORWARD LENGTH=363	GDSL-like Lipase/Acylhydrolase superfamily protein;	extracellular	not assigned.annotated	GDSL esterase/lipase At3g14220 OS=Arabidopsis thaliana (sp|q9ljp2|gdl51_arath : 739.0)
0.920638	0.061479	0.00618652	0.00289279	-0.938836	0.452137					0.00453509	0.00957238	3.33253	0.0382617	0.00434196	0.0123147	3	3	0	4	4	0	1	0	AT5G09270.2	AT5G09270.2;AT5G09270.1	AT5G09270.2;AT5G09270.1	4;4	4;4	4;4	AT5G09270.2 | Symbols: no symbol available | no full name available | chr5:2879680-2880015 FORWARD LENGTH=111;AT5G09270.1 | Symbols: no symbol available | no full name available | chr5:2879680-2880015 FORWARD LENGTH=111	;	mitochondrion,peroxisome
				2.51132	0.143887							3.3257	0.161805	0.000827567	0.337343	1	0	1	3	1	2	2	0	AT2G19540.1	AT2G19540.1	AT2G19540.1	7	7	7	AT2G19540.1 | Symbols: HTD1 | heat stress tolerant DWD 1 | chr2:8461804-8464347 FORWARD LENGTH=469	Transducin family protein / WD-40 repeat family protein;	nucleus	not assigned.annotated	Histone-binding protein MSI1 homolog OS=Oryza sativa subsp. japonica (sp|q10g81|msi1_orysj : 130.0)
0.730738	0.0809203	0.00354993	0.00598561	2.74295	0.525802			2.77087	0.530962	0.000413876	0.712596	3.31404	0.1903	0.000232392	0.821883	3	3	3	2	2	1	1	0	AT2G22400.1	AT2G22400.1	AT2G22400.1	2	2	2	AT2G22400.1 | Symbols: TRM4B, AtTRM4b | | chr2:9504823-9508788 REVERSE LENGTH=808	S-adenosyl-L-methionine-dependent methyltransferases superfamily protein;	nucleus
0.607931	0.388736	0.00279902	0.213688									3.31002	0.116049	0.0041646	0.0318531	3	2	2	4	1	1	0	0	AT5G16450.2	AT5G16450.2;AT5G16450.1	AT5G16450.2;AT5G16450.1	7;7	7;7	4;4	AT5G16450.2 | Symbols: no symbol available | no full name available | chr5:5374357-5375342 FORWARD LENGTH=166;AT5G16450.1 | Symbols: no symbol available | no full name available | chr5:5374357-5375342 FORWARD LENGTH=166	Ribonuclease E inhibitor RraA/Dimethylmenaquinone methyltransferase;	cytosol
2.308	0.0702282	-2.18791e-05	0.989777	0.688418	0.630022			0.573162	0.619456	0.00171696	0.224111	3.30607	0.0868803	0.00138433	0.312782	2	2	1	3	3	3	2	0	AT5G64860.1	AT5G64860.1_neo1;AT5G64860.1	AT5G64860.1_neo1;AT5G64860.1	5;5	5;5	5;5	AT5G64860.1_neo1;AT5G64860.1 | Symbols: AtDPE1, DPE1 | disproportionating enzyme | chr5:25925373-25928788 REVERSE LENGTH=576	disproportionating enzyme;Encodes a maltotriose-metabolizing enzyme with chloroplastic &#945;-1,4-glucanotransferase activity. Mutant has altered starch degradation.	plastid	Carbohydrate metabolism.starch metabolism.degradation.hydrolysis and phosphorolysis.plastidial glucanotransferase (DPE1)	plastidial glucanotransferase (DPE1)
-0.395389	0.240201	-0.00035122	0.715296	0.0519143	0.924499			-0.246607	0.557235	0.00133088	0.143948	3.28838	0.166814	9.85429e-05	0.90544	3	3	2	4	4	5	4	0	AT4G28400.1	AT4G28400.1;AT4G28400.2;AT4G28400.3	AT4G28400.1;AT4G28400.2;AT4G28400.3	8;7;7	5;4;4	4;3;3	AT4G28400.1 | Symbols: no symbol available | no full name available | chr4:14048499-14050118 FORWARD LENGTH=283;AT4G28400.2 | Symbols: no symbol available | no full name available | chr4:14048499-14049930 FORWARD LENGTH=253;AT4G28400.3 | Symbols: no symbol	Protein phosphatase 2C family protein;	plasma membrane
				1.95876	0.105453			0.607779	0.598767	0.000932923	0.20135	3.27216	0.111178	-0.000635545	0.440306	3	0	1	3	3	4	3	0	AT3G17900.2	AT3G17900.2;AT3G17900.1	AT3G17900.2;AT3G17900.1	12;12	12;12	12;12	AT3G17900.2 | Symbols: TRIPP | TRAPP-interacting plant protein | chr3:6128983-6133069 FORWARD LENGTH=838;AT3G17900.1 | Symbols: TRIPP | TRAPP-interacting plant protein | chr3:6128983-6133069 FORWARD LENGTH=838
0.665777	0.159713	0.00237432	0.0578098					-0.79806	0.121677	0.00271161	0.0148644	3.24232	0.0619213	0.00181736	0.104065	3	3	1	3	4	4	0	0	AT4G28360.1	AT4G28360.1_neo1;AT4G28360.1	AT4G28360.1_neo1;AT4G28360.1	6;6	1;1	1;1	AT4G28360.1_neo1;AT4G28360.1 | Symbols: no symbol available | no full name available | chr4:14029294-14030926 REVERSE LENGTH=271	Ribosomal protein L22p/L17e family protein;	mitochondrion
												3.21879	0.297968	0.0024732	0.146559	2	0	2	3	0	1	1	0	AT3G24040.1	AT3G24040.1_neo1;AT3G24040.1	AT3G24040.1_neo1;AT3G24040.1	4;4	4;4	4;4	AT3G24040.1_neo1;AT3G24040.1 | Symbols: no symbol available | no full name available | chr3:8681118-8683211 REVERSE LENGTH=417	Core-2/I-branching beta-1,6-N-acetylglucosaminyltransferase family protein;	golgi	not assigned.annotated	Beta-glucuronosyltransferase GlcAT14A OS=Arabidopsis thaliana (sp|q9fld7|gt14a_arath : 367.0)
												3.21121	0.0467525	0.00386032	0.0052022	0	0	1	3	0	1	1	0	AT1G08380.1	AT1G08380.1_neo1;AT1G08380.1	AT1G08380.1_neo1;AT1G08380.1	2;2	2;2	2;2	AT1G08380.1_neo1;AT1G08380.1 | Symbols: PSAO | photosystem I subunit O | chr1:2641004-2641739 REVERSE LENGTH=140	photosystem I subunit O;Encodes subunit O of photosystem I.	plastid	Photosynthesis.photophosphorylation.photosystem I.PS-I complex.component PsaO	component PsaO of PS-I complex
0.89783	0.0356234	0.00536793	0.0130614					1.36227	0.0664858			3.1949	0.0144358	0.00146309	0.405113	3	3	2	4	0	3	0	0	AT3G59280.2	AT3G59280.2;AT3G59280.1;AT3G59280.2_neo1;AT3G59280.1_neo1;AT5G61880.3;AT5G61880.2;AT5G61880.1;AT5G61880.2_neo1;AT5G61880.1_neo1	AT3G59280.2;AT3G59280.1;AT3G59280.2_neo1;AT3G59280.1_neo1	11;11;8;8;2;2;2;1;1	11;11;8;8;2;2;2;1;1	11;11;8;8;2;2;2;1;1	AT3G59280.2 | Symbols: PAM16, AtPAM16, MUSE5, TXR1 | THAXTOMIN A RESISTANT 1, mutant, snc1-enhancing 5 | chr3:21908795-21910519 REVERSE LENGTH=114;AT3G59280.1 | Symbols: PAM16, AtPAM16, MUSE5, TXR1 | THAXTOMIN A RESISTANT 1, mutant, snc1-enhancing 5 |
0.431639	0.180638	0.00298357	0.00724781	-1.43445	0.0423666			-2.28419	0.00603934	0.00222411	0.0216272	3.18393	0.0025043	0.00055609	0.542176	3	3	3	4	4	4	4	0	AT5G62270.2	AT5G62270.2_neo1;AT5G62270.2;AT5G62270.1_neo1;AT5G62270.1	AT5G62270.2_neo1;AT5G62270.2;AT5G62270.1_neo1;AT5G62270.1	18;18;17;17	18;18;17;17	18;18;17;17	AT5G62270.2_neo1;AT5G62270.2 | Symbols: GCD1 | GAMETE CELL DEFECTIVE 1 | chr5:25012227-25014486 FORWARD LENGTH=420;AT5G62270.1_neo1;AT5G62270.1 | Symbols: GCD1 | GAMETE CELL DEFECTIVE 1 | chr5:25012227-25014007 FORWARD LENGTH=383	;	mitochondrion
1.62673	0.0139526	0.0063978	0.000632688			-0.44593	0.255002	-1.68939	0.344063	0.00195048	0.195622	3.17155	1.73659e-05	0.00301665	0.0400106	3	3	4	4	3	1	0	5	AT3G56070.2	AT3G56070.2;AT3G56070.1	AT3G56070.2;AT3G56070.1	12;12	12;12	11;11	AT3G56070.2 | Symbols: ROC2 | rotamase cyclophilin 2 | chr3:20806987-20807517 REVERSE LENGTH=176;AT3G56070.1 | Symbols: ROC2 | rotamase cyclophilin 2 | chr3:20806987-20807517 REVERSE LENGTH=176	rotamase cyclophilin 2;rotamase cyclophilin 2 (ROC2) exhibiting peptidyl-prolyl cis-trans isomerase activity involved in signal transduction.	mitochondrion
				2.21191	0.0651985			1.96291	0.0346538	0.000295703	0.790234	3.15856	4.86333e-05	0.00106057	0.321265	1	1	0	4	3	5	3	0	AT2G43330.1	AT2G43330.1	AT2G43330.1	7	7	7	AT2G43330.1 | Symbols: ATINT1, INT1 | INOSITOL TRANSPORTER 1, inositol transporter 1 | chr2:18001135-18003854 FORWARD LENGTH=509	inositol transporter 1;Encodes a tonoplast-localized myo-inositol exporter, involved in efflux of myo-inositol from the vacuole to the cytosol. The gene is ubiquitously expressed. Reduced root growth in knock-out mutants grown on low inositol agar medium.	vacuole
-0.268256	0.539529	0.00185945	0.124304	0.211557	0.685214			-0.158837	0.677489	0.000878176	0.396126	3.12569	0.032552	-0.000814742	0.4498	3	3	2	3	4	5	4	0	AT5G52410.3	AT5G52410.3_neo1;AT5G52410.3;AT5G52410.2_neo1;AT5G52410.2;AT5G52410.1	AT5G52410.3_neo1;AT5G52410.3;AT5G52410.2_neo1;AT5G52410.2;AT5G52410.1	21;21;20;20;16	21;21;20;20;16	21;21;20;20;16	AT5G52410.3_neo1;AT5G52410.3 | Symbols: no symbol available | no full name available | chr5:21275981-21279293 FORWARD LENGTH=752;AT5G52410.2_neo1;AT5G52410.2 | Symbols: no symbol available | no full name available | chr5:21275981-21279293 FORWARD LENGTH=76
1.56283	0.0167885	0.00570737	0.0017484			3.31744	0.129392			0.0027691	0.0863367	3.10642	0.0459318	0.00355894	0.0170353	3	3	3	4	3	0	0	3	AT4G16200.1	AT4G16200.1	AT4G16200.1	1	1	1	AT4G16200.1 | Symbols: no symbol available | no full name available | chr4:9175649-9176565 FORWARD LENGTH=288	SWAP (Suppressor-of-White-APricot)/surp domain-containing protein;	nucleus	not assigned.annotated	Probable splicing factor 3A subunit 1 OS=Arabidopsis thaliana (sp|q8rxf1|sf3a1_arath : 135.0)
1.42858	0.00739719	0.00371146	0.000714211	-2.85362	0.00780999	-2.70735	0.00282799	-2.38908	0.00922865	0.00237433	0.0103504	3.09556	0.0020571	-0.000128378	0.877764	3	3	4	4	4	5	4	2	AT1G50940.1	AT1G50940.1_neo1;AT1G50940.1	AT1G50940.1_neo1;AT1G50940.1	16;16	16;16	16;16	AT1G50940.1_neo1;AT1G50940.1 | Symbols: ETFALPHA | electron transfer flavoprotein alpha | chr1:18878038-18879939 REVERSE LENGTH=363	electron transfer flavoprotein alpha;Encodes the electron transfer flavoprotein ETF alpha, a putative subunit of the mitochondrial electron transfer flavoprotein complex (ETF beta is At5g43430.1) in Arabidopsis. Mutations of the ETF beta gene results in accelerated senescence and early death compared to wild-type during extended darkness.	mitochondrion	Amino acid metabolism.amino acid degradation.branched-chain amino acids.acyl-CoA dehydrogenase oxidation.ETF electron transfer flavoprotein heterodimer.subunit alpha	subunit alpha of ETF electron transfer flavoprotein complex
0.278034	0.404303	0.00246649	0.00901829	-0.201545	0.745585			-0.648079	0.159346	0.000126515	0.8682	3.06323	0.00136862	3.29333e-05	0.965957	3	3	2	4	4	5	3	0	AT2G45030.1	AT2G45030.1_neo1;AT2G45030.1	AT2G45030.1_neo1;AT2G45030.1	25;25	25;25	3;3	AT2G45030.1_neo1;AT2G45030.1 | Symbols: no symbol available | no full name available | chr2:18572411-18576756 FORWARD LENGTH=754	Translation elongation factor EFG/EF2 protein;	mitochondrion
1.01927	0.178781	0.00245148	0.109702									3.06018	0.1181	0.00171486	0.246741	2	2	2	3	0	0	0	0	AT4G12600.1	AT4G12600.1;AT4G12600.2	AT4G12600.1;AT4G12600.2	4;3	1;1	1;1	AT4G12600.1 | Symbols: no symbol available | no full name available | chr4:7453296-7454208 FORWARD LENGTH=128;AT4G12600.2 | Symbols: no symbol available | no full name available | chr4:7453296-7454208 FORWARD LENGTH=183	Ribosomal protein L7Ae/L30e/S12e/Gadd45 family protein;	cytosol,nucleus
				2.74999	0.137109			2.62389	0.106444	-0.000239611	0.80487	3.05239	0.0461143	0.000295115	0.749917	2	0	1	4	2	4	3	0	AT5G58430.1	AT5G58430.1	AT5G58430.1	13	13	12	AT5G58430.1 | Symbols: ATEXO70B1, EXO70B1 | exocyst subunit exo70 family protein B1 | chr5:23621460-23623334 REVERSE LENGTH=624	exocyst subunit exo70 family protein B1;A member of EXO70 gene family, putative exocyst subunits, conserved in land plants. Arabidopsis thaliana contains 23 putative EXO70 genes, which can be classified into eight clusters on the phylogenetic tree.	plasma membrane
-0.374865	0.429208	0.000471178	0.410946	0.64234	0.286897			-0.0659687	0.913749	0.000128021	0.801431	3.05177	0.312635	-0.00101756	0.124625	3	3	3	3	4	5	3	0	AT2G01410.1	AT2G01410.1_neo1;AT2G01410.1	AT2G01410.1_neo1;AT2G01410.1	9;9	9;9	9;9	AT2G01410.1_neo1;AT2G01410.1 | Symbols: no symbol available | no full name available | chr2:175209-176372 REVERSE LENGTH=387	NHL domain-containing protein;	plasma membrane
-0.173975	0.731634	-0.00103296	0.390416	1.34269	0.169203			0.397529	0.670368	-0.000260191	0.781321	3.02896	0.0375513	-0.000385731	0.674761	3	2	2	3	3	5	4	0	AT5G09260.1	AT5G09260.1	AT5G09260.1	6	5	5	AT5G09260.1 | Symbols: VPS20.2 | vacuolar protein sorting-associated protein 20.2 | chr5:2876797-2878355 FORWARD LENGTH=216	vacuolar protein sorting-associated protein 20.2;	cytosol
1.32461	0.0134384	0.00530843	0.019874	2.35059	0.187049							3.02893	0.01863	0.00274517	0.146863	3	3	3	4	1	1	4	0	AT1G74230.1	AT1G74230.1_neo1;AT1G74230.1	AT1G74230.1_neo1;AT1G74230.1	8;8	8;8	8;8	AT1G74230.1_neo1;AT1G74230.1 | Symbols: ORRM4, GR-RBP5, RBGA2 | RNA-binding glycine-rich protein A2, Organelle RNA Recognition Motif-containing4, glycine-rich RNA-binding protein 5 | chr1:27915346-27916857 FORWARD LENGTH=289	glycine-rich RNA-binding protein 5;encodes a glycine-rich RNA binding protein.	mitochondrion
-0.270822	0.389082	0.00102309	0.221854									2.99403	0.0949545	-5.42269e-05	0.941105	3	3	2	3	1	2	1	0	AT2G24330.1	AT2G24330.1	AT2G24330.1	4	3	3	AT2G24330.1 | Symbols: LNPB, LNP1 | LUNAPARK1, LUNAPARK B | chr2:10347340-10349566 REVERSE LENGTH=408			Cell division.cytokinesis.endoplasmic reticulum (ER) reorganisation.regulatory E3 ubiquitin protein ligase (LUNAPARK)	regulatory E3 ubiquitin protein ligase (LUNAPARK)
-0.845516	0.0697906	0.00279563	0.101904									2.98311	0.156283	-0.000561959	0.735816	3	3	3	2	0	1	1	0	AT1G69295.2	AT1G69295.2_neo1;AT1G69295.1_neo1;AT1G69295.2;AT1G69295.1;AT1G26450.1_neo1;AT1G26450.1	AT1G69295.2_neo1;AT1G69295.1_neo1;AT1G69295.2;AT1G69295.1	3;3;3;3;1;1	3;3;3;3;1;1	3;3;3;3;1;1	AT1G69295.2_neo1;AT1G69295.1_neo1;AT1G69295.2 | Symbols: PDCB4 | plasmodesmata callose-binding protein 4 | chr1:26050492-26052594 REVERSE LENGTH=218;AT1G69295.1 | Symbols: PDCB4 | plasmodesmata callose-binding protein 4 | chr1:26050492-26051843 REVERSE LEN
0.794475	0.0918405	0.00257211	0.0862582	2.06247	0.292625			1.98512	0.160994	0.000890773	0.515015	2.98066	0.0126854	0.00102356	0.420866	3	3	1	3	2	4	2	0	AT4G29430.1	AT4G29430.1	AT4G29430.1	5	5	3	AT4G29430.1 | Symbols: rps15ae | ribosomal protein S15A E | chr4:14472440-14473383 FORWARD LENGTH=129	ribosomal protein S15A E;	cytosol
-0.26112	0.426173	0.00139023	0.291727	2.03507	0.0471449							2.96988	0.0468769			3	3	3	1	1	1	3	0	AT2G35610.1	AT2G35610.1	AT2G35610.1	6	6	6	AT2G35610.1 | Symbols: XEG113 | xyloglucanase 113 | chr2:14947617-14951106 REVERSE LENGTH=644	xyloglucanase 113;	golgi
5.77624	0.0108515	0.00343286	0.0140964									2.95526	0.0892734	0.00485317	0.000375303	1	3	2	4	0	0	0	0	AT3G18680.1	AT3G18680.1_neo1;AT3G18680.2_neo1;AT3G18680.1;AT3G18680.2	AT3G18680.1_neo1;AT3G18680.2_neo1;AT3G18680.1;AT3G18680.2	5;5;5;5	5;5;5;5	5;5;5;5	AT3G18680.1_neo1;AT3G18680.2_neo1;AT3G18680.1 | Symbols: PUMPKIN | plastid 55 UMP kinase | chr3:6427533-6429520 FORWARD LENGTH=339;AT3G18680.2 | Symbols: PUMPKIN | plastid 55 UMP kinase | chr3:6427533-6429520 FORWARD LENGTH=372	Amino acid kinase family protein;	plastid
2.13282	0.00735976	0.00186552	0.0969074	0.883482	0.540435			0.697507	0.603389	0.00118796	0.22046	2.94726	0.0536312	0.00126207	0.192	3	3	2	3	3	4	3	0	AT5G63380.1	AT5G63380.1	AT5G63380.1	8	8	8	AT5G63380.1 | Symbols: no symbol available | no full name available | chr5:25387581-25390026 REVERSE LENGTH=562	AMP-dependent synthetase and ligase family protein;Encodes a peroxisomal protein involved in the activation of fatty acids through esterification with CoA. At5g63380 preferentially activates fatty acids with increased chain length (C9:0 to C8:0) and thus shares characteristics with long-chain fatty acyl-CoA synthases. Also able to catalyze the conversion of OPDA to its CoA ester and is therefore …	peroxisome
5.76335	0.00665788	0.00460166	0.000339751									2.93989	0.10993	0.00250776	0.0354147	0	3	2	3	0	0	0	0	AT1G26740.1	AT1G26740.1_neo1;AT1G26740.1	AT1G26740.1_neo1;AT1G26740.1	1;1	1;1	1;1	AT1G26740.1_neo1;AT1G26740.1 | Symbols: no symbol available | no full name available | chr1:9245280-9246555 REVERSE LENGTH=134	Ribosomal L32p protein family;	mitochondrion
4.02285	0.00157259	-0.00019574	0.779848	4.71695	0.00510781							2.93157	0.0558233	-2.04374e-05	0.97761	0	3	2	3	0	2	3	0	AT1G53165.1	AT1G53165.1;AT1G53165.2;AT1G53165.3	AT1G53165.1;AT1G53165.2;AT1G53165.3	10;10;10	10;10;10	6;6;6	AT1G53165.1 | Symbols: ATMAP4K ALPHA1 | | chr1:19814386-19819233 FORWARD LENGTH=680;AT1G53165.2 | Symbols: ATMAP4K ALPHA1 | | chr1:19814386-19819233 FORWARD LENGTH=684;AT1G53165.3 | Symbols: ATMAP4K ALPHA1 | | chr1:19814386-19819233 FORWARD LENGTH=688	Protein kinase superfamily protein;	nucleus
												2.92514	0.023149	0.00277551	0.00179907	0	0	0	3	0	0	0	0	AT1G55320.1	AT1G55320.1;AT1G55320.2	AT1G55320.1	5;2	4;1	4;1	AT1G55320.1 | Symbols: AAE18 | acyl-activating enzyme 18 | chr1:20633371-20636659 FORWARD LENGTH=727	acyl-activating enzyme 18;Encodes a protein with similarity to acyl activating enzymes. AAE18 is localized to the peroxisome where it may be involved in metabolism of auxin precursors to active auxins.	peroxisome	not assigned.annotated	Probable acyl-activating enzyme 18, peroxisomal OS=Arabidopsis thaliana (sp|q84p17|aee18_arath : 1525.0)
												2.91078	0.0481755			0	0	3	1	0	0	0	0	AT2G26540.3	AT2G26540.3_neo1;AT2G26540.2_neo1;AT2G26540.1_neo1;AT2G26540.3;AT2G26540.2;AT2G26540.1	AT2G26540.3_neo1;AT2G26540.2_neo1;AT2G26540.1_neo1;AT2G26540.3;AT2G26540.2;AT2G26540.1	5;5;5;5;5;5	5;5;5;5;5;5	5;5;5;5;5;5	AT2G26540.3_neo1;AT2G26540.2_neo1;AT2G26540.1_neo1;AT2G26540.3 | Symbols: DUF3, ATDUF3, HEMD, ATUROS, UROS | ARABIDOPSIS THALIANA UROPORPHYRINOGEN III SYNTHASE, DOMAIN OF UNKNOWN FUNCTION 724 3, UROPORPHYRINOGEN III SYNTHASE | chr2:11288115-11290224 REVERS
2.27623	0.115155	0.00150639	0.295761									2.90476	0.239375	0.00281287	0.0361928	1	2	3	3	1	1	0	0	AT5G21060.1	AT5G21060.1_neo1;AT5G21060.2_neo1;AT5G21060.1;AT5G21060.2;AT5G21060.3_neo1;AT5G21060.3	AT5G21060.1_neo1;AT5G21060.2_neo1;AT5G21060.1;AT5G21060.2;AT5G21060.3_neo1;AT5G21060.3	6;6;6;6;5;5	6;6;6;6;5;5	6;6;6;6;5;5	AT5G21060.1_neo1;AT5G21060.2_neo1;AT5G21060.1 | Symbols: no symbol available | no full name available | chr5:7149153-7152745 REVERSE LENGTH=376;AT5G21060.2 | Symbols: no symbol available | no full name available | chr5:7149153-7152745 REVERSE LENGTH=378;AT	Glyceraldehyde-3-phosphate dehydrogenase-like family protein;	cytosol
2.58152	0.236822	0.0024134	0.105831									2.86778	0.168763	0.000689618	0.609912	2	3	3	2	1	2	1	0	AT5G47520.1	AT5G47520.1	AT5G47520.1	3	1	1	AT5G47520.1 | Symbols: RABA5a, AtRABA5a | RAB GTPase homolog A5A | chr5:19277596-19278366 REVERSE LENGTH=221	RAB GTPase homolog A5A;	plasma membrane
-1.02832	0.0633439	-0.00135131	0.246425	0.86469	0.517664			0.955607	0.411621	-0.00144347	0.141776	2.85695	0.283572	0.000376833	0.628025	3	2	3	3	2	4	3	0	AT3G15356.1	AT3G15356.1_neo1;AT3G15356.1;AT1G53080.1_neo1;AT1G53080.1	AT3G15356.1_neo1;AT3G15356.1	7;7;1;1	5;5;1;1	5;5;1;1	AT3G15356.1_neo1;AT3G15356.1 | Symbols: no symbol available | no full name available | chr3:5174603-5175418 REVERSE LENGTH=271	Legume lectin family protein;	extracellular
												2.85594	0.146691	0.00195718	0.074784	0	0	1	3	0	2	0	0	AT1G79150.1	AT1G79150.1	AT1G79150.1	3	3	3	AT1G79150.1 | Symbols: NOC3, AtNOC3 | NucleOlar Complex associated 3 | chr1:29772716-29777874 REVERSE LENGTH=830	binding;	nucleus
										6.83264e-05	0.934664	2.84405	0.0543208	0.00143226	0.049166	1	0	1	3	2	0	0	0	AT1G54270.2	AT1G54270.2	AT1G54270.2	35	1	0	AT1G54270.2 | Symbols: EIF4A-2 | eif4a-2 | chr1:20260495-20262018 FORWARD LENGTH=407	eif4a-2;member of eIF4A - eukaryotic initiation factor 4A	cytosol
1.22058	0.0301012	0.00261417	0.0201495									2.84242	0.000213235	0.00184608	0.0513506	3	3	1	4	1	0	1	0	AT5G14580.1	AT5G14580.1;AT5G14580.1_neo1	AT5G14580.1;AT5G14580.1_neo1	16;15	16;15	16;15	AT5G14580.1 | Symbols: no symbol available | no full name available | chr5:4697612-4703013 REVERSE LENGTH=991;AT5G14580.1_neo1	polyribonucleotide nucleotidyltransferase, putative;	mitochondrion
				0.565148	0.398964			0.200997	0.809059	0.00199695	0.0717408	2.84023	0.000430901	0.00110574	0.307931	0	0	0	4	4	5	3	0	AT5G27290.1	AT5G27290.1_neo1;AT5G27290.1;AT5G27290.2_neo1;AT5G27290.2	AT5G27290.1_neo1;AT5G27290.1;AT5G27290.2_neo1;AT5G27290.2	8;7;6;5	8;7;6;5	8;7;6;5	AT5G27290.1_neo1;AT5G27290.1 | Symbols: no symbol available | no full name available | chr5:9618590-9620473 REVERSE LENGTH=341;AT5G27290.2_neo1;AT5G27290.2 | Symbols: no symbol available | no full name available | chr5:9618787-9620473 REVERSE LENGTH=262	;	plastid
3.50895	0.172047	0.00154571	0.384544	5.54247	0.0642274			5.06165	0.0242096	-0.00145967	0.39245	2.82231	0.285753	0.00145457	0.34478	2	3	3	4	2	4	2	0	AT1G16820.4	AT1G16820.4;AT1G16820.3;AT1G16820.2;AT1G16820.1	AT1G16820.4;AT1G16820.3;AT1G16820.2;AT1G16820.1	1;1;1;1	1;1;1;1	1;1;1;1	AT1G16820.4 | Symbols: no symbol available | no full name available | chr1:5757199-5757522 REVERSE LENGTH=48;AT1G16820.3 | Symbols: no symbol available | no full name available | chr1:5757199-5757522 REVERSE LENGTH=48;AT1G16820.2 | Symbols: no symbol avail
0.670377	0.330278	0.00201148	0.124263	5.38851	0.0903257			5.1785	0.0532775			2.81984	0.057934	0.000712411	0.557612	2	3	2	3	1	3	2	0	AT2G34690.1	AT2G34690.1	AT2G34690.1	3	3	3	AT2G34690.1 | Symbols: ACD11 | ACCELERATED CELL DEATH 11 | chr2:14630425-14631779 FORWARD LENGTH=206	Glycolipid transfer protein (GLTP) family protein;Gene product transports the glycolipid precursor sphingosine between membranes in vitro. Mutant constitutively expresses defense-related genes that accompany the hypersensitive response normally triggered by avirulent pathogens.	peroxisome,plasma membrane	Lipid metabolism.sphingolipid metabolism.sphingolipid transport.sphingosine transfer protein (ACD11)	sphingosine transfer protein
1.69736	0.00570753	0.00566419	0.000390285	1.47755	0.173814	-1.76992	0.00328099					2.81501	0.000414616	0.00164163	0.171434	3	3	3	4	1	1	2	5	AT3G20970.1	AT3G20970.1_neo1;AT3G20970.1;AT3G20970.2_neo1;AT3G20970.2	AT3G20970.1_neo1;AT3G20970.1	9;9;4;4	9;9;4;4	7;7;4;4	AT3G20970.1_neo1;AT3G20970.1 | Symbols: NFU4, ATNFU2 | NFU domain protein 4, ARABIDOPSIS THALIANA NFU DOMAIN PROTEIN 2 | chr3:7348277-7350069 FORWARD LENGTH=283	NFU domain protein 4;Encodes a protein containing the NFU domain that may be involved in iron-sulfur cluster assembly. Part of a five member gene family, more closely related to NFU5 than to NFU1,2, and 3. Targeted to the mitochondrion.	mitochondrion
-0.0555	0.94312	0.00136978	0.345772									2.80319	0.0662965	0.00142416	0.258314	3	2	2	3	0	0	0	0	AT5G16440.1	AT5G16440.1_neo1;AT5G16440.1	AT5G16440.1_neo1;AT5G16440.1	7;7	3;3	3;3	AT5G16440.1_neo1;AT5G16440.1 | Symbols: IPP1 | isopentenyl diphosphate isomerase 1 | chr5:5371765-5373575 FORWARD LENGTH=291	isopentenyl diphosphate isomerase 1;Encodes a protein with isopentenyl diphosphate:dimethylallyl diphosphate isomerase activity. There is genetic evidence that it functions in the mevalonate, but not the MEP biosynthetic pathway.	plastid
				4.28518	0.039595							2.80015	0.140168	0.00245648	0.0315643	1	0	1	4	0	1	3	0	AT3G13410.1	AT3G13410.1_neo1;AT3G13410.1	AT3G13410.1_neo1;AT3G13410.1	3;3	3;3	3;3	AT3G13410.1_neo1;AT3G13410.1 | Symbols: no symbol available | no full name available | chr3:4362149-4364032 REVERSE LENGTH=321
5.13023	0.0301712	0.00133824	0.153281	-0.47454	0.537693			0.259435	0.703676	0.00120408	0.14398	2.79043	0.0788996	-0.000213003	0.791873	1	3	2	3	4	5	4	0	AT4G21650.1	AT4G21650.1_neo1;AT4G21650.1;AT4G10550.4;AT4G10550.2;AT4G10550.1_neo1;AT4G10540.1_neo1;AT4G10540.1;AT4G10550.1;AT4G10550.3	AT4G21650.1_neo1;AT4G21650.1	16;16;1;1;1;1;1;1;1	16;16;1;1;1;1;1;1;1	12;12;0;0;0;0;0;0;0	AT4G21650.1_neo1;AT4G21650.1 | Symbols: SBT3.13 | subtilase 3.13 | chr4:11501314-11504656 REVERSE LENGTH=766	Subtilase family protein;	extracellular
0.246069	0.715588	0.000898746	0.230708	-2.02322	0.0794637			-1.38939	0.139962	0.00206987	0.00581892	2.78407	0.0628629	0.000986706	0.129014	3	3	2	4	4	3	3	0	AT5G36210.1	AT5G36210.1_neo1;AT5G36210.1	AT5G36210.1_neo1;AT5G36210.1	8;7	8;7	8;7	AT5G36210.1_neo1;AT5G36210.1 | Symbols: no symbol available | no full name available | chr5:14248202-14253272 REVERSE LENGTH=730	alpha/beta-Hydrolases superfamily protein;	plastid
								3.26301	0.00851364			2.77811	0.0371194	0.00279747	0.0177675	0	0	1	4	0	3	1	0	AT3G14930.2	AT3G14930.2_neo1;AT3G14930.1_neo1;AT3G14930.3;AT3G14930.2;AT3G14930.1	AT3G14930.2_neo1;AT3G14930.1_neo1;AT3G14930.3;AT3G14930.2;AT3G14930.1	8;8;7;7;7	8;8;7;7;7	8;8;7;7;7	AT3G14930.2_neo1;AT3G14930.1_neo1;AT3G14930.3 | Symbols: HEME1 | | chr3:5021290-5022577 FORWARD LENGTH=341;AT3G14930.2 | Symbols: HEME1 | | chr3:5020675-5022577 FORWARD LENGTH=418;AT3G14930.1 | Symbols: HEME1 | | chr3:5020675-5022577 FORWARD LENGTH=418	Uroporphyrinogen decarboxylase;	plastid
0.414309	0.21226	0.00235227	0.0854189	-0.489448	0.579876			-1.73998	0.0354359	0.00249036	0.0397461	2.7662	0.00266462	0.000331054	0.772385	3	3	0	4	4	5	3	0	AT3G17465.1	AT3G17465.1_neo1;AT3G17465.1	AT3G17465.1_neo1;AT3G17465.1	9;8	9;8	9;8	AT3G17465.1_neo1;AT3G17465.1 | Symbols: RPL3P | ribosomal protein L3 plastid | chr3:5978059-5979572 REVERSE LENGTH=324	ribosomal protein L3 plastid;encodes a putative L3 ribosomal protein targeted to the plastid.	mitochondrion
-1.31144	0.0343389	-0.00241076	0.254196	2.83246	0.168165			3.47119	0.0780392	-0.00349534	0.0878754	2.74921	0.0854159	-0.00137157	0.492666	3	2	1	3	2	5	4	0	AT5G64140.1	AT5G64140.1	AT5G64140.1	3	1	1	AT5G64140.1 | Symbols: RPS28 | ribosomal protein S28 | chr5:25667529-25667723 REVERSE LENGTH=64	ribosomal protein S28;Encodes a putative ribosomal protein S28.	cytosol
										0.00155986	0.179818	2.74684	0.31156	0.0028172	0.0194614	0	0	3	4	4	0	0	0	AT5G05990.1	AT5G05990.1;AT5G05990.1_neo1	AT5G05990.1;AT5G05990.1_neo1	8;7	8;7	8;7	AT5G05990.1 | Symbols: no symbol available | no full name available | chr5:1806911-1807895 REVERSE LENGTH=259;AT5G05990.1_neo1	Mitochondrial glycoprotein family protein;	mitochondrion	not assigned.annotated	Uncharacterized protein At2g39795, mitochondrial OS=Arabidopsis thaliana (sp|q8w487|yb95_arath : 182.0)
0.369024	0.565218	-0.00037874	0.68643					2.16342	0.0148082			2.74602	0.143484	0.000397191	0.619685	1	2	2	3	1	4	0	0	AT2G29140.2	AT2G29140.2;AT2G29140.1;AT2G29200.2;AT2G29200.1;AT2G29190.2;AT2G29190.1	AT2G29140.2;AT2G29140.1;AT2G29200.2;AT2G29200.1;AT2G29190.2;AT2G29190.1	4;4;4;4;4;4	3;3;3;3;3;3	2;2;2;2;2;2	AT2G29140.2 | Symbols: PUM3, APUM3 | pumilio 3 | chr2:12531392-12535060 FORWARD LENGTH=964;AT2G29140.1 | Symbols: PUM3, APUM3 | pumilio 3 | chr2:12531392-12535060 FORWARD LENGTH=964;AT2G29200.2 | Symbols: PUM1, APUM1 | pumilio 1 | chr2:12549483-12553185 RE
1.64562	0.015439	0.00568049	0.000968919									2.745	0.0045124	0.0040115	0.00502291	3	3	2	4	0	0	0	0	AT5G51040.2	AT5G51040.2_neo1;AT5G51040.1_neo1;AT5G51040.2;AT5G51040.1;AT5G51040.3_neo1;AT5G51040.3	AT5G51040.2_neo1;AT5G51040.1_neo1;AT5G51040.2;AT5G51040.1;AT5G51040.3_neo1;AT5G51040.3	3;3;3;3;2;2	3;3;3;3;2;2	3;3;3;3;2;2	AT5G51040.2_neo1;AT5G51040.1_neo1;AT5G51040.2 | Symbols: SDHAF2 | Succinate dehydrogenase assembly factor 2 | chr5:20750700-20751790 FORWARD LENGTH=184;AT5G51040.1 | Symbols: SDHAF2 | Succinate dehydrogenase assembly factor 2 | chr5:20750700-20751790 FORWA	;	mitochondrion
2.54775	0.0585551	0.00340333	0.0394995									2.74205	0.114842	0.00152145	0.297436	1	3	2	3	0	1	1	0	AT3G46000.1	AT3G46000.1;AT3G46000.3;AT3G46000.2;AT5G59890.1;AT3G46010.1	AT3G46000.1;AT3G46000.3;AT3G46000.2	4;3;3;1;1	3;3;3;0;0	3;3;3;0;0	AT3G46000.1 | Symbols: ADF2 | actin depolymerizing factor 2 | chr3:16907743-16908822 REVERSE LENGTH=137;AT3G46000.3 | Symbols: ADF2 | actin depolymerizing factor 2 | chr3:16907743-16908216 REVERSE LENGTH=130;AT3G46000.2 | Symbols: ADF2 | actin depolymerizi
-0.330772	0.447448	0.00342334	0.0132397									2.74116	0.0522654			3	3	3	1	0	0	0	0	AT4G00238.1	AT4G00238.1;AT4G00250.1	AT4G00238.1	3;1	3;1	3;1	AT4G00238.1 | Symbols: AtSTKL1 | | chr4:104092-105129 REVERSE LENGTH=345	DNA-binding storekeeper protein-related transcriptional regulator;	nucleus	RNA biosynthesis.transcriptional regulation.transcription factor (GeBP)	transcription factor (GeBP)
				3.0706	0.117799							2.73889	0.115744	0.00274327	0.0658329	1	0	2	3	0	0	2	0	AT3G58170.1	AT3G58170.1	AT3G58170.1	3	3	3	AT3G58170.1 | Symbols: ATBET11, MTV15, BS14A, BET11, ATBS14A | BET1P/SFT1P-like protein 14A, modified transport to the vacuole 15, ARABIDOPSIS THALIANA BET1P/SFT1P-LIKE PROTEIN 14A | chr3:21542632-21543775 REVERSE LENGTH=122
-0.443815	0.221998	-0.000179171	0.821048	1.38015	0.153641			0.349783	0.591387	-0.000476786	0.536642	2.73355	0.0524626			3	3	3	1	3	4	4	0	AT1G49040.1	AT1G49040.1;AT1G49040.3;AT1G49040.4;AT1G49040.2	AT1G49040.1;AT1G49040.3;AT1G49040.4;AT1G49040.2	10;9;7;7	10;9;7;7	10;9;7;7	AT1G49040.1 | Symbols: SCD1 | STOMATAL CYTOKINESIS-DEFECTIVE 1 | chr1:18139419-18148826 REVERSE LENGTH=1187;AT1G49040.3 | Symbols: SCD1 | STOMATAL CYTOKINESIS-DEFECTIVE 1 | chr1:18140457-18148826 REVERSE LENGTH=1040;AT1G49040.4 | Symbols: SCD1 | STOMATAL C	stomatal cytokinesis defective / SCD1 protein (SCD1);Encodes soluble protein containing N-terminal DENN domain and eight C-terminal WD-40 repeats. Involved in cytokinesis of guard mother cells and leaf epidermal cells. The overall growth and development of mutant plants is severely affected, they are smaller than wt, with defects in seedling development, leaf expansion and flower morphology which…	plasma membrane
1.2965	0.0502199	0.0028093	0.0278425	-2.30334	0.0017608			-2.94459	0.000172707	0.00282463	0.0128322	2.72601	9.4743e-05	0.000890227	0.394122	3	3	3	4	4	5	4	0	AT4G05400.3	AT4G05400.3;AT4G05400.2;AT4G05400.1	AT4G05400.3;AT4G05400.2;AT4G05400.1	11;11;11	11;11;11	11;11;11	AT4G05400.3 | Symbols: no symbol available | no full name available | chr4:2741256-2742008 FORWARD LENGTH=250;AT4G05400.2 | Symbols: no symbol available | no full name available | chr4:2741256-2742008 FORWARD LENGTH=250;AT4G05400.1 | Symbols: no symbol ava
-0.445458	0.221031	-0.000315233	0.705585	1.69599	0.0369111			0.701549	0.287789	0.000371653	0.618902	2.70711	0.22099	-0.00105861	0.251819	3	3	3	3	4	5	4	0	AT1G77140.1	AT1G77140.1	AT1G77140.1	14	14	14	AT1G77140.1 | Symbols: VPS45, BEN2, ATVPS45 | vacuolar protein sorting 45, bfa-visualized endocytic trafficking defective 2 | chr1:28984163-28987681 FORWARD LENGTH=569	vacuolar protein sorting 45;A peripheral membrane protein that associates with microsomal membranes, likely to function in the transport of proteins to the vacuole. It is a member of Sec1p protein family. It may be involved in the regulation of vesicle fusion reactions through interaction with t-SNAREs at the Golgi trans face.	plasma membrane
0.546006	0.168399	0.00403316	0.0147751					3.84005	0.00154642			2.69133	0.00543648	0.00158739	0.239719	3	3	2	4	0	4	1	0	AT1G80890.1	AT1G80890.1	AT1G80890.1	4	2	2	AT1G80890.1 | Symbols: OEP9.2 | outer envelope protein 9.2 | chr1:30397211-30397875 FORWARD LENGTH=80	;	mitochondrion
1.61648	0.196693	0.00107176	0.569368									2.68006	0.185041	0.00341458	0.0614333	2	2	2	3	0	0	0	0	AT1G79410.1	AT1G79410.1	AT1G79410.1	2	2	2	AT1G79410.1 | Symbols: OCT5, AtOCT5 | organic cation/carnitine transporter5 | chr1:29868037-29869584 REVERSE LENGTH=515	organic cation/carnitine transporter5;	vacuole
1.79189	0.00219838	0.00414673	4.60528e-05	-2.87448	0.00370575	-1.72638	0.000966582	-2.90005	0.000553456	0.00196453	0.0163843	2.678	0.000139105	0.000628175	0.379357	3	3	4	4	4	5	4	5	AT4G26970.1	AT4G26970.1_neo2;AT4G26970.1_neo1;AT4G26970.1;AT5G54950.1	AT4G26970.1_neo2;AT4G26970.1_neo1;AT4G26970.1	55;55;55;1	55;55;55;1	52;52;52;1	AT4G26970.1_neo2;AT4G26970.1_neo1;AT4G26970.1 | Symbols: ACO2 | aconitase 2 | chr4:13543077-13548427 FORWARD LENGTH=995	aconitase 2;Encodes an aconitase that can catalyze the conversion of citrate to isocitrate through a cis-aconitate intermediate, indicating that it may participate in the TCA cycle and other primary metabolic pathways. The protein is believed to accumulate in the mitochondria and the cytosol. It affects CSD2 (At2g28190 - a superoxide dismutase) transcript levels and may play a role in the respons…	mitochondrion	Cellular respiration.tricarboxylic acid cycle.aconitase (ACO)	aconitase (ACO)
												2.66859	0.557183	0.000538355	0.642736	1	0	3	2	0	0	0	0	AT1G20230.1	AT1G20230.1	AT1G20230.1	2	2	2	AT1G20230.1 | Symbols: no symbol available | no full name available | chr1:7009570-7011852 FORWARD LENGTH=760	Pentatricopeptide repeat (PPR) superfamily protein;	mitochondrion
				4.44356	0.017329							2.66657	0.00336795	0.00152598	0.122207	0	0	1	3	0	1	2	0	AT3G15480.1	AT3G15480.1	AT3G15480.1	4	4	4	AT3G15480.1 | Symbols: TVA | TRANVIA | chr3:5226489-5227666 REVERSE LENGTH=175	Protein of unknown function (DUF1218);	plasma membrane
1.59576	0.00650618	0.00735639	0.00453998			0.367575	0.204685			-0.000783465	0.712902	2.66106	0.000321769	0.00473267	0.028245	3	3	4	4	2	0	0	4	AT2G35120.1	AT2G35120.1_neo1;AT2G35120.1	AT2G35120.1_neo1;AT2G35120.1	9;9	9;9	9;9	AT2G35120.1_neo1;AT2G35120.1 | Symbols: no symbol available | no full name available | chr2:14805913-14807274 REVERSE LENGTH=156	Single hybrid motif superfamily protein;	mitochondrion	Photosynthesis.photorespiration.glycine decarboxylase complex.lipoamide-containing component H-protein	lipoamide-containing component H-protein of glycine cleavage system
1.30414	0.0423351	0.00147427	0.125502									2.65565	0.0143587	0.00280078	0.00153457	0	2	0	3	0	0	0	0	AT4G39100.1	AT4G39100.1;AT4G39100.2	AT4G39100.1;AT4G39100.2	4;3	4;3	4;3	AT4G39100.1 | Symbols: SHL | SHORT LIFE | chr4:18218298-18220134 REVERSE LENGTH=228;AT4G39100.2 | Symbols: SHL | SHORT LIFE | chr4:18218712-18220134 REVERSE LENGTH=169	PHD finger family protein / bromo-adjacent homology (BAH) domain-containing protein;Putative transcription factor containing a PHD finger and BAH motif, required for normal development	nucleus	Chromatin organisation.post-translational histone modification.PRC1 bifunctional histone ubiquitination and methylation reader complex.associated factors.methylation reader (SHL/EBS)	component SHL/EBS of PRC1 complex
				0.124775	0.86225			-0.651468	0.531927	0.00212318	0.259246	2.6517	0.374728	0.000923534	0.622781	0	0	3	3	4	5	4	0	AT1G06690.1	AT1G06690.1_neo1	AT1G06690.1_neo1	22	1	1	AT1G06690.1_neo1	NAD(P)-linked oxidoreductase superfamily protein;	plastid
0.694503	0.14945	0.00510207	0.00320899									2.63273	0.0430662	0.00262558	0.0792049	3	3	1	3	0	0	0	0	AT5G19151.1	AT5G19151.1	AT5G19151.1	2	2	2	AT5G19151.1 | Symbols: no symbol available | no full name available | chr5:6428572-6429547 FORWARD LENGTH=74	;	extracellular
0.130026	0.669195	0.000645923	0.563952	0.88926	0.257963			0.619792	0.287848	-0.000186772	0.869261	2.62064	0.0551973	-0.000541637	0.607365	3	3	1	3	3	5	3	0	AT3G07570.1	AT3G07570.1_neo1;AT3G07570.1	AT3G07570.1_neo1;AT3G07570.1	3;3	3;3	3;3	AT3G07570.1_neo1;AT3G07570.1 | Symbols: no symbol available | no full name available | chr3:2418205-2420206 REVERSE LENGTH=369			not assigned.annotated	Cytochrome b561 and DOMON domain-containing protein At3g07570 OS=Arabidopsis thaliana (sp|q0wrw8|b561k_arath : 710.0)
0.4265	0.346872	-0.000292069	0.726692	3.8413	0.278822			4.05383	0.262292			2.61651	0.0608217	0.00032611	0.735845	3	2	1	3	1	3	3	0	AT5G23670.2	AT5G23670.2;AT5G23670.1;AT3G48780.2;AT3G48780.1;AT3G48790.2;AT3G48790.1_neo1;AT3G48790.1	AT5G23670.2;AT5G23670.1;AT3G48780.2;AT3G48780.1	4;4;3;3;1;1;1	4;4;3;3;1;1;1	4;4;3;3;1;1;1	AT5G23670.2 | Symbols: LCB2 | long chain base2 | chr5:7981889-7985037 FORWARD LENGTH=489;AT5G23670.1 | Symbols: LCB2 | long chain base2 | chr5:7981889-7985037 FORWARD LENGTH=489;AT3G48780.2 | Symbols: SPT1, ATSPT1 | SERINE PALMITOYLTRANSFERASE 1, serine pa	long chain base2;Encodes the LCB2 subunit of serine palmitoyltransferase, an enzyme involved in sphingosine biosynthesis. The protein is localized to the endoplasmic reticulum.	endoplasmic reticulum
-0.406961	0.235536	0.00163555	0.093509	5.42036	0.0279044			4.42868	0.024085	-0.00150197	0.100839	2.61462	0.324536	-0.000873626	0.395516	3	3	3	3	2	5	3	0	AT4G21810.1	AT4G21810.1	AT4G21810.1	3	2	2	AT4G21810.1 | Symbols: DER2.1 | DERLIN-2.1 | chr4:11575345-11577003 REVERSE LENGTH=244	DERLIN-2.1;	endoplasmic reticulum
1.85446	0.00190142	0.00613965	0.00515168	-0.324844	0.808038	-0.125418	0.614176	2.9074	0.062802	-0.00105027	0.587646	2.60685	0.000163896	0.00283662	0.111209	3	3	4	4	3	1	1	5	AT5G04750.1	AT5G04750.1_neo1;AT5G04750.1;AT5G04750.2	AT5G04750.1_neo1;AT5G04750.1	6;6;1	5;5;0	5;5;0	AT5G04750.1_neo1;AT5G04750.1 | Symbols: no symbol available | no full name available | chr5:1372202-1373361 FORWARD LENGTH=94	F1F0-ATPase inhibitor protein, putative;	mitochondrion	Cellular respiration.oxidative phosphorylation.ATP synthase complex.regulation.regulatory protein (IF1)	regulatory protein (IF1) of ATP synthase activity
1.51445	0.0245875	0.00143077	0.237113	1.37669	0.39274			1.90087	0.346909	0.000544846	0.607401	2.60152	0.0313539	0.0016275	0.118669	3	3	1	4	2	2	3	0	AT5G37530.2	AT5G37530.2;AT5G37530.1	AT5G37530.2;AT5G37530.1	7;7	7;7	7;7	AT5G37530.2 | Symbols: no symbol available | no full name available | chr5:14906505-14909020 FORWARD LENGTH=456;AT5G37530.1 | Symbols: no symbol available | no full name available | chr5:14906505-14909020 FORWARD LENGTH=457	NAD(P)-binding Rossmann-fold superfamily protein;	mitochondrion
				2.08072	0.0666917			1.62885	0.0607211	-0.00224041	0.134855	2.59253	0.299748	0.00022312	0.841977	2	0	3	3	2	5	3	0	AT4G22330.1	AT4G22330.1	AT4G22330.1	2	2	2	AT4G22330.1 | Symbols: AtACER, ATCES1 | CERAMIDASE | chr4:11798483-11799549 FORWARD LENGTH=255	Alkaline phytoceramidase (aPHC);Encodes AtCES1 for Acyl-CoA independent ceramide synthase.	endoplasmic reticulum	Lipid metabolism.sphingolipid metabolism.sphingolipid homeostasis.ceramidase activities.alkaline ceramidase (ACER)	alkaline ceramidase (ACER)
0.0110896	0.980723	0.00185462	0.136256	-1.4325	0.0548712			-1.78256	0.0110076	0.00217081	0.0499189	2.58632	0.0111942	0.0013084	0.225204	3	3	2	4	4	5	3	0	AT4G39880.1	AT4G39880.1	AT4G39880.1	7	7	7	AT4G39880.1 | Symbols: no symbol available | no full name available | chr4:18504601-18505137 FORWARD LENGTH=178	Ribosomal protein L23/L15e family protein;	mitochondrion
1.01562	0.0465692	0.00261662	0.000468505	-1.50441	0.0387438			-1.33327	0.00793147	0.00190404	0.00288701	2.57393	0.00231028	-0.00041903	0.447268	3	3	4	4	4	5	4	0	AT2G47390.1	AT2G47390.1_neo1;AT2G47390.1	AT2G47390.1_neo1;AT2G47390.1	30;30	30;30	30;30	AT2G47390.1_neo1;AT2G47390.1 | Symbols: CGEP | chloroplast glutamyl peptidase | chr2:19442278-19446253 REVERSE LENGTH=961	Prolyl oligopeptidase family protein;	plastid
1.26868	0.0119317	0.0018449	0.0103544	-2.32647	0.0172139			-2.58547	0.00112977	0.00281781	0.000112777	2.56603	0.00272191	0.000316522	0.592067	3	3	3	4	4	5	4	0	AT4G26620.1	AT4G26620.1	AT4G26620.1	16	15	15	AT4G26620.1 | Symbols: no symbol available | no full name available | chr4:13427599-13429877 REVERSE LENGTH=443	Sucrase/ferredoxin-like family protein;	nucleus
												2.53983	0.0888574	0.00398527	0.00313589	1	0	2	4	0	0	0	0	AT4G26555.2	AT4G26555.2_neo1;AT4G26555.1_neo1;AT4G26555.3_neo1;AT4G26555.2;AT4G26555.1;AT4G26555.3	AT4G26555.2_neo1;AT4G26555.1_neo1;AT4G26555.3_neo1;AT4G26555.2;AT4G26555.1;AT4G26555.3	4;4;3;3;3;2	4;4;3;3;3;2	4;4;3;3;3;2	AT4G26555.2_neo1;AT4G26555.1_neo1;AT4G26555.3_neo1;AT4G26555.2 | Symbols: AtFKBP16-1, FKBP16-1 | FK506-binding protein 16-1 | chr4:13404622-13405944 REVERSE LENGTH=161;AT4G26555.1 | Symbols: AtFKBP16-1, FKBP16-1 | FK506-binding protein 16-1 | chr4:13404622
				0.116656	0.823234			0.334977	0.405326	0.00148975	0.250547	2.52779	0.225486	-0.000269989	0.832795	1	0	3	4	4	5	4	0	AT5G38990.1	AT5G38990.1_neo1;AT5G38990.1;AT5G39000.1_neo1;AT5G39000.1;AT5G02070.1_neo1;AT5G02070.1	AT5G38990.1_neo1;AT5G38990.1	23;23;9;9;1;1	23;23;9;9;1;1	21;21;8;8;0;0	AT5G38990.1_neo1;AT5G38990.1 | Symbols: MDS1 | MEDOS 1 | chr5:15608824-15611466 FORWARD LENGTH=880	Malectin/receptor-like protein kinase family protein;	plasma membrane	Phytohormone action.signalling peptides.CRP (cysteine-rich-peptide) category.RALF/RALFL-peptide activity.RALF-peptide receptor (CrRLK1L)	RALF-peptide receptor (CrRLK1L)
1.46939	0.00648551	0.00639727	0.00379298	1.62494	0.40001					-0.000647425	0.724786	2.52749	0.14139	0.00365466	0.0436777	3	3	3	4	2	0	2	0	AT4G13850.1	AT4G13850.1_neo1;AT4G13850.1;AT4G13850.3_neo1;AT4G13850.2_neo1;AT4G13850.3;AT4G13850.2;AT4G13850.4_neo1;AT4G13850.4	AT4G13850.1_neo1;AT4G13850.1;AT4G13850.3_neo1;AT4G13850.2_neo1;AT4G13850.3;AT4G13850.2;AT4G13850.4_neo1;AT4G13850.4	7;7;6;6;6;6;5;5	7;7;6;6;6;6;5;5	7;7;6;6;6;6;5;5	AT4G13850.1_neo1;AT4G13850.1 | Symbols: ATGRP2, GR-RBP2, RBGA5, GRP2 | GLYCINE-RICH RNA-BINDING PROTEIN 2, glycine-rich RNA-binding protein 2, glycine rich protein 2, RNA-binding glycine-rich protein A5 | chr4:8021314-8022065 FORWARD LENGTH=158;AT4G13850.3	glycine-rich RNA-binding protein 2;Encodes a glycine-rich RNA-binding protein. Gene expression is induced by cold.	mitochondrion
				2.09989	0.11026			2.22326	0.0967901	-0.000873891	0.390823	2.51813	0.00285437	0.000409387	0.650649	0	1	0	3	2	4	4	0	AT4G39970.1	AT4G39970.1;AT4G39970.1_neo1	AT4G39970.1;AT4G39970.1_neo1	8;7	8;7	8;7	AT4G39970.1 | Symbols: no symbol available | no full name available | chr4:18536678-18538429 REVERSE LENGTH=316;AT4G39970.1_neo1	Haloacid dehalogenase-like hydrolase (HAD) superfamily protein;	plastid	not assigned.annotated	Haloacid dehalogenase-like hydrolase domain-containing protein At4g39970 OS=Arabidopsis thaliana (sp|q680k2|gppl1_arath : 567.0)
1.20836	0.060902	0.00594335	0.000726156					2.09403	0.385137	0.00120196	0.377512	2.51305	0.00753437	0.00195285	0.147137	3	3	0	4	2	2	0	0	AT3G26770.1	AT3G26770.1_neo1;AT3G26770.1	AT3G26770.1_neo1;AT3G26770.1	13;13	13;13	13;13	AT3G26770.1_neo1;AT3G26770.1 | Symbols: no symbol available | no full name available | chr3:9845494-9847079 FORWARD LENGTH=306	NAD(P)-binding Rossmann-fold superfamily protein;	mitochondrion	not assigned.annotated	Short-chain dehydrogenase reductase 2a OS=Arabidopsis thaliana (sp|q9scu0|sdr2a_arath : 231.0)
-0.953529	0.0816462	-0.000769062	0.49289	4.76905	0.0347004			4.34915	0.077081	0.000222189	0.818203	2.51148	0.00175295	-0.000616098	0.532081	3	3	1	3	2	3	4	0	AT2G25730.3	AT2G25730.3;AT2G25730.2;AT2G25730.4;AT2G25730.1	AT2G25730.3;AT2G25730.2;AT2G25730.4;AT2G25730.1	21;21;20;19	21;21;20;19	21;21;20;19	AT2G25730.3 | Symbols: no symbol available | no full name available | chr2:10956751-10972729 REVERSE LENGTH=2487;AT2G25730.2 | Symbols: no symbol available | no full name available | chr2:10956751-10972729 REVERSE LENGTH=2487;AT2G25730.4 | Symbols: no symb
2.1295	0.0206754	-0.000128503	0.938775	0.162272	0.871479			0.594732	0.413549	0.000366002	0.796566	2.50037	0.383824	0.00161249	0.250324	2	2	3	3	3	4	3	0	AT1G04750.1	AT1G04750.1;AT1G04750.4;AT1G04750.3;AT1G04750.2;AT2G33120.3;AT3G24890.5;AT3G24890.4;AT3G24890.3;AT3G24890.1;AT3G24890.2;AT2G33110.2;AT2G33110.1	AT1G04750.1;AT1G04750.4;AT1G04750.3;AT1G04750.2	14;9;9;9;4;1;1;1;1;1;1;1	1;0;0;0;0;0;0;0;0;0;0;0	1;0;0;0;0;0;0;0;0;0;0;0	AT1G04750.1 | Symbols: VAMP721, ATVAMP721, VAMP7B, AT VAMP7B | VESICLE-ASSOCIATED MEMBRANE PROTEIN 7B, vesicle-associated membrane protein 721 | chr1:1331857-1333426 REVERSE LENGTH=219;AT1G04750.4 | Symbols: VAMP721, ATVAMP721, VAMP7B, AT VAMP7B | VESICLE-	vesicle-associated membrane protein 721;vesicle-associated membrane protein 7B (At VAMP7B) mRNA,	plasma membrane	Cell division.cytokinesis.cell-plate formation.SNARE cell-plate vesicle fusion complex.R-SNARE component VAMP721/VAMP722	R-SNARE component VAMP721/VAMP722 of SNARE cell-plate vesicle fusion complex
1.492	0.00615132	0.00331537	0.0011888	-1.89955	0.0807122			-0.771854	0.226121	0.00163533	0.054567	2.48317	0.00205686	0.000368974	0.635504	3	3	4	4	4	5	4	0	AT2G17130.2	AT2G17130.2_neo1;AT2G17130.1_neo1;AT2G17130.2;AT2G17130.1	AT2G17130.2_neo1;AT2G17130.1_neo1;AT2G17130.2;AT2G17130.1	20;20;20;20	15;15;15;15	15;15;15;15	AT2G17130.2_neo1;AT2G17130.1_neo1;AT2G17130.2 | Symbols: IDH2, IDH-II | isocitrate dehydrogenase subunit 2, isocitrate dehydrogenase II | chr2:7461062-7462466 REVERSE LENGTH=363;AT2G17130.1 | Symbols: IDH2, IDH-II | isocitrate dehydrogenase subunit 2, isoc
										0.00264142	0.00229725	2.47963	0.0018903	0.00196084	0.0276283	0	0	0	3	2	0	0	0	AT3G18160.3	AT3G18160.3;AT3G18160.1;AT3G18160.2	AT3G18160.3;AT3G18160.1;AT3G18160.2	7;7;6	7;7;6	7;7;6	AT3G18160.3 | Symbols: PEX3-1 | peroxin 3-1 | chr3:6220918-6222923 FORWARD LENGTH=376;AT3G18160.1 | Symbols: PEX3-1 | peroxin 3-1 | chr3:6220918-6222923 FORWARD LENGTH=358;AT3G18160.2 | Symbols: PEX3-1 | peroxin 3-1 | chr3:6221322-6222923 FORWARD LENGTH=30	peroxin 3-1;	extracellular	Cell division.peroxisome de novo formation.membrane anchor component PEX3	membrane anchor component PEX3 of PEX19 insertion system
				1.9004	0.03164			2.34757	0.00452145	-0.00177653	0.153692	2.46687	0.244856	0.000460397	0.665726	1	0	2	4	2	5	4	0	AT3G30390.3	AT3G30390.3;AT3G30390.2;AT3G30390.1	AT3G30390.3;AT3G30390.2;AT3G30390.1	4;4;4	4;4;4	4;4;4	AT3G30390.3 | Symbols: no symbol available | no full name available | chr3:11977112-11978827 REVERSE LENGTH=460;AT3G30390.2 | Symbols: no symbol available | no full name available | chr3:11977112-11978827 REVERSE LENGTH=460;AT3G30390.1 | Symbols: no symbol
1.48015	0.00901337	0.00329141	0.0246562	-2.69881	0.0149498			-2.10414	0.0217885	0.00280879	0.0298602	2.46538	0.00290522	-0.00108504	0.429239	3	3	2	3	4	5	3	0	AT4G26965.1	AT4G26965.1;AT4G26965.2	AT4G26965.1;AT4G26965.2	12;9	12;9	12;9	AT4G26965.1 | Symbols: no symbol available | no full name available | chr4:13539717-13542041 FORWARD LENGTH=184;AT4G26965.2 | Symbols: no symbol available | no full name available | chr4:13539832-13542041 FORWARD LENGTH=147	NADH:ubiquinone oxidoreductase, 17.2kDa subunit;	mitochondrion	Cellular respiration.oxidative phosphorylation.NADH dehydrogenase complex.assembly.assembly factor (NDUFAF2)	assembly factor of NADH dehydrogenase complex (NDUFAF2)
1.16071	0.0236573	0.00414048	0.000422577	-1.4131	0.0773542	-1.97876	0.0404522	-0.964063	0.12461	0.00119092	0.194939	2.46425	0.0184637	0.000258646	0.766946	3	3	4	4	4	5	4	5	AT4G11120.1	AT4G11120.1_neo1;AT4G11120.1	AT4G11120.1_neo1;AT4G11120.1	21;20	21;20	21;20	AT4G11120.1_neo1;AT4G11120.1 | Symbols: no symbol available | no full name available | chr4:6778066-6779934 FORWARD LENGTH=395	translation elongation factor Ts (EF-Ts), putative;	mitochondrion
				-0.0543168	0.924888			-0.245844	0.639006	0.00280132	0.03765	2.43763	0.152271	0.00229855	0.0830285	0	0	2	4	4	3	3	0	AT3G22320.1	AT3G22320.1	AT3G22320.1	2	2	2	AT3G22320.1 | Symbols: ATRPABC24.3, NRPD5, NRPB5, RPB5A | RNA POLYMERASE II FIFTH LARGEST SUBUNIT, A | chr3:7891045-7892094 REVERSE LENGTH=205	Eukaryotic rpb5 RNA polymerase subunit family protein;Non-catalytic subunit common to DNA-dependent RNA polymerases I, II, III and IV; homologous to budding yeast RPB5.	nucleus	RNA biosynthesis.DNA-dependent RNA polymerase complexes.RNA polymerase III complex.subunit NRPC5	subunit NRPC5 of RNA polymerase III complex
1.382	0.00669611	0.00179543	0.033434	-0.347452	0.773672	5.04699	0.011153	-0.101287	0.908952	0.00116332	0.106904	2.43465	0.127489	-0.00163187	0.120436	3	3	3	2	4	4	2	2	AT2G39190.2	AT2G39190.2_neo1;AT2G39190.2	AT2G39190.2_neo1;AT2G39190.2	3;3	3;3	3;3	AT2G39190.2_neo1;AT2G39190.2 | Symbols: ATATH8 | | chr2:16350140-16355745 FORWARD LENGTH=814
				-0.0820076	0.972937			-0.282818	0.86911	0.00266168	0.0278811	2.42305	0.0607153	0.00179937	0.0833268	0	1	1	3	3	4	2	0	AT1G16740.1	AT1G16740.1	AT1G16740.1	4	4	4	AT1G16740.1 | Symbols: no symbol available | no full name available | chr1:5727773-5728950 FORWARD LENGTH=126	Ribosomal protein L20;	mitochondrion
1.46479	0.0186895	0.0038279	0.00804905	-0.0993432	0.905776			-0.529987	0.316709	0.00175284	0.134938	2.42226	0.00774609	0.00166066	0.157976	3	3	1	4	4	4	3	0	AT3G16230.1	AT3G16230.1;AT3G16230.10;AT3G16230.2;AT3G16230.1_neo1;AT3G16230.1_neo10;AT3G16230.2_neo1;AT3G16230.12;AT3G16230.3;AT3G16230.8;AT3G16230.11;AT3G16230.5;AT3G16230.13;AT3G16230.5_neo1;AT3G16230.8_neo1;AT3G16230.1_neo11;AT3G16230.9_neo1;AT3G16230.9;AT3G16230.6;AT3G16230.4;AT3G16230.4_neo1;AT3G16230.6_neo1;AT3G16230.7_neo1;AT3G16230.7	AT3G16230.1;AT3G16230.10;AT3G16230.2;AT3G16230.1_neo1;AT3G16230.1_neo10;AT3G16230.2_neo1;AT3G16230.12;AT3G16230.3;AT3G16230.8;AT3G16230.11;AT3G16230.5;AT3G16230.13;AT3G16230.5_neo1;AT3G16230.8_neo1;AT3G16230.1_neo11;AT3G16230.9_neo1;AT3G16230.9;AT3G16230.6;AT3G16230.4;AT3G16230.4_neo1;AT3G16230.6_neo1;AT3G16230.7_neo1;AT3G16230.7	13;13;13;13;13;13;13;13;12;12;12;12;12;12;12;10;10;10;10;10;10;10;10	13;13;13;13;13;13;13;13;12;12;12;12;12;12;12;10;10;10;10;10;10;10;10	13;13;13;13;13;13;13;13;12;12;12;12;12;12;12;10;10;10;10;10;10;10;10	AT3G16230.1 | Symbols: no symbol available | no full name available | chr3:5500563-5503303 FORWARD LENGTH=449;AT3G16230.10 | Symbols: no symbol available | no full name available | chr3:5500563-5503303 FORWARD LENGTH=449;AT3G16230.2 | Symbols: no symbol av
0.373918	0.284677	0.00274816	0.0428891									2.41857	0.0120453	0.00168264	0.164649	3	3	1	3	0	0	0	0	AT1G33330.3	AT1G33330.3_neo1;AT1G33330.2_neo1;AT1G33330.1_neo1;AT1G33330.3;AT1G33330.2;AT1G33330.1	AT1G33330.3_neo1;AT1G33330.2_neo1;AT1G33330.1_neo1;AT1G33330.3;AT1G33330.2;AT1G33330.1	2;2;2;2;2;2	2;2;2;2;2;2	2;2;2;2;2;2	AT1G33330.3_neo1;AT1G33330.2_neo1;AT1G33330.1_neo1;AT1G33330.3 | Symbols: no symbol available | no full name available | chr1:12084968-12086238 FORWARD LENGTH=257;AT1G33330.2 | Symbols: no symbol available | no full name available | chr1:12084968-12086238
				0.511703	0.804318			0.757465	0.715133	0.00260949	0.04549	2.41223	0.139349	0.00330713	0.0105119	0	0	2	4	2	1	1	0	AT1G16730.1	AT1G16730.1	AT1G16730.1	3	3	3	AT1G16730.1 | Symbols: UP6 | unknown protein 6 | chr1:5726617-5727312 REVERSE LENGTH=202	unknown protein 6;	peroxisome
-0.679946	0.0599192	0.000771835	0.346867	3.36309	0.0519602			2.9282	0.00959411			2.41138	0.363696	-0.000969316	0.197416	3	3	3	2	1	5	2	0	AT3G08710.3	AT3G08710.3;AT3G08710.2;AT3G08710.1	AT3G08710.3;AT3G08710.2;AT3G08710.1	4;4;4	4;4;4	4;4;4	AT3G08710.3 | Symbols: TRX H9, ATH9, TRXh9, TH9 | THIOREDOXIN TYPE H 9, thioredoxin H-type 9 | chr3:2645590-2646304 FORWARD LENGTH=140;AT3G08710.2 | Symbols: TRX H9, ATH9, TRXh9, TH9 | THIOREDOXIN TYPE H 9, thioredoxin H-type 9 | chr3:2645590-2646304 FORWA
-0.0852191	0.886204	-0.000710013	0.560226	1.67636	0.261544			1.47153	0.20552	-0.00249228	0.0684712	2.38808	0.18722	-0.00187018	0.133907	2	2	3	2	2	5	3	0	AT1G63010.2	AT1G63010.2;AT1G63010.7;AT1G63010.6;AT1G63010.4;AT1G63010.3;AT1G63010.1;AT1G63010.5	AT1G63010.2;AT1G63010.7;AT1G63010.6;AT1G63010.4;AT1G63010.3;AT1G63010.1;AT1G63010.5	7;7;7;7;7;7;6	7;7;7;7;7;7;6	7;7;7;7;7;7;6	AT1G63010.2 | Symbols: VPT1, PHT5;1 | Vacuolar Phosphate Transporter 1 | chr1:23347972-23351026 REVERSE LENGTH=697;AT1G63010.7 | Symbols: VPT1, PHT5;1 | Vacuolar Phosphate Transporter 1 | chr1:23347972-23351026 REVERSE LENGTH=699;AT1G63010.6 | Symbols: VPT	Major Facilitator Superfamily with SPX (SYG1/Pho81/XPR1) domain-containing protein;	vacuole
-1.35835	0.044073	0.00030882	0.816292									2.38459	0.0681042	0.00170309	0.143081	3	2	2	3	1	2	0	0	AT4G36020.2	AT4G36020.2;AT4G36020.3;AT4G36020.1	AT4G36020.2;AT4G36020.3;AT4G36020.1	5;5;5	5;5;5	5;5;5	AT4G36020.2 | Symbols: CSDP1, AtCSP1, CSP1 | cold shock protein 1, cold shock domain protein 1 | chr4:17043443-17044342 REVERSE LENGTH=265;AT4G36020.3 | Symbols: CSDP1, AtCSP1, CSP1 | cold shock protein 1, cold shock domain protein 1 | chr4:17043443-170443
-0.363326	0.260641	0.0017296	0.32541	1.0571	0.586153			1.55125	0.187868	0.0007417	0.629768	2.38327	0.0303254	0.000948228	0.534991	3	3	0	3	2	3	1	0	AT5G19630.1	AT5G19630.1	AT5G19630.1	4	4	4	AT5G19630.1 | Symbols: no symbol available | no full name available | chr5:6628147-6629937 REVERSE LENGTH=228	alpha/beta-Hydrolases superfamily protein;	vacuole
2.21921	0.206264	0.00171625	0.16645									2.37554	0.135906	0.00286799	0.0149888	0	2	2	3	0	0	0	0	AT3G21090.1	AT3G21090.1	AT3G21090.1	5	1	1	AT3G21090.1 | Symbols: ABCG15 | ATP-binding cassette G15 | chr3:7391497-7394933 REVERSE LENGTH=691	ABC-2 type transporter family protein;	plasma membrane
1.40281	0.0270388	0.00414539	0.00153505	-2.02927	0.0247781			-2.65527	0.0659176	0.00255424	0.0186009	2.37328	0.0639191	0.00164616	0.108466	3	3	2	4	4	1	3	0	AT5G56090.1	AT5G56090.1;AT5G56090.1_neo1	AT5G56090.1;AT5G56090.1_neo1	12;11	12;11	12;11	AT5G56090.1 | Symbols: COX15 | cytochrome c oxidase 15 | chr5:22714634-22716605 FORWARD LENGTH=457;AT5G56090.1_neo1	cytochrome c oxidase 15;Encodes a homolog of COX15. Microarray analysis show a 3.2 fold increase in transcription after treatment with rotenone, an electron transport chain inhibitor.	mitochondrion	Cellular respiration.oxidative phosphorylation.cytochrome c oxidase complex.accessory assembly components.component COX15	component COX15 of cytochrome c oxidase assembly
				3.99238	0.22053			3.56717	0.274982	0.000389991	0.766192	2.37138	0.321258	0.00175779	0.219244	0	0	3	3	2	1	1	0	AT5G06690.1	AT5G06690.1;AT5G06690.4;AT5G06690.2;AT5G06690.3	AT5G06690.1;AT5G06690.4;AT5G06690.2	5;3;3;1	5;3;3;1	5;3;3;1	AT5G06690.1 | Symbols: TrxL2.1, WCRKC1 | Trx-like 2.1, WCRKC thioredoxin 1 | chr5:2060651-2061956 REVERSE LENGTH=210;AT5G06690.4 | Symbols: TrxL2.1, WCRKC1 | Trx-like 2.1, WCRKC thioredoxin 1 | chr5:2060733-2061956 REVERSE LENGTH=213;AT5G06690.2 | Symbols:	WCRKC thioredoxin 1;Encodes a thioredoxin (WCRKC1) localized in chloroplast stroma. Contains a WCRKC motif.	plastid
0.986668	0.0249569	0.0046454	0.00507414	-1.60766	0.0610328	-0.83584	0.215446	-1.72917	0.0847423	0.00215107	0.112296	2.36627	0.00326994	0.00143131	0.278367	3	3	3	4	4	2	3	3	AT3G03420.1	AT3G03420.1;AT3G03420.2	AT3G03420.1	13;6	13;6	13;6	AT3G03420.1 | Symbols: AtATP23 | | chr3:812527-813644 FORWARD LENGTH=194	Ku70-binding family protein;	mitochondrion
												2.36253	0.0959883	0.00160778	0.200102	0	1	2	3	1	1	1	0	AT3G15710.1	AT3G15710.1	AT3G15710.1	2	2	2	AT3G15710.1 | Symbols: no symbol available | no full name available | chr3:5323564-5324785 REVERSE LENGTH=180
-0.705819	0.497026	0.000711087	0.534227	2.06032	0.253607			2.27179	0.102694	-0.000921072	0.392354	2.35913	0.106952	-0.000615232	0.573262	3	3	2	3	3	4	2	0	AT4G36760.1	AT4G36760.1;AT4G36760.3;AT4G36760.2	AT4G36760.1;AT4G36760.3;AT4G36760.2	13;12;12	13;12;12	13;12;12	AT4G36760.1 | Symbols: ATAPP1, APP1 | ARABIDOPSIS THALIANA AMINOPEPTIDASE P1, aminopeptidase P1 | chr4:17326688-17329979 FORWARD LENGTH=645;AT4G36760.3 | Symbols: ATAPP1, APP1 | ARABIDOPSIS THALIANA AMINOPEPTIDASE P1, aminopeptidase P1 | chr4:17326688-1733	aminopeptidase P1;Arabidopsis aminopeptidase P1	peroxisome
0.383469	0.34504	0.00374659	0.0363698	-1.50396	0.0418356			-2.17736	0.0051486	0.0032974	0.0341587	2.35438	0.0204973	0.00134081	0.368309	3	3	0	4	4	3	4	0	AT5G63000.1	AT5G63000.1	AT5G63000.1	5	5	5	AT5G63000.1 | Symbols: no symbol available | no full name available | chr5:25280151-25281463 REVERSE LENGTH=201	Mitochondrial import inner membrane translocase subunit Tim17/Tim22/Tim23 family protein;	mitochondrion
1.405	0.00735275	0.00196894	0.0148715	-0.633757	0.325814	2.38429	0.0241581	-1.66151	0.0522854	0.0024502	0.00146285	2.35216	0.0104862	0.000912912	0.17465	3	3	3	4	4	3	3	2	rps3arabC	rps3arabC	rps3arabC	15	14	14	rps3arabC |
												2.3472	0.0644472			1	0	3	1	1	1	1	0	AT5G58110.1	AT5G58110.1	AT5G58110.1	4	4	4	AT5G58110.1 | Symbols: no symbol available | no full name available | chr5:23515275-23516479 FORWARD LENGTH=196	chaperone binding;ATPase activators;	nucleus
1.99767	0.00312852	0.00534618	0.000489207	-1.79994	0.0638056	-0.317675	0.826329	-1.83584	0.0992579	0.00378277	0.00382903	2.32901	0.224377	-0.000451138	0.726896	3	3	0	3	4	2	3	4	AT5G23250.1	AT5G23250.1_neo1;AT5G23250.1;AT5G23250.2_neo1;AT5G23250.2;AT5G23250.3_neo1;AT5G23250.3	AT5G23250.1_neo1;AT5G23250.1;AT5G23250.2_neo1;AT5G23250.2;AT5G23250.3_neo1	15;14;11;10;8;7	6;5;5;4;3;2	6;5;5;4;3;2	AT5G23250.1_neo1;AT5G23250.1 | Symbols: no symbol available | no full name available | chr5:7830460-7832491 FORWARD LENGTH=341;AT5G23250.2_neo1;AT5G23250.2 | Symbols: no symbol available | no full name available | chr5:7830460-7832265 FORWARD LENGTH=297;AT	Succinyl-CoA ligase, alpha subunit;	mitochondrion	Cellular respiration.tricarboxylic acid cycle.succinyl-CoA ligase heterodimer.subunit alpha	subunit alpha of succinyl-CoA ligase heterodimer
1.78602	0.0905743											2.3283	0.0322899	0.00236003	0.0170316	2	1	1	4	0	0	0	0	AT4G03190.1	AT4G03190.1	AT4G03190.1	4	4	4	AT4G03190.1 | Symbols: AFB1, ATGRH1, GRH1 | AUXIN SIGNALING F BOX PROTEIN 1, GRR1-like protein 1 | chr4:1405108-1407057 REVERSE LENGTH=585	GRR1-like protein 1;Encodes an F box protein belonging to the TIR1 subfamily. This protein forms SCF complexes with ASK1 and CUL1 and interacts with Aux/IAA proteins in an auxin-dependent manner. It also has sequence similarity to the yeast protein GRR1, which is involved in glucose repression.	plasma membrane	Phytohormone action.auxin.perception and signal transduction.substrate adaptor of regulatory SCF ubiquitin ligase (TIR1/AFB)	substrate adaptor of regulatory SCF ubiquitin ligase (TIR1/AFB)
								2.116	0.0203373			2.32297	0.0253239	0.00172949	0.111443	1	0	1	4	1	4	1	0	AT4G38800.1	AT4G38800.1	AT4G38800.1	6	6	6	AT4G38800.1 | Symbols: MTN1, ATMTN1, ATMTAN1, MTAN1 | ARABIDOPSIS METHYLTHIOADENOSINE NUCLEOSIDASE 1, methylthioadenosine nucleosidase 1, METHYLTHIOADENOSINE NUCLEOSIDASE 1 | chr4:18113355-18114996 REVERSE LENGTH=267	methylthioadenosine nucleosidase 1;	endoplasmic reticulum	Amino acid metabolism.aspartate group amino acid biosynthesis.aspartate-derived amino acids.methionine.salvage pathway.methylthioadenosine nucleosidase (MTN)	methylthioadenosine nucleosidase (MTN)
-0.754136	0.259354	0.00136981	0.300355	-0.0709914	0.919834			-0.010499	0.992713	0.000695194	0.572451	2.30876	0.119665	0.00153823	0.181706	3	3	2	4	3	1	3	0	AT1G68070.1	AT1G68070.1	AT1G68070.1	4	4	4	AT1G68070.1 | Symbols: no symbol available | no full name available | chr1:25515412-25516767 REVERSE LENGTH=343	Zinc finger, C3HC4 type (RING finger) family protein;	vacuole
1.06509	0.0192733	0.00244854	0.00353663							0.00119831	0.0815344	2.30677	0.150078	0.000909349	0.165174	3	3	3	4	3	0	0	0	AT5G23050.1	AT5G23050.1;AT5G23050.2	AT5G23050.1	9;4	9;4	8;4	AT5G23050.1 | Symbols: AAE17 | acyl-activating enzyme 17 | chr5:7731513-7735399 REVERSE LENGTH=721	acyl-activating enzyme 17;	peroxisome
0.769566	0.0977143	0.00412408	0.0323476	3.3353	0.24977	0.898455	0.586886			0.0017611	0.278522	2.30657	0.138031	0.00248803	0.126162	3	3	1	4	2	0	2	2	AT1G70190.2	AT1G70190.2_neo1;AT1G70190.1_neo1;AT1G70190.2;AT1G70190.1	AT1G70190.2_neo1;AT1G70190.1_neo1;AT1G70190.2;AT1G70190.1	6;6;5;5	6;6;5;5	6;6;5;5	AT1G70190.2_neo1;AT1G70190.1_neo1;AT1G70190.2 | Symbols: no symbol available | no full name available | chr1:26430616-26431242 FORWARD LENGTH=208;AT1G70190.1 | Symbols: no symbol available | no full name available | chr1:26430616-26431242 FORWARD LENGTH=20	Ribosomal protein L7/L12, oligomerisation;Ribosomal protein L7/L12, C-terminal/adaptor protein ClpS-like;	mitochondrion
0.875595	0.405066	0.00245228	0.0120325	2.17594	0.0896687			2.24811	0.0421472	-0.00135402	0.127811	2.29893	0.137552	0.00119088	0.134439	3	3	3	4	2	5	3	0	AT2G21250.1	AT2G21250.1;AT2G21250.2;AT2G21260.2	AT2G21250.1;AT2G21250.2	14;12;3	14;12;3	9;7;0	AT2G21250.1 | Symbols: no symbol available | no full name available | chr2:9103408-9105116 REVERSE LENGTH=309;AT2G21250.2 | Symbols: no symbol available | no full name available | chr2:9103703-9105116 REVERSE LENGTH=238			Carbohydrate metabolism.sorbitol metabolism.aldose 6-phosphate reductase	aldose 6-phosphate reductase
0.656459	0.082634	0.0041782	0.00626245	-2.90838	0.0269195			-3.164	0.00210722	0.00238284	0.0682345	2.29763	0.311501	0.000216072	0.866104	3	3	2	3	4	5	4	0	AT5G54100.1	AT5G54100.1_neo2;AT5G54100.1_neo1;AT5G54100.1	AT5G54100.1_neo2;AT5G54100.1_neo1;AT5G54100.1	23;22;22	15;14;14	15;14;14	AT5G54100.1_neo2;AT5G54100.1_neo1;AT5G54100.1 | Symbols: AtSLP2, SLP2 | stomatin-like protein 2 | chr5:21954035-21956500 REVERSE LENGTH=401	SPFH/Band 7/PHB domain-containing membrane-associated protein family;	mitochondrion
-0.755063	0.139684	0.00103081	0.472524									2.29203	0.360317	0.00143268	0.256577	3	2	3	3	0	0	0	0	AT4G02270.1	AT4G02270.1_neo1;AT4G02270.1	AT4G02270.1_neo1;AT4G02270.1	3;3	3;3	3;3	AT4G02270.1_neo1;AT4G02270.1 | Symbols: RHS13, SRPP | root hair specific 13, SEED AND ROOT HAIR PROTECTIVE PROTEIN | chr4:992383-992996 REVERSE LENGTH=165	root hair specific 13;	extracellular
0.794087	0.16065	0.00283704	0.0276285	1.43352	0.336521			2.12617	0.110831	0.000935169	0.410331	2.27996	0.0035965	0.0013891	0.19226	3	3	1	4	2	3	2	0	AT1G77670.1	AT1G77670.1_neo1;AT1G77670.1	AT1G77670.1_neo1;AT1G77670.1	5;4	5;4	5;4	AT1G77670.1_neo1;AT1G77670.1 | Symbols: no symbol available | no full name available | chr1:29189043-29190901 REVERSE LENGTH=440	Pyridoxal phosphate (PLP)-dependent transferases superfamily protein;	mitochondrion
				1.04073	0.183514			0.201554	0.682236	0.00161747	0.2922	2.27372	0.283024	0.000406083	0.797273	0	0	3	3	4	5	4	0	AT1G70760.1	AT1G70760.1_neo1;AT1G70760.1	AT1G70760.1_neo1;AT1G70760.1	2;2	2;2	2;2	AT1G70760.1_neo1;AT1G70760.1 | Symbols: NdhL, CRR23 | CHLORORESPIRATORY REDUCTION 23, NADH dehydrogenase-like complex L | chr1:26687267-26688201 FORWARD LENGTH=191	inorganic carbon transport protein-related;a subunit of the chloroplast NAD(P)H dehydrogenase complex, involved in PSI cyclic electron transport. Located on the thylakoid membrane. Mutant has impaired NAD(P)H dehydrogenase activity.	plastid	Photosynthesis.photophosphorylation.chlororespiration.NADH dehydrogenase-like (NDH) complex.subcomplex A.component NdhL	component NdhL of NDH subcomplex A
0.100733	0.800951	0.00630565	0.00126297									2.27147	0.201218	0.000754151	0.616957	3	3	0	3	0	0	0	0	AT5G51440.1	AT5G51440.1_neo1;AT5G51440.1	AT5G51440.1_neo1;AT5G51440.1	12;12	12;12	11;11	AT5G51440.1_neo1;AT5G51440.1 | Symbols: HSP23.5 | | chr5:20891242-20892013 FORWARD LENGTH=210	HSP20-like chaperones superfamily protein;	mitochondrion
-0.551974	0.141319	-0.000781236	0.265528	2.69402	0.0535497			1.58791	0.170973	0.00013091	0.829033	2.27118	0.128862	-0.000745481	0.243317	3	3	3	3	3	5	4	0	AT1G04510.2	AT1G04510.2;AT1G04510.1	AT1G04510.2;AT1G04510.1	14;14	12;12	12;12	AT1G04510.2 | Symbols: PUB59, MAC3A | Plant U-box 59, MOS4-associated complex 3A | chr1:1226749-1230592 FORWARD LENGTH=523;AT1G04510.1 | Symbols: PUB59, MAC3A | Plant U-box 59, MOS4-associated complex 3A | chr1:1226749-1230592 FORWARD LENGTH=523	MOS4-associated complex 3A;Encodes MAC3A, a U-box proteins with homology to the yeast and human E3 ubiquitin ligase Prp19. Associated with the MOS4-Associated Complex (MAC). Involved in plant innate immunity.	nucleus
1.15751	0.0413902	0.00253577	0.0656788	-0.261431	0.722548			-1.35181	0.0784311	0.00281358	0.0226115	2.25528	0.106368	0.0017345	0.140249	3	3	3	4	4	2	2	0	AT5G64670.1	AT5G64670.1_neo1;AT5G64670.1	AT5G64670.1_neo1;AT5G64670.1	9;9	9;9	9;9	AT5G64670.1_neo1;AT5G64670.1 | Symbols: no symbol available | no full name available | chr5:25852535-25853880 REVERSE LENGTH=281	Ribosomal protein L18e/L15 superfamily protein;	mitochondrion
0.93808	0.0484931	0.0027638	0.0237474	-1.92521	0.0254655			-2.03708	0.00150147	0.00185451	0.07528	2.25494	0.00274867	0.000856785	0.392981	3	3	3	4	4	5	4	0	AT1G07510.1	AT1G07510.1_neo1;AT1G07510.1	AT1G07510.1_neo1;AT1G07510.1	27;27	14;14	14;14	AT1G07510.1_neo1;AT1G07510.1 | Symbols: FTSH10, AtFTSH10 | FTSH protease 10 | chr1:2305689-2309380 FORWARD LENGTH=813	FTSH protease 10;encodes an FtsH protease that is localized to the mitochondrion	mitochondrion
2.05457	0.226692	0.0011119	0.554502	2.75874	0.524404			8.31111	0.00475004			2.25487	0.160176	0.00187033	0.277513	2	3	2	4	1	4	2	0	AT1G17890.1	AT1G17890.1;AT1G17890.3;AT1G17890.2	AT1G17890.1;AT1G17890.3;AT1G17890.2	9;8;8	9;8;8	7;6;6	AT1G17890.1 | Symbols: GER2 | | chr1:6154478-6155596 REVERSE LENGTH=328;AT1G17890.3 | Symbols: GER2 | | chr1:6154478-6155440 REVERSE LENGTH=320;AT1G17890.2 | Symbols: GER2 | | chr1:6154478-6155440 REVERSE LENGTH=320	NAD(P)-binding Rossmann-fold superfamily protein;	cytosol	Carbohydrate metabolism.nucleotide sugar biosynthesis.GDP-L-fucose biosynthesis.de novo biosynthesis.GDP-L-fucose synthase	GDP-L-fucose synthase
				4.22834	0.0647024			3.18406	0.209732	0.00068967	0.550008	2.24361	0.108908	0.000596435	0.610624	1	1	2	3	2	3	4	0	AT1G78880.1	AT1G78880.1	AT1G78880.1	5	2	2	AT1G78880.1 | Symbols: SHOU4 | | chr1:29653068-29654819 REVERSE LENGTH=468	Ubiquitin-specific protease family C19-related protein;	plasma membrane
1.05773	0.0676028	0.000161696	0.884028	-0.35349	0.714576			-1.66089	0.0835756	0.00140165	0.164326	2.2394	0.0207278	0.000417818	0.660577	3	3	3	4	4	5	4	0	rps4arabC	rps4arabC;AT2G07734.1	rps4arabC;AT2G07734.1	12;7	12;7	12;7	rps4arabC |;AT2G07734.1 | Symbols: no symbol available | no full name available | chr2:3472604-3473692 REVERSE LENGTH=362
-2.70328	0.0395749			-0.783291	0.217234			0.177871	0.714326	0.00229985	0.110083	2.23105	0.0247257	0.000993616	0.477601	2	1	1	4	4	5	4	0	AT1G64710.1	AT1G64710.1;AT1G64710.2;AT1G64710.3	AT1G64710.1;AT1G64710.2;AT1G64710.3	7;6;5	7;6;5	7;6;5	AT1G64710.1 | Symbols: no symbol available | no full name available | chr1:24044686-24046313 FORWARD LENGTH=380;AT1G64710.2 | Symbols: no symbol available | no full name available | chr1:24044836-24046313 FORWARD LENGTH=357;AT1G64710.3 | Symbols: no symbol	GroES-like zinc-binding dehydrogenase family protein;	golgi	not assigned.annotated	Alcohol dehydrogenase-like 4 OS=Arabidopsis thaliana (sp|q8vz49|adhl4_arath : 712.0)
				-0.544647	0.38909			0.0934677	0.854697	0.00264369	0.0559525	2.21862	0.0432314	0.00103835	0.435324	0	0	2	4	4	5	3	0	AT5G50100.1	AT5G50100.1_neo1;AT5G50100.1	AT5G50100.1_neo1;AT5G50100.1	6;5	6;5	6;5	AT5G50100.1_neo1;AT5G50100.1 | Symbols: DCC1 | DxxCxxC motif 1 | chr5:20371916-20373172 FORWARD LENGTH=214	Putative thiol-disulphide oxidoreductase DCC;	plastid	not assigned.annotated	Uncharacterized protein At5g50100, chloroplastic OS=Arabidopsis thaliana (sp|q8w485|y5010_arath : 432.0)
0.993094	0.0474532	0.00316187	0.00892607	-1.26983	0.0361559	0.215383	0.726844	-1.32739	0.0220175	0.0016703	0.09914	2.21632	0.00388838	0.000419857	0.662515	3	3	3	4	4	5	4	5	AT3G09810.1	AT3G09810.1_neo1;AT3G09810.1	AT3G09810.1_neo1;AT3G09810.1	20;20	9;9	9;9	AT3G09810.1_neo1;AT3G09810.1 | Symbols: IDH-VI | isocitrate dehydrogenase VI | chr3:3008753-3011070 FORWARD LENGTH=374	isocitrate dehydrogenase VI;Encodes a catalytic subunit of the mitochondrially-localized NAD+- dependent isocitrate dehydrogenase	mitochondrion	Cellular respiration.tricarboxylic acid cycle.isocitrate dehydrogenase heterodimer.catalytic component	catalytic component of isocitrate dehydrogenase heterodimer
1.40153	0.114715	0.00291935	0.0098056									2.21481	0.00521236	0.00355221	0.000743453	1	2	0	3	0	0	0	0	AT1G08830.2	AT1G08830.2;AT1G08830.1	AT1G08830.2;AT1G08830.1	4;4	4;4	3;3	AT1G08830.2 | Symbols: CSD1, AtSOD1, SOD1 | superoxide dismutase 1, copper/zinc superoxide dismutase 1 | chr1:2827700-2829053 FORWARD LENGTH=152;AT1G08830.1 | Symbols: CSD1, AtSOD1, SOD1 | superoxide dismutase 1, copper/zinc superoxide dismutase 1 | chr1:2	copper/zinc superoxide dismutase 1;Encodes a cytosolic copper/zinc superoxide dismutase CSD1 that can detoxify superoxide radicals. Its expression is affected by miR398-directed mRNA cleavage. Regulated by biotic and abiotic stress.	cytosol
-0.788414	0.0433409	0.000338365	0.76903	-0.452863	0.51435	5.78216	0.0895881	-0.263059	0.667375	0.00109938	0.283452	2.21405	0.410982	-0.00149166	0.201771	3	3	3	3	4	5	4	2	AT3G11510.1	AT3G11510.1	AT3G11510.1	10	1	1	AT3G11510.1 | Symbols: no symbol available | no full name available | chr3:3623757-3624866 REVERSE LENGTH=150
				2.49554	0.127108							2.2051	0.195766	0.00319005	0.0381532	0	0	2	3	1	2	3	0	ATCG00630.1	ATCG00630.1_neo1;ATCG00630.1	ATCG00630.1_neo1;ATCG00630.1	2;1	2;1	2;1	ATCG00630.1_neo1;ATCG00630.1 | Symbols: PSAJ | | chrc:66929-67063 FORWARD LENGTH=44	PSAJ;Encodes subunit J of photosystem I.	plastid	Photosynthesis.photophosphorylation.photosystem I.PS-I complex.component PsaJ	component PsaJ of PS-I complex
				1.07937	0.296251			0.902837	0.302549	0.000814598	0.60408	2.20432	0.144528	0.000120843	0.939407	0	0	2	3	3	4	3	0	AT3G61200.1	AT3G61200.1	AT3G61200.1	4	4	4	AT3G61200.1 | Symbols: no symbol available | no full name available | chr3:22657599-22658350 REVERSE LENGTH=188
												2.2021	0.312257	0.00179645	0.157048	0	0	3	3	0	1	1	0	AT1G70410.3	AT1G70410.3;AT1G70410.1	AT1G70410.3;AT1G70410.1	24;24	1;1	1;1	AT1G70410.3 | Symbols: BCA4, ATBCA4, CA4 | beta carbonic anhydrase 4, BETA CARBONIC ANHYDRASE 4 | chr1:26534167-26536505 REVERSE LENGTH=258;AT1G70410.1 | Symbols: BCA4, ATBCA4, CA4 | beta carbonic anhydrase 4, BETA CARBONIC ANHYDRASE 4 | chr1:26534167-2653	beta carbonic anhydrase 4;Encodes a putative beta-carbonic anhydrase betaCA4. Together with betaCA1 (At3g01500) regulates CO2-controlled stomatal movements in guard cells.	cytosol
1.12956	0.0127604	0.00257892	0.000361478	-1.08637	0.0856892	1.98422	0.0457714	-1.59618	0.00895023	0.00145126	0.0168395	2.1934	0.0100266	0.000654028	0.226103	3	3	4	4	4	5	4	2	AT3G13160.1	AT3G13160.1;AT3G13160.1_neo1;AT3G18970.1;AT1G09220.1_neo1;AT1G09220.1;AT5G44230.2;AT1G59720.1_neo1;AT1G59720.1;AT5G44230.1;AT4G13650.1_neo1;AT4G13650.1	AT3G13160.1;AT3G13160.1_neo1	24;23;1;1;1;1;1;1;1;1;1	24;23;1;1;1;1;1;1;1;1;1	23;22;0;0;0;0;0;0;0;0;0	AT3G13160.1 | Symbols: RPPR3b | Ribosomal Pentatricopeptide Repeat Protein 3b | chr3:4229994-4231178 REVERSE LENGTH=394;AT3G13160.1_neo1
												2.19287	0.1919	0.00229743	0.0250754	0	0	3	3	0	0	0	0	AT2G20240.1	AT2G20240.1	AT2G20240.1	1	1	1	AT2G20240.1 | Symbols: TRM17 | TON1 Recruiting Motif 17 | chr2:8727778-8730086 REVERSE LENGTH=713	Protein of unknown function (DUF3741);	nucleus
3.9699	0.0456596	0.00111456	0.216678									2.19143	0.104342	0.00148192	0.0572838	1	2	2	3	1	0	1	0	AT5G63860.1	AT5G63860.1	AT5G63860.1	8	8	8	AT5G63860.1 | Symbols: AtUVR8, UVR8 | UVB-RESISTANCE 8 | chr5:25554821-25558587 REVERSE LENGTH=440	Regulator of chromosome condensation (RCC1) family protein;UV-B-specific signaling component that orchestrates expression of a range of genes with vital UV-protective functions. Located in the nucleus and the cytosol. Associates with chromatin via histones. UV-B light promotes URV8 protein accumulation in the nucleus.	cytosol,nucleus
-0.572261	0.356141	-0.000382031	0.792332	2.80134	0.300808			2.38413	0.220562	-5.58542e-05	0.964813	2.18556	0.341916	0.0010854	0.399674	3	2	3	3	2	2	1	0	AT2G23930.2	AT2G23930.2;AT2G23930.1;AT3G11500.2;AT3G11500.1	AT2G23930.2;AT2G23930.1;AT3G11500.2;AT3G11500.1	3;3;2;2	3;3;2;2	3;3;2;2	AT2G23930.2 | Symbols: SNRNP-G | probable small nuclear ribonucleoprotein G | chr2:10182781-10183026 FORWARD LENGTH=54;AT2G23930.1 | Symbols: SNRNP-G | probable small nuclear ribonucleoprotein G | chr2:10182353-10183026 FORWARD LENGTH=80;AT3G11500.2 | Symb
-0.430451	0.335931	0.00146104	0.368512	1.69256	0.0415442			1.18281	0.0815204	0.00131624	0.339892	2.17087	0.105444	0.00136849	0.324449	3	3	3	4	4	5	3	0	AT5G41600.1	AT5G41600.1	AT5G41600.1	7	4	4	AT5G41600.1 | Symbols: RTNLB4, BTI3 | VIRB2-interacting protein 3, Reticulan like protein B4 | chr5:16636230-16637472 FORWARD LENGTH=257	VIRB2-interacting protein 3;	endoplasmic reticulum	Cell division.cytokinesis.endoplasmic reticulum (ER) reorganisation.ER-tubule curvature-inducing protein (Reticulon)	ER-tubule curvature-inducing protein (Reticulon)
-0.522339	0.352535	0.00191928	0.0627753									2.16787	0.056676	0.00194187	0.0377793	2	3	1	3	0	0	0	0	AT3G18210.2	AT3G18210.2;AT3G18210.1	AT3G18210.2;AT3G18210.1	1;1	1;1	1;1	AT3G18210.2 | Symbols: CP2 | CUPULIFORMIS2 | chr3:6238264-6240396 REVERSE LENGTH=394;AT3G18210.1 | Symbols: CP2 | CUPULIFORMIS2 | chr3:6238264-6240396 REVERSE LENGTH=394	2-oxoglutarate (2OG) and Fe(II)-dependent oxygenase superfamily protein;	nucleus
												2.1558	0.197086	0.00090172	0.504627	1	1	3	3	0	0	0	0	AT5G19855.1	AT5G19855.1_neo1;AT5G19855.1;AT5G19855.2_neo1	AT5G19855.1_neo1;AT5G19855.1	3;2;1	3;2;1	3;2;1	AT5G19855.1_neo1;AT5G19855.1 | Symbols: RbcX2, AtRbcX2 | homologue of cyanobacterial RbcX 2 | chr5:6712166-6713445 REVERSE LENGTH=203	Chaperonin-like RbcX protein;	plastid	Photosynthesis.calvin cycle.ribulose-1,5-bisphosphat carboxylase/oxygenase (RuBisCo) activity.RuBisCo assembly.assembly factor (RbcX)	assembly factor involved in RuBisCo assembly (RbcX)
				1.65633	0.156942							2.15566	0.100234	3.75142e-05	0.962038	2	0	2	3	1	2	3	0	AT3G18390.1	AT3G18390.1	AT3G18390.1	8	8	8	AT3G18390.1 | Symbols: EMB1865 | embryo defective 1865 | chr3:6313572-6317584 FORWARD LENGTH=848	CRS1 / YhbY (CRM) domain-containing protein;	plastid	not assigned.annotated	CRM-domain containing factor CFM3, chloroplastic/mitochondrial OS=Zea mays (sp|a7xn92|cfm3_maize : 486.0)
-0.357772	0.314919	0.000855226	0.335263	0.0707434	0.972272			1.79716	0.0705657	-0.00160654	0.127761	2.14894	0.0981272	0.000841669	0.272275	3	3	2	4	2	5	1	0	AT3G21690.1	AT3G21690.1	AT3G21690.1	2	2	2	AT3G21690.1 | Symbols: no symbol available | no full name available | chr3:7638750-7641861 FORWARD LENGTH=506	MATE efflux family protein;	vacuole
-0.162395	0.695758	0.00170397	0.0195136	0.245058	0.827539					0.00105511	0.0661571	2.14881	0.0822479	0.000933346	0.107897	3	3	2	4	2	0	1	0	AT5G19130.2	AT5G19130.2;AT5G19130.1	AT5G19130.2;AT5G19130.1	10;10	10;10	10;10	AT5G19130.2 | Symbols: no symbol available | no full name available | chr5:6416128-6418993 REVERSE LENGTH=696;AT5G19130.1 | Symbols: no symbol available | no full name available | chr5:6416128-6418993 REVERSE LENGTH=699	GPI transamidase component family protein / Gaa1-like family protein;	plasma membrane
0.834117	0.0468163	0.00312463	0.037055	-0.558909	0.410107			-0.282614	0.703815	0.00224339	0.0804817	2.14094	0.0426124	0.00129661	0.297644	3	3	0	3	4	2	3	0	AT1G11390.1	AT1G11390.1_neo1;AT1G11390.1;AT1G61640.2_neo2;AT1G61640.2_neo1;AT1G61640.3_neo2;AT1G61640.2;AT1G61640.1_neo2;AT1G61640.3_neo1;AT1G61640.1_neo1;AT1G61640.3;AT1G61640.1	AT1G11390.1_neo1;AT1G11390.1	11;11;1;1;1;1;1;1;1;1;1	11;11;1;1;1;1;1;1;1;1;1	11;11;1;1;1;1;1;1;1;1;1	AT1G11390.1_neo1;AT1G11390.1 | Symbols: ABC1K10a | Activity of BC1 complex Kinase 10a | chr1:3834762-3837305 REVERSE LENGTH=624	Protein kinase superfamily protein;	mitochondrion
-0.181804	0.879816	0.0018756	0.0648261									2.13888	0.0384964	0.00201307	0.0305395	2	3	2	3	0	0	0	0	AT2G29570.1	AT2G29570.1;AT1G07370.1	AT2G29570.1;AT1G07370.1	6;5	6;5	6;5	AT2G29570.1 | Symbols: ATPCNA2, PCNA2 | A. THALIANA PROLIFERATING CELL NUCLEAR ANTIGEN 2, proliferating cell nuclear antigen 2 | chr2:12650139-12651598 REVERSE LENGTH=264;AT1G07370.1 | Symbols: PCNA1, ATPCNA1 | PROLIFERATING CELLULAR NUCLEAR ANTIGEN 1, pro	proliferating cell nuclear antigen 2;Functionally interacts with POLH to repair DNA damaged by UVB damage.	nucleus	Cell division.DNA replication.elongation.DNA-tracking platform.sliding clamp protein (PCNA)	sliding clamp protein (PCNA)
1.13904	0.0121373	0.0021893	0.00644602	-3.3925	0.00396522			-3.1762	0.00118622	0.00275923	0.000368735	2.1307	0.0162611	0.00161034	0.0160951	3	3	3	4	4	4	4	0	AT5G60960.1	AT5G60960.1_neo1;AT5G60960.1	AT5G60960.1_neo1;AT5G60960.1	16;15	16;15	16;15	AT5G60960.1_neo1;AT5G60960.1 | Symbols: PNM1, RPPR9 | Ribosomal Pentatricopeptide Repeat Protein 9, PPR protein localized to the nucleus and mitochondria 1 | chr5:24528423-24529988 REVERSE LENGTH=521	Pentatricopeptide repeat (PPR) superfamily protein;	mitochondrion
-0.923085	0.226533	-0.00212661	0.0986503	1.046	0.112593			0.490615	0.220085	0.000820469	0.434744	2.1257	0.140795	-0.0015386	0.16946	3	2	3	2	4	5	4	0	AT5G63040.1	AT5G63040.1_neo1;AT5G63040.2;AT5G63040.1	AT5G63040.1_neo1;AT5G63040.2;AT5G63040.1	8;8;8	8;8;8	8;8;8	AT5G63040.1_neo1;AT5G63040.2 | Symbols: no symbol available | no full name available | chr5:25288950-25290326 FORWARD LENGTH=366;AT5G63040.1 | Symbols: no symbol available | no full name available | chr5:25288504-25290326 FORWARD LENGTH=366	;	plastid
				5.04172	0.0391872							2.11854	0.298148	0.00243419	0.125549	0	0	3	2	1	1	2	0	AT3G56910.1	AT3G56910.1	AT3G56910.1	3	1	1	AT3G56910.1 | Symbols: PSRP5 | plastid-specific 50S ribosomal protein 5 | chr3:21069558-21070257 REVERSE LENGTH=148	plastid-specific 50S ribosomal protein 5;	plastid
-1.26622	0.0304368	0.00129087	0.0934956	0.974292	0.21927			0.438107	0.529653	-0.000550169	0.450086	2.10845	0.180254	-0.000298024	0.656242	3	3	3	3	3	5	4	0	AT1G67560.1	AT1G67560.1_neo1;AT1G67560.1	AT1G67560.1_neo1;AT1G67560.1	19;19	19;19	19;19	AT1G67560.1_neo1;AT1G67560.1 | Symbols: LOX6, ATLOX6 | lipoxygenase 6, Arabidopsis thaliana lipoxygenase 6 | chr1:25319926-25324117 FORWARD LENGTH=917	PLAT/LH2 domain-containing lipoxygenase family protein;	plastid	Phytohormone action.jasmonic acid.biosynthesis.13-lipoxygenase (LOX)	13-lipoxygenase (LOX)
-0.363862	0.293571	0.00241264	0.0607474									2.10535	0.0285256	0.00197168	0.0747256	3	3	1	4	0	0	0	0	AT5G07470.1	AT5G07470.1	AT5G07470.1	5	4	1	AT5G07470.1 | Symbols: PMSR3, ATMSRA3 | peptidemethionine sulfoxide reductase 3, ARABIDOPSIS THALIANA METHIONINE SULFOXIDE REDUCTASE 3 | chr5:2362760-2364286 REVERSE LENGTH=202	peptidemethionine sulfoxide reductase 3;ubiquitous enzyme that repairs oxidatively damaged proteins	nucleus	Redox homeostasis.thiol-based redox regulation.methionine sulfoxide reductase activities.methionine S-enantiomer sulfoxide reductase (MsrA)	methionine S-enantiomer sulfoxide reductase (MsrA)
9.78843	0.00195197	0.00329685	0.026018							-0.0003793	0.759743	2.10211	0.215113	0.00151874	0.236445	0	2	4	2	2	0	0	0	AT5G17580.1	AT5G17580.1;AT5G17580.2	AT5G17580.1;AT5G17580.2	2;2	2;2	2;2	AT5G17580.1 | Symbols: no symbol available | no full name available | chr5:5795302-5797031 FORWARD LENGTH=548;AT5G17580.2 | Symbols: no symbol available | no full name available | chr5:5795166-5797031 FORWARD LENGTH=563	Phototropic-responsive NPH3 family protein;	nucleus
1.45611	0.00818998	0.00424586	0.00210056	-1.92882	0.0328709			-3.03548	0.00482664	0.00236084	0.0386021	2.10018	0.115279	-0.00030128	0.77635	3	3	3	3	4	5	3	0	AT5G14590.1	AT5G14590.1_neo1;AT5G14590.1	AT5G14590.1_neo1;AT5G14590.1	30;30	25;25	25;25	AT5G14590.1_neo1;AT5G14590.1 | Symbols: no symbol available | no full name available | chr5:4703533-4706627 REVERSE LENGTH=485	Isocitrate/isopropylmalate dehydrogenase family protein;	mitochondrion
								2.77078	0.00143031			2.09953	0.348832	0.00113636	0.337424	0	1	3	3	0	3	1	0	AT4G24130.1	AT4G24130.1	AT4G24130.1	5	5	5	AT4G24130.1 | Symbols: SVB5 | | chr4:12527861-12528423 FORWARD LENGTH=157	Protein of unknown function, DUF538;	cytosol
0.142556	0.755428	0.00105263	0.380682									2.09829	0.306565	0.000780748	0.48292	3	2	3	3	0	0	0	0	AT1G66070.2	AT1G66070.2;AT1G66070.1	AT1G66070.2;AT1G66070.1	3;3	3;3	3;3	AT1G66070.2 | Symbols: no symbol available | no full name available | chr1:24596194-24597520 REVERSE LENGTH=226;AT1G66070.1 | Symbols: no symbol available | no full name available | chr1:24596194-24597520 REVERSE LENGTH=226	Translation initiation factor eIF3 subunit;	nucleus
0.534877	0.29944	0.00373556	0.0133771	-0.713807	0.38308			-1.2027	0.091251	0.00244553	0.0563899	2.0967	0.0182844	0.000923209	0.452274	3	3	1	4	4	4	2	0	AT4G17650.1	AT4G17650.1_neo1;AT4G17650.1	AT4G17650.1_neo1;AT4G17650.1	4;4	4;4	4;4	AT4G17650.1_neo1;AT4G17650.1 | Symbols: no symbol available | no full name available | chr4:9827749-9829443 FORWARD LENGTH=256	Polyketide cyclase / dehydrase and lipid transport protein;	mitochondrion
-0.800422	0.0460469	-0.000727352	0.566607	1.72345	0.344901			0.837789	0.598879	0.000880202	0.467748	2.09008	0.232907	-0.00250366	0.0548632	3	3	1	3	3	5	4	0	AT1G05940.4	AT1G05940.4;AT1G05940.3;AT1G05940.1;AT1G05940.2	AT1G05940.4;AT1G05940.3;AT1G05940.1;AT1G05940.2	8;8;8;4	8;8;8;4	8;8;8;4	AT1G05940.4 | Symbols: CAT9 | cationic amino acid transporter 9 | chr1:1801997-1803942 REVERSE LENGTH=500;AT1G05940.3 | Symbols: CAT9 | cationic amino acid transporter 9 | chr1:1801561-1803942 REVERSE LENGTH=529;AT1G05940.1 | Symbols: CAT9 | cationic amino
-0.440864	0.548705			1.21462	0.207576			1.06025	0.155073	0.000945262	0.317336	2.08943	0.109324	3.72736e-05	0.968685	3	1	2	3	3	5	3	0	AT3G05090.3	AT3G05090.3;AT3G05090.2;AT3G05090.1	AT3G05090.3;AT3G05090.2;AT3G05090.1	9;9;9	9;9;9	9;9;9	AT3G05090.3 | Symbols: LRS1 | LATERAL ROOT STIMULATOR 1 | chr3:1418573-1422723 REVERSE LENGTH=753;AT3G05090.2 | Symbols: LRS1 | LATERAL ROOT STIMULATOR 1 | chr3:1418573-1422723 REVERSE LENGTH=753;AT3G05090.1 | Symbols: LRS1 | LATERAL ROOT STIMULATOR 1 | ch
-0.677632	0.280434	0.00350371	0.0903719									2.08575	0.148403	0.00252658	0.151915	3	3	2	4	0	1	1	0	AT2G43820.1	AT2G43820.1;AT2G43840.2;AT2G43840.1	AT2G43820.1	5;1;1	5;1;1	5;1;1	AT2G43820.1 | Symbols: GT, ATSAGT1, SGT1, UGT74F2, SAGT1 | UDP-glucosyltransferase 74F2, Arabidopsis thaliana salicylic acid glucosyltransferase 1, salicylic acid glucosyltransferase 1, UDP-glucose:salicylic acid glucosyltransferase 1 | chr2:18152279-18153	UDP-glucosyltransferase 74F2;Induced by Salicylic acid, virus, fungus and bacteria.Involved in the tryptophan synthesis pathway. Independent of NPR1 for their induction by salicylic acid. UGT74F1 transfers UDP:glucose to salicylic acid (forming a glucoside (SAG) and a glucose ester (SGE)), benzoic acid, and athranilate in vitro. UGT74F2 shows a weak ability to catalyze the formation of the p-amin…	cytosol	Phytohormone action.salicylic acid.conjugation and degradation.UDP-dependent glycosyl transferase	UDP-dependent glycosyl transferase
				2.91994	0.0168468							2.08446	0.115961	0.00186105	0.138571	0	0	0	3	0	1	2	0	AT3G56860.9	AT3G56860.9;AT3G56860.8;AT3G56860.7;AT3G56860.6;AT3G56860.5;AT3G56860.4;AT3G56860.3;AT3G56860.2;AT3G56860.11;AT3G56860.10;AT3G56860.1;AT2G41060.3;AT2G41060.2;AT2G41060.1	AT3G56860.9;AT3G56860.8;AT3G56860.7;AT3G56860.6;AT3G56860.5;AT3G56860.4;AT3G56860.3;AT3G56860.2;AT3G56860.11;AT3G56860.10;AT3G56860.1	7;7;7;7;7;7;7;7;7;7;7;2;2;2	7;7;7;7;7;7;7;7;7;7;7;2;2;2	7;7;7;7;7;7;7;7;7;7;7;2;2;2	AT3G56860.9 | Symbols: UBA2A | UBP1-associated protein 2A | chr3:21050708-21052144 REVERSE LENGTH=478;AT3G56860.8 | Symbols: UBA2A | UBP1-associated protein 2A | chr3:21050708-21052144 REVERSE LENGTH=478;AT3G56860.7 | Symbols: UBA2A | UBP1-associated prote
-0.842573	0.0623327	0.00194972	0.238328									2.07638	0.279939	0.000306948	0.83993	3	3	3	2	0	1	1	0	AT1G21880.1	AT1G21880.1_neo1;AT1G21880.1;AT1G21880.2_neo1;AT1G21880.2	AT1G21880.1_neo1;AT1G21880.1;AT1G21880.2_neo1;AT1G21880.2	4;4;4;4	4;4;4;4	3;3;3;3	AT1G21880.1_neo1;AT1G21880.1 | Symbols: LYP2, LYM1 | lysm domain GPI-anchored protein 1 precursor, LysM-containing receptor protein 2 | chr1:7680689-7682048 FORWARD LENGTH=316;AT1G21880.2_neo1;AT1G21880.2 | Symbols: LYP2, LYM1 | lysm domain GPI-anchored pr	lysm domain GPI-anchored protein 1 precursor;	extracellular
0.0692561	0.90767	0.00194459	0.170565	-0.226088	0.743462			-1.04959	0.330812	0.00340852	0.00920329	2.07544	0.087144	-0.000123721	0.922551	3	3	1	3	4	1	3	0	AT1G52370.4	AT1G52370.4_neo1;AT1G52370.3_neo1;AT1G52370.2_neo1;AT1G52370.1_neo1;AT1G52370.4;AT1G52370.3;AT1G52370.2;AT1G52370.1	AT1G52370.4_neo1;AT1G52370.3_neo1;AT1G52370.2_neo1;AT1G52370.1_neo1;AT1G52370.4;AT1G52370.3;AT1G52370.2;AT1G52370.1	8;8;8;8;8;8;8;8	8;8;8;8;8;8;8;8	3;3;3;3;3;3;3;3	AT1G52370.4_neo1;AT1G52370.3_neo1;AT1G52370.2_neo1;AT1G52370.1_neo1;AT1G52370.4 | Symbols: no symbol available | no full name available | chr1:19507052-19508699 FORWARD LENGTH=269;AT1G52370.3 | Symbols: no symbol available | no full name available | chr1:1
												2.0672	0.146118	0.00253738	0.00666605	1	1	2	4	0	0	0	0	AT5G25090.1	AT5G25090.1_neo1;AT5G25090.1	AT5G25090.1_neo1;AT5G25090.1	4;4	4;4	4;4	AT5G25090.1_neo1;AT5G25090.1 | Symbols: AtENODL13, ENODL13 | early nodulin-like protein 13 | chr5:8647117-8647755 REVERSE LENGTH=186	early nodulin-like protein 13;	plasma membrane
1.62326	0.0125504	0.00524552	0.0170419					4.78893	0.0738858			2.06274	0.0800108	0.00351304	0.0579443	3	3	4	4	0	3	0	0	AT1G65290.1	AT1G65290.1_neo1;AT1G65290.1	AT1G65290.1_neo1;AT1G65290.1	3;3	3;3	3;3	AT1G65290.1_neo1;AT1G65290.1 | Symbols: mtACP2 | mitochondrial acyl carrier protein 2 | chr1:24249088-24250366 REVERSE LENGTH=126	mitochondrial acyl carrier protein 2;Encodes a member of the mitochondrial acyl carrier protein (ACP) family. As part of the mitochondrial matrix, it is likely to be involved in fatty acid or lipoic acid biogenesis.	mitochondrion	Lipid metabolism.fatty acid metabolism.mitochondrial fatty acid synthase (mtFAS) system.acyl carrier protein (mtACP)	acyl carrier protein (mtACP)
2.65045	0.0031148	0.0049582	0.00014495									2.06221	0.0312274	0.00312997	0.00265982	3	3	1	4	0	0	0	0	AT5G17560.1	AT5G17560.1_neo1;AT5G17560.1;AT5G17560.2_neo1;AT5G17560.3_neo1;AT5G17560.2;AT5G17560.3	AT5G17560.1_neo1;AT5G17560.1;AT5G17560.2_neo1;AT5G17560.3_neo1;AT5G17560.2;AT5G17560.3	5;5;3;3;3;3	5;5;3;3;3;3	5;5;3;3;3;3	AT5G17560.1_neo1;AT5G17560.1 | Symbols: BolA4 | homolog of E.coli BolA 4 | chr5:5788474-5789671 FORWARD LENGTH=177;AT5G17560.2_neo1;AT5G17560.3_neo1;AT5G17560.2 | Symbols: BolA4 | homolog of E.coli BolA 4 | chr5:5788474-5789204 FORWARD LENGTH=131;AT5G17560	BolA-like family protein;	plastid
				0.218145	0.903147			2.74671	0.0273176	0.000808133	0.36905	2.06003	0.0749433	0.00244388	0.00948133	0	0	3	4	2	3	1	0	AT5G67050.1	AT5G67050.1	AT5G67050.1	2	2	2	AT5G67050.1 | Symbols: no symbol available | no full name available | chr5:26759482-26761165 REVERSE LENGTH=477	alpha/beta-Hydrolases superfamily protein;	vacuole	Lipid metabolism.glycerolipid metabolism.glycerolipid degradation.triacylglycerol lipase activities.diacyl-/triacylglycerol lipase activities.lipase (OBL)	lipase (OBL)
-0.704543	0.0665052	0.00331741	0.0268959	-1.161	0.0858529			-1.86437	0.00352508	0.00294741	0.0240783	2.05441	0.0158698	0.00149932	0.227472	3	3	0	4	4	5	3	0	AT5G47320.1	AT5G47320.1_neo1;AT5G47320.1	AT5G47320.1_neo1;AT5G47320.1	8;8	8;8	8;8	AT5G47320.1_neo1;AT5G47320.1 | Symbols: RPS19 | ribosomal protein S19 | chr5:19203801-19204951 FORWARD LENGTH=212	ribosomal protein S19;Nuclear encoded mitochondrial ribosome subunit.	mitochondrion
0.723669	0.0526867	0.00245422	0.00709461	-1.71921	0.0125075			-1.82694	0.00342833	0.00207975	0.0109309	2.03024	0.00299763	-0.000601783	0.405429	3	3	4	4	4	5	4	0	AT1G65540.3	AT1G65540.3_neo1;AT1G65540.2_neo1;AT1G65540.1_neo1;AT1G65540.3;AT1G65540.2;AT1G65540.1	AT1G65540.3_neo1;AT1G65540.2_neo1;AT1G65540.1_neo1;AT1G65540.3;AT1G65540.2;AT1G65540.1	41;41;41;41;41;41	41;41;41;41;41;41	37;37;37;37;37;37	AT1G65540.3_neo1;AT1G65540.2_neo1;AT1G65540.1_neo1;AT1G65540.3 | Symbols: AtLETM2, LETM2 | leucine zipper-EF-hand-containing transmembrane protein 2 | chr1:24362382-24366011 REVERSE LENGTH=736;AT1G65540.2 | Symbols: AtLETM2, LETM2 | leucine zipper-EF-hand-
-0.904507	0.156538	0.00223891	0.115234	3.04653	0.210285			2.66991	0.518947	0.00014665	0.902831	2.02652	0.135846	0.000591327	0.637046	3	3	2	3	2	1	3	0	AT2G38840.1	AT2G38840.1_neo1;AT2G38840.1;AT2G38840.2	AT2G38840.1_neo1;AT2G38840.1;AT2G38840.2	9;8;7	9;8;7	9;8;7	AT2G38840.1_neo1;AT2G38840.1 | Symbols: GBPL2 | GUANYLATE-BINDING PROTEIN-LIKE 2 | chr2:16227329-16232115 FORWARD LENGTH=602;AT2G38840.2 | Symbols: GBPL2 | GUANYLATE-BINDING PROTEIN-LIKE 2 | chr2:16228855-16232115 FORWARD LENGTH=444	Guanylate-binding family protein;	plasma membrane
0.126719	0.815964	0.00031272	0.714945	3.23894	0.052463			2.92281	0.0289009	0.000394264	0.617731	2.02494	0.120256	-0.000809828	0.300234	3	3	3	3	3	5	3	0	AT4G35300.5	AT4G35300.5;AT4G35300.8;AT4G35300.7;AT4G35300.6;AT4G35300.4;AT4G35300.11;AT4G35300.10;AT4G35300.1;AT4G35300.9;AT4G35300.3;AT4G35300.2	AT4G35300.5;AT4G35300.8;AT4G35300.7;AT4G35300.6;AT4G35300.4;AT4G35300.11;AT4G35300.10;AT4G35300.1;AT4G35300.9;AT4G35300.3;AT4G35300.2	12;12;12;12;12;12;12;12;11;11;11	12;12;12;12;12;12;12;12;11;11;11	12;12;12;12;12;12;12;12;11;11;11	AT4G35300.5 | Symbols: TMT2 | tonoplast monosaccharide transporter2 | chr4:16796432-16798332 REVERSE LENGTH=542;AT4G35300.8 | Symbols: TMT2 | tonoplast monosaccharide transporter2 | chr4:16796432-16799071 REVERSE LENGTH=739;AT4G35300.7 | Symbols: TMT2 | to	tonoplast monosaccharide transporter2;	vacuole
-0.745509	0.229156	0.00198579	0.0738533									2.02296	0.0840372	0.000863655	0.364915	3	3	2	3	1	1	1	0	AT1G12850.1	AT1G12850.1	AT1G12850.1	3	3	3	AT1G12850.1 | Symbols: no symbol available | no full name available | chr1:4380022-4381577 REVERSE LENGTH=405	Phosphoglycerate mutase family protein;	nucleus
1.95457	0.0239907	0.00326353	0.0104761	-0.191337	0.756729			-1.04458	0.167833	0.00196529	0.069323	2.00422	0.000846755	0.00131437	0.202425	3	3	3	4	4	3	4	0	AT2G06050.3	AT2G06050.3;AT2G06050.2;AT2G06050.1	AT2G06050.3;AT2G06050.2;AT2G06050.1	14;14;14	14;14;14	14;14;14	AT2G06050.3 | Symbols: OPR3, DDE1, AtOPR3 | DELAYED DEHISCENCE 1, oxophytodienoate-reductase 3 | chr2:2359240-2361971 REVERSE LENGTH=391;AT2G06050.2 | Symbols: OPR3, DDE1, AtOPR3 | DELAYED DEHISCENCE 1, oxophytodienoate-reductase 3 | chr2:2359240-2361971 R
1.71719	0.00267615	0.00451022	7.9812e-05	-2.75959	0.0221462	-1.72323	7.87841e-05	-2.77432	0.000975074	0.00221181	0.015876	2.00003	0.000345671	0.000840786	0.310621	3	3	4	4	4	5	4	5	AT5G08300.1	AT5G08300.1_neo1;AT5G08300.1	AT5G08300.1_neo1;AT5G08300.1	19;17	19;17	10;8	AT5G08300.1_neo1;AT5G08300.1 | Symbols: no symbol available | no full name available | chr5:2667579-2669672 FORWARD LENGTH=347	Succinyl-CoA ligase, alpha subunit;	mitochondrion	Cellular respiration.tricarboxylic acid cycle.succinyl-CoA ligase heterodimer.subunit alpha	subunit alpha of succinyl-CoA ligase heterodimer
1.01185	0.04549	0.00318077	0.000822396	-0.0561347	0.95604					0.00212946	0.00640061	1.97869	0.100843	0.000366773	0.621524	3	3	2	3	4	0	1	0	AT2G21540.5	AT2G21540.5;AT2G21540.3;AT2G21540.6;AT2G21540.4;AT2G21540.2;AT2G21540.1	AT2G21540.5;AT2G21540.3;AT2G21540.6;AT2G21540.4;AT2G21540.2;AT2G21540.1	1;1;1;1;1;1	1;1;1;1;1;1	1;1;1;1;1;1	AT2G21540.5 | Symbols: SFH3, ATSFH3 | SEC14-LIKE 3, SEC14-like 3 | chr2:9220831-9223737 REVERSE LENGTH=542;AT2G21540.3 | Symbols: SFH3, ATSFH3 | SEC14-LIKE 3, SEC14-like 3 | chr2:9220831-9223737 REVERSE LENGTH=542;AT2G21540.6 | Symbols: SFH3, ATSFH3 | SEC1
5.33554	0.00903831			-0.563918	0.317167			0.0277336	0.951114	0.00272556	0.0916719	1.97728	0.0538891	-0.00141448	0.375661	2	1	2	3	4	5	4	0	AT1G49750.1	AT1G49750.1_neo1;AT1G49750.1	AT1G49750.1_neo1;AT1G49750.1	16;16	16;16	16;16	AT1G49750.1_neo1;AT1G49750.1 | Symbols: no symbol available | no full name available | chr1:18411177-18412779 REVERSE LENGTH=494	Leucine-rich repeat (LRR) family protein;	extracellular	not assigned.annotated	Uncharacterized protein At4g06744 OS=Arabidopsis thaliana (sp|q8w3m4|y4744_arath : 307.0)
				1.14773	0.236691			0.528362	0.507268	0.00068077	0.366309	1.97668	0.0624453	0.000752675	0.299313	1	1	3	4	3	4	4	0	AT4G24270.4	AT4G24270.4;AT4G24270.3;AT4G24270.1;AT4G24270.2	AT4G24270.4;AT4G24270.3;AT4G24270.1;AT4G24270.2	8;8;8;8	8;8;8;8	8;8;8;8	AT4G24270.4 | Symbols: SEAP1, EMB140 | EMBRYO DEFECTIVE 140 | chr4:12582534-12587293 REVERSE LENGTH=710;AT4G24270.3 | Symbols: SEAP1, EMB140 | EMBRYO DEFECTIVE 140 | chr4:12582534-12587293 REVERSE LENGTH=710;AT4G24270.1 | Symbols: SEAP1, EMB140 | EMBRYO DE
				0.0958037	0.912079			0.336722	0.624348	0.00224983	0.0525013	1.9678	0.17457	-0.0016275	0.186744	0	0	1	3	4	5	3	0	AT3G13110.1	AT3G13110.1;AT3G13110.1_neo1;AT1G55920.1	AT3G13110.1;AT3G13110.1_neo1	12;12;1	12;12;1	12;12;1	AT3G13110.1 | Symbols: SAT-M, SAT-A, SAT3, SERAT2;2, ATSERAT2;2, SAT-1 | SERINE ACETYLTRANSFERASE-MITOCHONDRIAL, serine acetyltransferase 2;2, SERINE ACETYLTRANSFERASE A, SERINE ACETYLTRANSFERASE-1, SERINE ACETYLTRANSFERASE 3 | chr3:4214939-4216114 REVERSE			Amino acid metabolism.serine group amino acid biosynthesis.cysteine.serine O-acetyltransferase (SAT)	serine O-acetyltransferase (SAT)
0.673068	0.107164	0.00350256	0.0216674	-2.79931	0.0662485			-1.39077	0.0783553	0.00309147	0.0208049	1.95915	0.0140512	0.00208572	0.102678	3	3	3	4	4	3	1	0	AT3G56210.4	AT3G56210.4_neo1;AT3G56210.2_neo1;AT3G56210.1_neo1;AT3G56210.5_neo1;AT3G56210.4;AT3G56210.2;AT3G56210.1;AT3G56210.5	AT3G56210.4_neo1;AT3G56210.2_neo1;AT3G56210.1_neo1;AT3G56210.5_neo1;AT3G56210.4;AT3G56210.2;AT3G56210.1;AT3G56210.5	5;5;5;5;5;5;5;5	5;5;5;5;5;5;5;5	5;5;5;5;5;5;5;5	AT3G56210.4_neo1;AT3G56210.2_neo1;AT3G56210.1_neo1;AT3G56210.5_neo1;AT3G56210.4 | Symbols: no symbol available | no full name available | chr3:20853995-20855445 REVERSE LENGTH=191;AT3G56210.2 | Symbols: no symbol available | no full name available | chr3:2	ARM repeat superfamily protein;	mitochondrion
-0.448738	0.27788	0.00125684	0.199172									1.95121	0.273441	0.000428617	0.613581	3	3	3	2	0	0	0	0	AT1G21690.2	AT1G21690.2;AT1G21690.1;AT1G21690.3;AT1G21690.4	AT1G21690.2;AT1G21690.1;AT1G21690.3	3;3;3;1	3;3;3;1	3;3;3;1	AT1G21690.2 | Symbols: RFC4, EMB1968 | embryo defective 1968, replication factor C 4 | chr1:7615675-7618362 FORWARD LENGTH=327;AT1G21690.1 | Symbols: RFC4, EMB1968 | embryo defective 1968, replication factor C 4 | chr1:7615675-7618362 FORWARD LENGTH=339;AT	ATPase family associated with various cellular activities (AAA) ;	cytosol
				0.550681	0.441456			0.14455	0.820355	0.00162153	0.169035	1.9473	0.0155698	-0.000784085	0.51913	0	0	2	3	4	5	4	0	AT4G13840.1	AT4G13840.1	AT4G13840.1	14	14	14	AT4G13840.1 | Symbols: CER26 | ECERIFERUM 26 | chr4:8014088-8016326 REVERSE LENGTH=428	HXXXD-type acyl-transferase family protein;	plasma membrane	Lipid metabolism.fatty acid metabolism.endoplasmic reticulum-localized fatty acid elongase (FAE) system.very long chain fatty acid elongation.catalytic protein (CER2)	catalytic protein (CER2)
1.72923	0.00241578	0.00395229	9.84271e-05	-2.12587	0.00953529	0.218503	0.768606	-2.38187	0.00065491	0.00172392	0.0304944	1.94221	0.00010386	0.000271321	0.707546	3	3	4	4	4	5	4	5	AT5G62530.1	AT5G62530.1_neo1;AT5G62530.1	AT5G62530.1_neo1;AT5G62530.1	36;35	36;35	36;35	AT5G62530.1_neo1;AT5G62530.1 | Symbols: ALDH12A1, P5CDH, ATP5CDH | aldehyde dehydrogenase 12A1, ARABIDOPSIS THALIANA DELTA1-PYRROLINE-5-CARBOXYLATE DEHYDROGENASE, DELTA1-PYRROLINE-5-CARBOXYLATE DEHYDROGENASE | chr5:25099768-25103159 REVERSE LENGTH=556	aldehyde dehydrogenase 12A1;Encodes mitochondrial Delta-pyrroline-5- carboxylate dehydrogenase. Involved in the catabolism of proline to glutamate. Involved in protection from proline toxicity. Induced at pathogen infection sites. P5CDH and SRO5 (an overlapping gene in the sense orientation) generate 24-nt and 21-nt siRNAs, which together are components of a regulatory loop controlling reactive o…	mitochondrion	Amino acid metabolism.amino acid degradation.proline.delta-1-pyrroline-5-carboxylate dehydrogenase	delta-1-pyrroline-5-carboxylate dehydrogenase
1.0125	0.0275223	0.00389304	0.0128133	-1.91883	0.0197429	0.44822	0.52374	-2.74763	0.0017669	0.00224175	0.0898801	1.94143	0.0415767	0.000951654	0.453032	3	3	2	4	4	5	4	5	AT2G30920.2	AT2G30920.2_neo1;AT2G30920.1_neo1;AT2G30920.2;AT2G30920.1	AT2G30920.2_neo1;AT2G30920.1_neo1;AT2G30920.2;AT2G30920.1	12;12;11;11	12;12;11;11	12;12;11;11	AT2G30920.2_neo1;AT2G30920.1_neo1;AT2G30920.2 | Symbols: EMB3002, COQ3, ATCOQ3 | embryo defective 3002, coenzyme Q 3 | chr2:13157409-13159824 REVERSE LENGTH=322;AT2G30920.1 | Symbols: EMB3002, COQ3, ATCOQ3 | embryo defective 3002, coenzyme Q 3 | chr2:13157
1.476	0.00506804	0.00117657	0.0731607	0.498756	0.385467			0.702951	0.149552	-0.000200267	0.73261	1.93955	0.0306889	-0.000357913	0.511121	3	3	3	4	3	5	4	0	AT5G58220.1	AT5G58220.1	AT5G58220.1	9	9	2	AT5G58220.1 | Symbols: ALNS, TTL | transthyretin-like protein, allantoin synthase | chr5:23554546-23555861 REVERSE LENGTH=324	transthyretin-like protein;Encodes a transthyretin-like S-allantoin synthase protein that catalyzes two steps in the allantoin biosynthesis pathway by acting as a hydroxyisourate hydrolase and a 2-oxo-4-hydroxy-4-carboxy-5-ureidoimidazoline (OHCU) decarboxylase. Two alternatively spliced versions of the transcript give rise to a longer peroxisomally-targeted protein (AT5G58220.1 (called TTL1-)) a…	peroxisome	Nucleotide metabolism.purines.catabolism.S-allantoin synthase (TTL)	S-allantoin synthase (TTL)
0.000341742	0.99925	0.00250996	0.077287									1.92733	0.372272	0.00122361	0.342686	3	3	3	3	0	2	1	0	AT1G23290.1	AT1G23290.1	AT1G23290.1	10	1	1	AT1G23290.1 | Symbols: RPL27AB, RPL27A | RIBOSOMAL PROTEIN L27A | chr1:8263007-8263447 FORWARD LENGTH=146	Ribosomal protein L18e/L15 superfamily protein;Encodes a ribosomal protein L27A, a constituent of the large subunit of the ribosomal complex. Regulated by TCP20.	cytosol
2.22569	0.163276	0.000667536	0.562754	5.99075	0.0510674			6.13004	0.00942176			1.92373	0.0337607	0.000548918	0.597293	1	3	2	3	1	4	2	0	AT2G02750.1	AT2G02750.1_neo1;AT2G02750.1	AT2G02750.1_neo1;AT2G02750.1	1;1	1;1	1;1	AT2G02750.1_neo1;AT2G02750.1 | Symbols: no symbol available | no full name available | chr2:771641-773482 REVERSE LENGTH=613	Pentatricopeptide repeat (PPR) superfamily protein;	mitochondrion	not assigned.annotated	Pentatricopeptide repeat-containing protein At2g02750 OS=Arabidopsis thaliana (sp|q1pfa6|pp144_arath : 1230.0)
												1.92104	0.259619	0.000513112	0.701682	1	0	1	3	0	1	1	0	AT1G14710.2	AT1G14710.2;AT1G14710.1	AT1G14710.2;AT1G14710.1	4;4	4;4	4;4	AT1G14710.2 | Symbols: no symbol available | no full name available | chr1:5062168-5064697 REVERSE LENGTH=601;AT1G14710.1 | Symbols: no symbol available | no full name available | chr1:5062168-5064697 REVERSE LENGTH=601	hydroxyproline-rich glycoprotein family protein;	nucleus
2.78023	0.114626	0.00394915	0.00968269	-0.824123	0.455879			-1.27466	0.233965	0.00326825	0.013306	1.91584	0.280241	0.00149259	0.294457	2	3	3	3	4	1	1	0	AT1G19240.1	AT1G19240.1	AT1G19240.1	2	2	2	AT1G19240.1 | Symbols: no symbol available | no full name available | chr1:6649562-6650384 REVERSE LENGTH=104	;	mitochondrion
-1.15022	0.0211159	0.000174938	0.888777	0.58057	0.413316			-0.157394	0.804341	0.00140359	0.202475	1.91042	0.00285291	0.00018077	0.867855	3	3	0	3	4	4	4	0	AT2G15860.1	AT2G15860.1;AT2G15860.2;AT2G15860.4;AT2G15860.3	AT2G15860.1;AT2G15860.2;AT2G15860.4;AT2G15860.3	10;9;6;6	10;9;6;6	10;9;6;6	AT2G15860.1 | Symbols: no symbol available | no full name available | chr2:6905712-6909282 REVERSE LENGTH=512;AT2G15860.2 | Symbols: no symbol available | no full name available | chr2:6905712-6909282 REVERSE LENGTH=524;AT2G15860.4 | Symbols: no symbol ava	;	golgi
2.17087	0.00181749	0.00123268	0.295286	-2.17633	0.0212621	2.20899	0.0177354	-2.2197	0.00387004	0.00330079	0.00430145	1.90795	0.0476089	-0.000834483	0.415459	3	3	2	4	4	5	4	2	AT4G28220.1	AT4G28220.1_neo1;AT4G28220.1;AT4G28220.2_neo1;AT4G28220.2	AT4G28220.1_neo1;AT4G28220.1;AT4G28220.2_neo1;AT4G28220.2	27;27;23;23	26;26;22;22	26;26;22;22	AT4G28220.1_neo1;AT4G28220.1 | Symbols: NDB1 | NAD(P)H dehydrogenase B1 | chr4:13993078-13995651 FORWARD LENGTH=571;AT4G28220.2_neo1;AT4G28220.2 | Symbols: NDB1 | NAD(P)H dehydrogenase B1 | chr4:13993078-13995295 FORWARD LENGTH=505	NAD(P)H dehydrogenase B1;	mitochondrion	Cellular respiration.oxidative phosphorylation.alternative NAD(P)H dehydrogenase activities.type-II NAD(P)H dehydrogenase activities.NAD(P)H dehydrogenase (NDB)	NAD(P)H dehydrogenase (NDB)
				2.77441	0.0984899			3.13823	0.0240226	-0.000446104	0.625309	1.9062	0.0119388	0.000662968	0.446222	0	1	0	4	2	5	3	0	AT5G06060.1	AT5G06060.1	AT5G06060.1	10	10	9	AT5G06060.1 | Symbols: no symbol available | no full name available | chr5:1824066-1825833 REVERSE LENGTH=264	NAD(P)-binding Rossmann-fold superfamily protein;	cytosol
				0.346397	0.734895			0.651396	0.437251	0.00167442	0.0656932	1.90246	0.234804	0.00103995	0.279347	0	1	3	2	3	3	2	0	AT5G15270.3	AT5G15270.3;AT5G15270.2;AT5G15270.1	AT5G15270.3;AT5G15270.2;AT5G15270.1	5;5;5	5;5;5	5;5;5	AT5G15270.3 | Symbols: no symbol available | no full name available | chr5:4958738-4960737 FORWARD LENGTH=533;AT5G15270.2 | Symbols: no symbol available | no full name available | chr5:4958738-4960947 FORWARD LENGTH=548;AT5G15270.1 | Symbols: no symbol ava
-0.699775	0.0694856	2.77608e-05	0.97739	4.57136	0.00139359			4.35755	0.00786527			1.89981	0.111562	0.000493267	0.573825	3	3	2	3	1	3	4	0	AT5G05620.1	AT5G05620.1;AT3G61650.1	AT5G05620.1;AT3G61650.1	7;7	7;7	7;7	AT5G05620.1 | Symbols: GCP2, ATGCP2, TUBG2 | ARABIDOPSIS THALIANA GAMMA-TUBULIN COMPLEX PROTEIN 2, GAMMA-TUBULIN 2, gamma-tubulin complex protein 2 | chr5:1679340-1681719 FORWARD LENGTH=474;AT3G61650.1 | Symbols: TUBG1 | gamma-tubulin | chr3:22812601-228	gamma-tubulin complex protein 2;Paralog of TUBG1, required for centrosomal and noncentrosomal microtubule nucleation. Involved in specification of cell identity, such as stomatal patterning. Constitutively expressed throughout plant.	cytosol
2.03119	0.00208829	0.0028202	0.000713129	-2.64222	0.00406048	1.19715	0.057922	-2.74624	0.000701883	0.00248127	0.00130215	1.8997	0.00431289	-0.000126915	0.837535	3	3	4	4	4	5	4	5	AT4G00570.1	AT4G00570.1_neo1;AT4G00570.1	AT4G00570.1_neo1;AT4G00570.1	47;45	47;45	47;45	AT4G00570.1_neo1;AT4G00570.1 | Symbols: NAD-ME2 | NAD-dependent malic enzyme 2 | chr4:242817-246522 REVERSE LENGTH=607	NAD-dependent malic enzyme 2;Encodes an NAD-dependent malic enzyme (NAD-ME) that does not act on oxaloacetate, indicating that it belongs to EC 1.1.1.39. It is a member of the beta family of NAD-MEs in plants. It appears to function as a homodimer or as a heterodimer with the alpha-type NAD-ME2 (At2g13560). NAD-ME2 transcript and protein levels are higher during the night than during the day.	mitochondrion	Cellular respiration.tricarboxylic acid cycle.mitochondrial NAD-dependent malic enzyme	mitochondrial NAD-dependent malic enzyme
-0.592034	0.115493	0.000518148	0.51935	2.11551	0.113902			2.00208	0.050937			1.89858	0.286494	0.000323214	0.641726	3	3	3	4	1	5	3	0	AT2G21600.1	AT2G21600.1	AT2G21600.1	3	2	2	AT2G21600.1 | Symbols: ATRER1B, RER1B | endoplasmatic reticulum retrieval protein 1B | chr2:9243550-9244579 FORWARD LENGTH=195	endoplasmatic reticulum retrieval protein 1B;Key player of retrieval of ER membrane proteins	endoplasmic reticulum
0.715489	0.361363			-0.323574	0.512057			-0.56561	0.172212	0.00153357	0.122807	1.89787	0.185918	0.000195771	0.837867	2	1	2	4	4	5	4	0	AT5G55710.1	AT5G55710.1_neo1;AT5G55710.1	AT5G55710.1_neo1;AT5G55710.1	2;2	2;2	2;2	AT5G55710.1_neo1;AT5G55710.1 | Symbols: Tic20-V, AtTic20-V | translocon at the inner envelope membrane of chloroplasts 20-V | chr5:22554995-22555624 REVERSE LENGTH=209	;	plastid	not assigned.annotated	Protein TIC 20-v, chloroplastic OS=Arabidopsis thaliana (sp|q9fm67|ti205_arath : 336.0)
				1.26904	0.367259			1.70868	0.175309	0.000620243	0.521191	1.89023	0.170377	-9.92724e-05	0.914599	1	1	1	3	3	4	3	0	AT3G45640.1	AT3G45640.1	AT3G45640.1	8	6	6	AT3G45640.1 | Symbols: ATMAPK3, ATMPK3, MPK3 | mitogen-activated protein kinase 3 | chr3:16756918-16758476 FORWARD LENGTH=370			Cell division.cytokinesis.phragmoplast disassembly.NACK-PQR signalling pathway.MAP-kinase (NRK/MPK)	MAP-kinase (NRK/MPK)
1.64226	0.372157	0.000713772	0.563974	1.03904	0.609768			1.26749	0.223901	-0.00181482	0.118113	1.88826	0.304606	0.00143338	0.233839	2	2	3	3	2	4	1	0	AT4G16770.1	AT4G16770.1	AT4G16770.1	2	2	2	AT4G16770.1 | Symbols: no symbol available | no full name available | chr4:9435116-9437183 REVERSE LENGTH=258	2-oxoglutarate (2OG) and Fe(II)-dependent oxygenase superfamily protein;	peroxisome
-0.972772	0.0262782	0.000128702	0.791951									1.8864	0.0465091	-0.000183387	0.754051	3	3	3	2	1	2	0	0	AT5G66200.1	AT5G66200.1;AT4G34940.1	AT5G66200.1	13;3	13;3	13;3	AT5G66200.1 | Symbols: ARO2 | armadillo repeat only 2 | chr5:26453648-26455603 REVERSE LENGTH=651	armadillo repeat only 2;Armadillo repeat protein. One of a family of four in Arabidopsis. Expressed in vegetative tissues, anthers and ovules.	plasma membrane
1.54054	0.00439705	0.00282281	0.00194399	-2.2068	0.00904527	-1.15364	0.0200296	-2.43306	0.00131114	0.00233529	0.00442846	1.88272	0.0062368	0.000114715	0.868804	3	3	4	4	4	5	4	5	AT3G17240.3	AT3G17240.3_neo1;AT3G17240.1_neo1;AT3G17240.3;AT3G17240.1;AT3G17240.2_neo1;AT3G17240.2	AT3G17240.3_neo1;AT3G17240.1_neo1;AT3G17240.3;AT3G17240.1	41;41;40;40;4;3	26;26;25;25;2;1	26;26;25;25;2;1	AT3G17240.3_neo1;AT3G17240.1_neo1;AT3G17240.3 | Symbols: mtLPD2 | lipoamide dehydrogenase 2 | chr3:5890278-5892166 REVERSE LENGTH=507;AT3G17240.1 | Symbols: mtLPD2 | lipoamide dehydrogenase 2 | chr3:5890278-5892166 REVERSE LENGTH=507	lipoamide dehydrogenase 2;lipoamide dehydrogenase precursor	mitochondrion
				-0.0817118	0.892929			0.00424039	0.994288	0.00162879	0.0996955	1.87746	0.137317	0.000980326	0.310835	0	1	3	4	4	3	3	0	AT4G27680.1	AT4G27680.1	AT4G27680.1	11	10	6	AT4G27680.1 | Symbols: no symbol available | no full name available | chr4:13821263-13823083 FORWARD LENGTH=398	P-loop containing nucleoside triphosphate hydrolases superfamily protein;	cytosol	not assigned.annotated	ATPase family AAA domain-containing protein FIGL1 OS=Arabidopsis thaliana (sp|f4jex5|figl1_arath : 185.0)
1.51303	0.0069966	0.00307694	0.00181203	-2.36041	0.00771467	-1.6759	0.000297873	-2.70839	0.000621697	0.00270763	0.00237742	1.87652	0.000396507	-0.000669696	0.391442	3	3	4	4	4	5	4	5	AT2G13560.1	AT2G13560.1_neo1;AT2G13560.1	AT2G13560.1_neo1;AT2G13560.1	35;34	35;34	35;34	AT2G13560.1_neo1;AT2G13560.1 | Symbols: NAD-ME1 | NAD-dependent malic enzyme 1 | chr2:5650089-5655103 FORWARD LENGTH=623	NAD-dependent malic enzyme 1;Encodes an NAD-dependent malic enzyme (NAD-ME) that does not act on oxaloacetate, indicating that it belongs to EC 1.1.1.39. It is a member of the alpha family of NAD-MEs in plants. It appears to function as a homodimer or as a heterodimer with the beta-type NAD-ME2 (At4g00570). NAD-ME1 transcript and protein levels are higher during the night than during the day.	mitochondrion	Cellular respiration.tricarboxylic acid cycle.mitochondrial NAD-dependent malic enzyme	mitochondrial NAD-dependent malic enzyme
-0.0749929	0.848417	0.00300063	0.00317488	-1.66615	0.0577928	0.167233	0.835851	-2.22214	0.0157253	0.00155937	0.0733856	1.87142	0.0109388	-0.000274852	0.727612	3	3	4	4	4	5	4	5	AT3G22370.1	AT3G22370.1_neo1;AT3G22370.1;AT5G64210.1_neo1;AT5G64210.1	AT3G22370.1_neo1;AT3G22370.1	22;21;1;1	22;21;1;1	14;13;0;0	AT3G22370.1_neo1;AT3G22370.1 | Symbols: ATAOX1A, AOX1A, HSR3, AtHSR3 | hyper-sensitivity-related 3, alternative oxidase 1A | chr3:7906890-7908416 FORWARD LENGTH=354	alternative oxidase 1A;Encodes AOX1a, an isoform of alternative oxidase that is expressed in rosettes, flowers, and root. The alternative oxidase of plant mitochondria transfers electrons from the ubiquinone pool to oxygen without energy conservations. It is regulated through transcriptional control and by pyruvate. Plays a role in shoot acclimation to low temperature. Also is capable of ameliora…	mitochondrion	Cellular respiration.oxidative phosphorylation.alternative NAD(P)H dehydrogenase activities.alternative oxidase (AOx)	alternative oxidase (AOx)
1.09552	0.0132931	0.00265601	0.00192784	-1.76143	0.0967313			-1.44338	0.0189775	0.00156027	0.0308985	1.86495	0.0227081	0.000236219	0.719131	3	3	4	4	4	5	4	0	AT1G26460.1	AT1G26460.1_neo1;AT1G26460.1	AT1G26460.1_neo1;AT1G26460.1	23;23	23;23	23;23	AT1G26460.1_neo1;AT1G26460.1 | Symbols: no symbol available | no full name available | chr1:9151816-9154407 FORWARD LENGTH=630	Tetratricopeptide repeat (TPR)-like superfamily protein;	mitochondrion
												1.86406	0.226258	0.00444054	0.00398868	0	0	3	4	0	0	0	0	AT3G47650.1	AT3G47650.1_neo1;AT3G47650.1	AT3G47650.1_neo1;AT3G47650.1	2;2	2;2	2;2	AT3G47650.1_neo1;AT3G47650.1 | Symbols: BSD2 | BUNDLE SHEATH DEFECTIVE 2 | chr3:17569576-17570262 FORWARD LENGTH=136	DnaJ/Hsp40 cysteine-rich domain superfamily protein;	plastid	Photosynthesis.calvin cycle.ribulose-1,5-bisphosphat carboxylase/oxygenase (RuBisCo) activity.RuBisCo assembly.assembly factor (BSD2)	assembly factor involved in RuBisCo assembly (BSD2)
1.22026	0.0181898	0.00268411	0.000170962	-0.610607	0.404308			-0.817065	0.156938	0.000488856	0.364276	1.86404	0.00152077	0.00163276	0.00408026	3	3	4	4	4	5	4	0	AT3G48170.1	AT3G48170.1	AT3G48170.1	18	18	17	AT3G48170.1 | Symbols: ALDH10A9, BADH | BETAINE ALDEHYDE DEHYDROGENASE, aldehyde dehydrogenase 10A9 | chr3:17786290-17789918 REVERSE LENGTH=503			Secondary metabolism.betaines.glycinebetaine biosynthesis.betaine-aldehyde dehydrogenase	betaine-aldehyde dehydrogenase
0.310948	0.318313	0.00305991	0.00250426	-2.14932	0.0442509			-1.7078	0.00440502	0.00167149	0.046149	1.86135	0.00131478	0.00126743	0.115918	3	3	3	4	4	5	3	0	AT1G64880.1	AT1G64880.1_neo1;AT1G64880.1	AT1G64880.1_neo1;AT1G64880.1	22;22	22;22	22;22	AT1G64880.1_neo1;AT1G64880.1 | Symbols: no symbol available | no full name available | chr1:24105713-24108780 FORWARD LENGTH=515	Ribosomal protein S5 family protein;	mitochondrion
-1.57948	0.0477981	0.00145409	0.274233					1.93557	0.0871737			1.85918	0.0724752	0.00170563	0.143323	3	3	2	4	1	5	1	0	AT4G15800.1	AT4G15800.1_neo1;AT3G16570.3_neo1;AT3G16570.2_neo1;AT3G16570.1_neo1;AT4G15800.1;AT3G16570.3;AT3G16570.2;AT3G16570.1;AT3G05490.1_neo1;AT3G05490.1	AT4G15800.1_neo1;AT3G16570.3_neo1;AT3G16570.2_neo1;AT3G16570.1_neo1;AT4G15800.1;AT3G16570.3;AT3G16570.2;AT3G16570.1	4;4;4;4;4;4;4;4;1;1	4;4;4;4;4;4;4;4;1;1	4;4;4;4;4;4;4;4;1;1	AT4G15800.1_neo1;AT3G16570.3_neo1;AT3G16570.2_neo1;AT3G16570.1_neo1;AT4G15800.1 | Symbols: RALF33, RALFL33 | ralf-like 33 | chr4:8984915-8985265 FORWARD LENGTH=116;AT3G16570.3 | Symbols: RALF23, ATRALF23 | ARABIDOPSIS RAPID ALKALINIZATION FACTOR 23, rapid	ralf-like 33;Member of a diversely expressed predicted peptide family showing sequence similarity to tobacco Rapid Alkalinization Factor (RALF), and is believed to play an essential role in the physiology of Arabidopsis. Consists of a single exon and is characterized by a conserved C-terminal motif and N-terminal signal peptide.	extracellular	Phytohormone action.signalling peptides.CRP (cysteine-rich-peptide) category.RALF/RALFL-peptide activity.RALF/RALFL-precursor polypeptide	RALF/RALFL precursor polypeptide
												1.85756	0.191654	0.00261398	0.0965705	0	1	3	3	1	1	1	0	AT5G20570.1	AT5G20570.1;AT5G20570.3;AT5G20570.2	AT5G20570.1;AT5G20570.3;AT5G20570.2	3;3;3	3;3;3	3;3;3	AT5G20570.1 | Symbols: ATRBX1, RBX1, HRT1, ROC1 | REGULATOR OF CULLINS-1, RING-BOX 1, RING-box 1 | chr5:6956905-6958221 REVERSE LENGTH=118;AT5G20570.3 | Symbols: ATRBX1, RBX1, HRT1, ROC1 | REGULATOR OF CULLINS-1, RING-BOX 1, RING-box 1 | chr5:6956905-69582	RING-box 1;Encodes a ring-box 1 like protein and component of the SCF ubiquitinization complex mediating auxin responses. Forms a E3 ubiquitin ligase complex with CUL3A and At1g21780.1 a BTB domain protein.	nucleus
-1.34065	0.255698	0.00399556	0.0277489	3.92965	0.0259476	-0.775707	0.316627	3.54385	0.0267417	-0.00194839	0.194355	1.85697	0.02948	-0.000981696	0.499723	3	3	2	4	2	5	4	3	AT3G49120.1	AT3G49120.1_neo1;AT3G49120.1	AT3G49120.1_neo1;AT3G49120.1	16;15	12;11	7;6	AT3G49120.1_neo1;AT3G49120.1 | Symbols: PRX34, PRXCB, ATPCB, AtPRX34, PERX34, ATPERX34 | ARABIDOPSIS THALIANA PEROXIDASE CB, PEROXIDASE 34, peroxidase CB, ARABIDOPSIS THALIANA PEROXIDASE 34 | chr3:18207819-18210041 FORWARD LENGTH=353	peroxidase CB;Class III peroxidase Perx34. Expressed in roots, leaves and stems. Located in the cell wall. Involved in cell elongation. Expression activated by light. May play a role in generating H2O2 during defense response.	extracellular	not assigned.annotated	Peroxidase 34 OS=Arabidopsis thaliana (sp|q9smu8|per34_arath : 689.0)
-0.688919	0.0628865	-0.000928873	0.323493	2.39917	0.277751			1.82264	0.357281	0.000181624	0.84488	1.85239	0.184306	0.00057707	0.474886	3	3	2	4	3	5	4	0	AT4G02230.1	AT4G02230.1	AT4G02230.1	8	4	4	AT4G02230.1 | Symbols: no symbol available | no full name available | chr4:979391-980640 REVERSE LENGTH=208	Ribosomal protein L19e family protein;	cytosol
0.981288	0.050045	0.00214985	0.193229	-0.687249	0.303389	1.08635	0.252933	-1.17544	0.0295079	0.00269105	0.0674431	1.85198	0.138438	-0.00117717	0.418591	3	3	3	3	4	5	3	2	AT5G49555.1	AT5G49555.1_neo1;AT5G49555.1	AT5G49555.1_neo1;AT5G49555.1	25;25	25;25	25;25	AT5G49555.1_neo1;AT5G49555.1 | Symbols: no symbol available | no full name available | chr5:20107411-20110602 REVERSE LENGTH=556	FAD/NAD(P)-binding oxidoreductase family protein;	mitochondrion
0.574166	0.189184	0.00339971	0.0178231	-0.727185	0.393726			-0.778838	0.396032	0.000661795	0.582011	1.85173	0.320966	0.00166388	0.162723	3	3	3	4	4	3	4	0	AT4G19880.1	AT4G19880.1;AT4G19880.2;AT4G19880.3;AT5G45020.2;AT5G45020.1;AT5G44990.4	AT4G19880.1;AT4G19880.2;AT4G19880.3	16;15;13;4;4;2	16;15;13;4;4;2	1;1;1;0;0;0	AT4G19880.1 | Symbols: no symbol available | no full name available | chr4:10784691-10786376 REVERSE LENGTH=356;AT4G19880.2 | Symbols: no symbol available | no full name available | chr4:10784691-10786376 REVERSE LENGTH=382;AT4G19880.3 | Symbols: no symbol	Glutathione S-transferase family protein;	peroxisome
0.709705	0.0567437	0.0032551	0.000651356	-2.20384	0.0177506	1.3816	0.184686	-1.93995	0.00248546	0.000837524	0.269391	1.84607	0.0404744	0.00113809	0.121383	3	3	4	4	4	5	4	3	AT2G16460.1	AT2G16460.1_neo1;AT2G16460.1;AT2G16460.2_neo1;AT2G16460.2	AT2G16460.1_neo1;AT2G16460.1;AT2G16460.2_neo1;AT2G16460.2	11;11;8;8	11;11;8;8	11;11;8;8	AT2G16460.1_neo1;AT2G16460.1 | Symbols: no symbol available | no full name available | chr2:7133704-7135483 REVERSE LENGTH=230;AT2G16460.2_neo1;AT2G16460.2 | Symbols: no symbol available | no full name available | chr2:7133808-7135483 REVERSE LENGTH=173
3.9694	0.0301847	0.00111595	0.342331			4.96309	0.0123651					1.84487	0.263331	0.00266202	0.0142017	1	2	3	3	0	0	0	4	AT4G24680.5	AT4G24680.5;AT4G24680.3;AT4G24680.2;AT4G24680.1;AT4G24680.4	AT4G24680.5;AT4G24680.3;AT4G24680.2;AT4G24680.1;AT4G24680.4	8;8;8;8;7	8;8;8;8;7	8;8;8;8;7	AT4G24680.5 | Symbols: MOS1 | MODIFIER OF snc1 | chr4:12733425-12739737 FORWARD LENGTH=1412;AT4G24680.3 | Symbols: MOS1 | MODIFIER OF snc1 | chr4:12733425-12739737 FORWARD LENGTH=1412;AT4G24680.2 | Symbols: MOS1 | MODIFIER OF snc1 | chr4:12733425-12739737
0.831707	0.0655283	0.00344605	0.00741525	-1.76776	0.0475449			-1.11334	0.0964509	0.00171946	0.107421	1.83979	0.23426	0.00103819	0.312457	3	3	3	4	4	4	3	0	AT3G12650.1	AT3G12650.1_neo1;AT3G12650.1	AT3G12650.1_neo1;AT3G12650.1	8;7	8;7	8;7	AT3G12650.1_neo1;AT3G12650.1 | Symbols: no symbol available | no full name available | chr3:4017881-4018597 REVERSE LENGTH=238	;	mitochondrion
0.866429	0.028804	0.0031772	0.0183384	-0.661591	0.4284			-2.32803	0.00713553	0.00128116	0.254328	1.83691	0.0194726	0.00262958	0.0231782	3	3	4	4	4	4	3	0	AT2G26230.1	AT2G26230.1	AT2G26230.1	15	15	15	AT2G26230.1 | Symbols: UOX | urate oxidase | chr2:11164956-11166968 FORWARD LENGTH=309	uricase / urate oxidase / nodulin 35, putative;	peroxisome	Nucleotide metabolism.purines.catabolism.urate oxidase (UOX)	urate oxidase (UOX)
-0.0591648	0.854349	0.00188121	0.312553	1.49858	0.675055			0.874025	0.624977	0.00243054	0.154946	1.83589	0.0487691	0.00250773	0.123798	3	3	2	4	3	4	1	0	AT5G23535.2	AT5G23535.2;AT5G23535.1	AT5G23535.2;AT5G23535.1	4;4	4;4	4;4	AT5G23535.2 | Symbols: no symbol available | no full name available | chr5:7935871-7937127 FORWARD LENGTH=159;AT5G23535.1 | Symbols: no symbol available | no full name available | chr5:7935871-7937127 FORWARD LENGTH=159
3.2737	0.0263819											1.83471	0.100863	0.00220685	0.0507281	2	1	2	4	1	1	0	0	AT1G74690.1	AT1G74690.1	AT1G74690.1	5	5	5	AT1G74690.1 | Symbols: IQD31 | IQ-domain 31 | chr1:28061498-28063924 REVERSE LENGTH=587	IQ-domain 31;	cytosol
2.01074	0.00214085	0.00340322	3.88258e-05	-2.03587	0.0374789	-0.0146097	0.964456	-2.54252	0.00576356	0.00159075	0.019147	1.83237	0.00472083	0.000797967	0.170754	3	3	4	4	4	5	4	5	AT5G24165.2	AT5G24165.2;AT5G24165.1	AT5G24165.2;AT5G24165.1	6;6	6;6	6;6	AT5G24165.2 | Symbols: no symbol available | no full name available | chr5:8188622-8189087 FORWARD LENGTH=75;AT5G24165.1 | Symbols: no symbol available | no full name available | chr5:8188622-8189087 FORWARD LENGTH=75
												1.82947	0.179949	0.00216021	0.0592405	0	0	2	3	0	0	0	0	AT4G11790.1	AT4G11790.1	AT4G11790.1	3	3	3	AT4G11790.1 | Symbols: no symbol available | no full name available | chr4:7090456-7093208 FORWARD LENGTH=443	Pleckstrin homology (PH) domain superfamily protein;	nucleus
1.76294	0.00279428	0.00395049	2.89587e-05	-2.81626	0.00302066	0.829054	0.0119506	-3.20227	0.000312773	0.00214924	0.0058649	1.82804	0.000327885	0.000635224	0.336034	3	3	4	4	4	5	4	5	AT2G20420.1	AT2G20420.1_neo1;AT2G20420.1	AT2G20420.1_neo1;AT2G20420.1	45;45	45;45	45;45	AT2G20420.1_neo1;AT2G20420.1 | Symbols: no symbol available | no full name available | chr2:8805574-8807858 FORWARD LENGTH=421	ATP citrate lyase (ACL) family protein;	mitochondrion	Cellular respiration.tricarboxylic acid cycle.succinyl-CoA ligase heterodimer.subunit beta	subunit beta of succinyl-CoA ligase heterodimer
0.408037	0.237917	0.000821194	0.12381	-1.12934	0.0488685			-1.50837	0.0185098	0.00164625	0.00213983	1.82157	0.02081	0.00125981	0.00911434	3	3	4	4	4	5	4	0	AT4G04470.2	AT4G04470.2;AT4G04470.1	AT4G04470.2;AT4G04470.1	4;4	4;4	4;4	AT4G04470.2 | Symbols: PMP22 | | chr4:2227963-2229226 REVERSE LENGTH=190;AT4G04470.1 | Symbols: PMP22 | | chr4:2227963-2229226 REVERSE LENGTH=190
0.748864	0.0486318	0.0021447	0.0185402	-1.77142	0.01994			-2.2104	0.0010228	0.00213524	0.00875626	1.82071	0.00146408	-0.000173788	0.819882	3	3	4	4	4	5	3	0	AT3G49080.1	AT3G49080.1_neo1;AT3G49080.1	AT3G49080.1_neo1;AT3G49080.1	16;16	16;16	16;16	AT3G49080.1_neo1;AT3G49080.1 | Symbols: RPS9M | Ribosomal Protein S9 M | chr3:18194500-18196657 REVERSE LENGTH=430
0.588524	0.219527	0.00128035	0.0443851	-1.73898	0.0421673	2.91451	0.000456287	-2.0347	0.0150654	0.00203172	0.00305469	1.81624	0.00114263	0.000456743	0.386095	3	3	4	4	4	5	4	5	AT4G05020.1	AT4G05020.1_neo1;AT4G05020.2_neo1;AT4G05020.1;AT4G05020.2;AT2G20800.1_neo1;AT2G20800.1	AT4G05020.1_neo1;AT4G05020.2_neo1;AT4G05020.1;AT4G05020.2	34;34;34;34;1;1	34;34;34;34;1;1	27;27;27;27;0;0	AT4G05020.1_neo1;AT4G05020.2_neo1;AT4G05020.1 | Symbols: NDB2 | NAD(P)H dehydrogenase B2 | chr4:2572752-2576222 FORWARD LENGTH=582;AT4G05020.2 | Symbols: NDB2 | NAD(P)H dehydrogenase B2 | chr4:2572752-2576222 FORWARD LENGTH=619	NAD(P)H dehydrogenase B2;	mitochondrion
-0.564939	0.172707	0.000393036	0.544057	1.36605	0.226448			1.24941	0.168212	-0.00148424	0.102111	1.81169	0.304467	0.000715067	0.209402	3	3	3	4	3	5	4	0	AT1G50370.1	AT1G50370.1	AT1G50370.1	6	6	2	AT1G50370.1 | Symbols: FYPP1, AtFYPP1 | flower- specific, phytochrome-associated protein phosphatase 1 | chr1:18658894-18661672 FORWARD LENGTH=303	Calcineurin-like metallo-phosphoesterase superfamily protein;	nucleus
												1.80526	0.195226	0.00361152	0.00120513	1	1	2	4	0	0	0	0	AT1G07080.1	AT1G07080.1_neo1;AT1G07080.1	AT1G07080.1_neo1;AT1G07080.1	2;2	2;2	2;2	AT1G07080.1_neo1;AT1G07080.1 | Symbols: no symbol available | no full name available | chr1:2170069-2171861 FORWARD LENGTH=265	Thioredoxin superfamily protein;	extracellular
2.10915	0.172728	0.00256987	0.00349279									1.8028	0.157396	0.00229675	0.00265587	1	3	3	4	0	2	0	0	AT5G56740.2	AT5G56740.2;AT5G56740.1	AT5G56740.2;AT5G56740.1	5;5	5;5	5;5	AT5G56740.2 | Symbols: HAC07, HAC7, HAG2, HAG02 | histone acetyltransferase of the GNAT family 2 | chr5:22953009-22955014 REVERSE LENGTH=432;AT5G56740.1 | Symbols: HAC07, HAC7, HAG2, HAG02 | histone acetyltransferase of the GNAT family 2 | chr5:22953009-22
2.60155	0.0016762	0.000404172	0.57503									1.80272	0.154548	0.00147399	0.025207	0	3	2	4	0	0	0	0	AT1G22060.2	AT1G22060.2;AT1G22060.1	AT1G22060.2;AT1G22060.1	4;4	4;4	4;4	AT1G22060.2 | Symbols: no symbol available | no full name available | chr1:7773373-7780586 REVERSE LENGTH=1999;AT1G22060.1 | Symbols: no symbol available | no full name available | chr1:7773373-7780586 REVERSE LENGTH=1999
												1.79581	0.357991	0.00110491	0.206794	1	0	2	3	0	0	0	0	AT5G12410.1	AT5G12410.1	AT5G12410.1	4	4	4	AT5G12410.1 | Symbols: no symbol available | no full name available | chr5:4021974-4023950 REVERSE LENGTH=376	THUMP domain-containing protein;	nucleus
0.951405	0.0279136	0.00370818	0.0240419	-1.23478	0.133914			-2.40097	0.0877491	0.00230113	0.096499	1.78474	0.0346623	0.00202961	0.141345	3	3	3	4	4	1	3	0	AT5G41685.1	AT5G41685.1	AT5G41685.1	5	5	5	AT5G41685.1 | Symbols: no symbol available | no full name available | chr5:16669419-16669646 REVERSE LENGTH=75	Mitochondrial outer membrane translocase complex, subunit Tom7;	mitochondrion
-1.25163	0.0187139	0.00285145	0.0379273	3.52926	0.0851452	3.60854	0.0284432	3.38319	0.0252995			1.77628	0.0722903	0.00135943	0.23936	3	3	3	4	1	4	2	2	AT5G56500.2	AT5G56500.2_neo1;AT5G56500.1_neo1;AT5G56500.2;AT5G56500.1	AT5G56500.2_neo1;AT5G56500.1_neo1;AT5G56500.2;AT5G56500.1	32;32;32;32	13;13;13;13	13;13;13;13	AT5G56500.2_neo1;AT5G56500.1_neo1;AT5G56500.2 | Symbols: CPNB3, Cpn60beta3 | chaperonin-60beta3 | chr5:22874058-22876966 FORWARD LENGTH=597;AT5G56500.1 | Symbols: CPNB3, Cpn60beta3 | chaperonin-60beta3 | chr5:22874058-22876966 FORWARD LENGTH=597	TCP-1/cpn60 chaperonin family protein;	plastid
-0.466355	0.266177	0.00125441	0.11462	1.72754	0.471749			1.69808	0.433879	-0.000768454	0.469417	1.77013	0.0271905	0.00058197	0.385963	3	3	1	4	3	5	4	0	AT3G57220.1	AT3G57220.1	AT3G57220.1	4	1	1	AT3G57220.1 | Symbols: no symbol available | no full name available | chr3:21174516-21176904 FORWARD LENGTH=426	Glycosyl transferase family 4 protein;	endoplasmic reticulum
-0.127417	0.848404	0.00184951	0.00846423	1.19903	0.170981			1.43453	0.0837725	-0.00017884	0.761178	1.76635	0.00245904	0.00108172	0.0599572	3	3	4	4	4	5	3	0	AT3G08590.2	AT3G08590.2;AT3G08590.1	AT3G08590.2;AT3G08590.1	31;31	20;20	20;20	AT3G08590.2 | Symbols: iPGAM2 | 2,3-biphosphoglycerate-independent phosphoglycerate mutase 2 | chr3:2608683-2611237 REVERSE LENGTH=560;AT3G08590.1 | Symbols: iPGAM2 | 2,3-biphosphoglycerate-independent phosphoglycerate mutase 2 | chr3:2608683-2611237 R	Phosphoglycerate mutase, 2,3-bisphosphoglycerate-independent;	cytosol
												1.76558	0.102021	9.55698e-05	0.937141	0	0	3	2	0	0	0	0	AT5G04530.1	AT5G04530.1	AT5G04530.1	4	4	4	AT5G04530.1 | Symbols: KCS19 | 3-ketoacyl-CoA synthase 19 | chr5:1292222-1293616 REVERSE LENGTH=464	3-ketoacyl-CoA synthase 19;Encodes KCS19, a member of the 3-ketoacyl-CoA synthase family involved in the biosynthesis of VLCFA (very long chain fatty acids).	golgi	Lipid metabolism.fatty acid metabolism.endoplasmic reticulum-localized fatty acid elongase (FAE) system.fatty acid elongation complex.condensing enzyme activities.3-ketoacyl-CoA synthase (KCS)	3-ketoacyl-CoA synthase (KCS)
1.44289	0.273904	-0.000930557	0.501512	0.478433	0.676797			0.153599	0.878821	0.000734725	0.572083	1.76157	0.0130143	0.000402879	0.72436	1	2	1	4	3	5	4	0	AT2G16070.2	AT2G16070.2;AT2G16070.3;AT2G16070.1	AT2G16070.2;AT2G16070.3;AT2G16070.1	10;7;7	10;7;7	10;7;7	AT2G16070.2 | Symbols: PDV2 | PLASTID DIVISION2 | chr2:6984072-6985356 REVERSE LENGTH=307;AT2G16070.3 | Symbols: PDV2 | PLASTID DIVISION2 | chr2:6984072-6984746 REVERSE LENGTH=224;AT2G16070.1 | Symbols: PDV2 | PLASTID DIVISION2 | chr2:6984072-6984746 REVER			Cell division.plastid division.contractile complex.ARC5-recruitment factor (PDV)	plastid division ARC5-recruitment factor (PDV)
1.60305	0.00621189	0.00607187	0.000639078			-0.337609	0.553953					1.7604	0.0778774	0.00288922	0.0402705	3	3	0	4	0	0	0	3	AT4G18360.4	AT4G18360.4;AT4G18360.1;AT4G18360.2;AT4G18360.3	AT4G18360.4;AT4G18360.1;AT4G18360.2;AT4G18360.3	25;25;19;13	16;16;11;8	16;16;11;8	AT4G18360.4 | Symbols: GOX3 | glycolate oxidase 3 | chr4:10146141-10148386 REVERSE LENGTH=368;AT4G18360.1 | Symbols: GOX3 | glycolate oxidase 3 | chr4:10146141-10148386 REVERSE LENGTH=368;AT4G18360.2 | Symbols: GOX3 | glycolate oxidase 3 | chr4:10146627-10
-0.994219	0.256742	-0.00171736	0.199348	0.166153	0.791654			-0.521089	0.280172	0.00206192	0.0724083	1.75827	0.176006	-0.00141353	0.206458	3	3	4	4	4	5	4	0	AT5G25980.2	AT5G25980.2_neo1;AT5G25980.3_neo1;AT5G25980.1_neo1;AT5G25980.2;AT5G25980.3;AT5G25980.1	AT5G25980.2_neo1;AT5G25980.3_neo1;AT5G25980.1_neo1;AT5G25980.2;AT5G25980.3;AT5G25980.1	30;29;29;29;28;28	30;29;29;29;28;28	26;25;25;25;24;24	AT5G25980.2_neo1;AT5G25980.3_neo1;AT5G25980.1_neo1;AT5G25980.2 | Symbols: BGLU37, TGG2 | BETA GLUCOSIDASE 37, glucoside glucohydrolase 2 | chr5:9072730-9075477 FORWARD LENGTH=547;AT5G25980.3 | Symbols: BGLU37, TGG2 | BETA GLUCOSIDASE 37, glucoside glucohyd	glucoside glucohydrolase 2;Myrosinase (thioglucoside glucohydrolase) gene involved in glucosinoloate metabolism.	vacuole
0.21482	0.594209	0.000252257	0.799867	-0.572134	0.306349			-0.951255	0.0398796	0.00152306	0.0893451	1.7571	0.341827	-0.000636528	0.485248	3	3	3	3	4	5	3	0	AT5G20520.1	AT5G20520.1	AT5G20520.1	10	10	10	AT5G20520.1 | Symbols: WAV2, ABAPT11 | ABHD17 (Alpha/Beta Hydrolase Domain-containing Protein 17)-like Acyl Protein Thioesterase 11, WAVY GROWTH 2 | chr5:6943536-6946315 REVERSE LENGTH=308	alpha/beta-Hydrolases superfamily protein;Encodes a Bem46-like protein. WAV2 negatively regulates root bending when roots alter their growth direction. It's not involved in sensing environmental stimuli (e.g. gravity, light, water, touch).	endoplasmic reticulum
0.732373	0.0688862	0.00403389	0.00409626	-1.18289	0.310444	0.438736	0.64916	0.583081	0.496779	0.00205262	0.0785353	1.75563	0.0719964	0.0010293	0.352587	3	3	0	4	4	4	2	5	AT3G13150.1	AT3G13150.1	AT3G13150.1	17	17	17	AT3G13150.1 | Symbols: no symbol available | no full name available | chr3:4227975-4229630 REVERSE LENGTH=551
1.42127	0.00734515	0.00247942	0.0195039	-0.909047	0.148655			-1.60794	0.0114312	0.00283246	0.00356505	1.74145	0.0647474	0.00116964	0.18201	3	3	2	4	4	5	3	0	AT1G20510.1	AT1G20510.1;AT1G20510.3;AT1G20510.2;AT1G20510.1_neo1;AT1G20510.3_neo1;AT1G20510.2_neo1	AT1G20510.1;AT1G20510.3;AT1G20510.2;AT1G20510.1_neo1;AT1G20510.3_neo1;AT1G20510.2_neo1	20;17;17;16;13;13	20;17;17;16;13;13	20;17;17;16;13;13	AT1G20510.1 | Symbols: OPCL1 | OPC-8:0 CoA ligase1 | chr1:7103645-7105856 REVERSE LENGTH=546;AT1G20510.3 | Symbols: OPCL1 | OPC-8:0 CoA ligase1 | chr1:7104362-7105856 REVERSE LENGTH=468;AT1G20510.2 | Symbols: OPCL1 | OPC-8:0 CoA ligase1 | chr1:7103939-7105	OPC-8:0 CoA ligase1;	peroxisome	Phytohormone action.jasmonic acid.biosynthesis.OPC-8:CoA synthetase (ACS)	OPC-8:CoA synthetase (ACS)
1.29265	0.0248313	0.00516925	0.00279989	0.418163	0.867187	-2.981	0.0953891	-0.247031	0.945498	0.00156448	0.248617	1.73952	0.20909	0.000642047	0.630964	3	3	1	4	3	1	2	2	AT1G09300.1	AT1G09300.1;AT1G09300.1_neo1;AT1G09300.2	AT1G09300.1;AT1G09300.1_neo1;AT1G09300.2	21;21;20	21;21;20	21;21;20	AT1G09300.1 | Symbols: AtICP55 | | chr1:3003981-3008131 FORWARD LENGTH=493;AT1G09300.1_neo1;AT1G09300.2 | Symbols: AtICP55 | | chr1:3004485-3008131 FORWARD LENGTH=462	Metallopeptidase M24 family protein;	mitochondrion
												1.73691	0.100154	0.00283577	0.104521	0	0	3	3	0	0	0	0	AT2G32650.2	AT2G32650.2_neo1;AT2G32650.1_neo1;AT2G32180.2_neo1;AT2G32180.1_neo1;AT2G32650.2;AT2G32650.1;AT2G32180.2;AT2G32180.1	AT2G32650.2_neo1;AT2G32650.1_neo1;AT2G32180.2_neo1;AT2G32180.1_neo1;AT2G32650.2;AT2G32650.1;AT2G32180.2;AT2G32180.1	1;1;1;1;1;1;1;1	1;1;1;1;1;1;1;1	1;1;1;1;1;1;1;1	AT2G32650.2_neo1;AT2G32650.1_neo1;AT2G32180.2_neo1;AT2G32180.1_neo1;AT2G32650.2 | Symbols: no symbol available | no full name available | chr2:13851547-13851966 FORWARD LENGTH=139;AT2G32650.1 | Symbols: no symbol available | no full name available | chr2:1
												1.72754	0.0317137	0.00165046	0.189797	0	0	2	3	0	0	0	0	AT4G32330.2	AT4G32330.2;AT4G32330.4;AT4G32330.3;AT4G32330.1	AT4G32330.2;AT4G32330.4;AT4G32330.3;AT4G32330.1	5;5;5;5	5;5;5;5	5;5;5;5	AT4G32330.2 | Symbols: WDL5 | WAVE-DAMPENED 5 | chr4:15609801-15611867 FORWARD LENGTH=436;AT4G32330.4 | Symbols: WDL5 | WAVE-DAMPENED 5 | chr4:15609801-15611867 FORWARD LENGTH=437;AT4G32330.3 | Symbols: WDL5 | WAVE-DAMPENED 5 | chr4:15609801-15611867 FORWA	TPX2 (targeting protein for Xklp2) protein family;	nucleus
												1.72346	0.0971787			1	1	3	1	0	0	0	0	AT1G14950.1	AT1G14950.1	AT1G14950.1	5	4	4	AT1G14950.1 | Symbols: no symbol available | no full name available | chr1:5157588-5158144 REVERSE LENGTH=155	Polyketide cyclase/dehydrase and lipid transport superfamily protein;	vacuole
-1.11864	0.29586	0.00108695	0.260973					1.87222	0.478916	0.00103025	0.172604	1.72107	0.311889	-0.00125245	0.130701	3	3	3	2	2	1	0	0	AT1G15210.1	AT1G15210.1;AT4G15236.1	AT1G15210.1	40;2	8;0	8;0	AT1G15210.1 | Symbols: ATPDR7, ABCG35, PDR7 | ATP-binding cassette G35, PLEIOTROPIC DRUG RESISTANCE 7, pleiotropic drug resistance 7 | chr1:5231552-5236573 REVERSE LENGTH=1442	pleiotropic drug resistance 7;	plasma membrane
0.349604	0.485582	-0.000290952	0.804593	4.74418	0.00157797			4.43362	0.000632924	-0.000342	0.740591	1.71853	0.226483	0.000668883	0.57493	3	3	3	3	2	3	2	0	AT4G37080.3	AT4G37080.3;AT4G37080.2;AT4G37080.4;AT4G37080.1	AT4G37080.3;AT4G37080.2;AT4G37080.4;AT4G37080.1	3;3;2;2	3;3;2;2	3;3;2;2	AT4G37080.3 | Symbols: no symbol available | no full name available | chr4:17473719-17476716 FORWARD LENGTH=610;AT4G37080.2 | Symbols: no symbol available | no full name available | chr4:17473719-17476716 FORWARD LENGTH=610;AT4G37080.4 | Symbols: no symbol	Protein of unknown function, DUF547;	nucleus
1.42611	0.0163221	0.00406303	0.000628222	-2.7125	0.00594166	0.729129	0.398528	-4.2599	1.36996e-05	0.0021636	0.0245691	1.71519	0.000883099	0.000966679	0.278882	3	3	4	4	4	5	3	3	AT5G26780.4	AT5G26780.4_neo1;AT5G26780.1_neo1;AT5G26780.4;AT5G26780.1;AT5G26780.3_neo1;AT5G26780.2_neo1;AT5G26780.3;AT5G26780.2	AT5G26780.4_neo1;AT5G26780.1_neo1;AT5G26780.4;AT5G26780.1;AT5G26780.3_neo1;AT5G26780.2_neo1;AT5G26780.3;AT5G26780.2	30;30;30;30;29;29;29;29	18;18;18;18;17;17;17;17	18;18;18;18;17;17;17;17	AT5G26780.4_neo1;AT5G26780.1_neo1;AT5G26780.4 | Symbols: SHM2 | serine hydroxymethyltransferase 2 | chr5:9418299-9421725 FORWARD LENGTH=517;AT5G26780.1 | Symbols: SHM2 | serine hydroxymethyltransferase 2 | chr5:9418299-9421725 FORWARD LENGTH=517;AT5G26780.
0.489938	0.188612	0.00192067	0.0201069	-2.27214	0.00272078			-2.93055	0.000319229	0.00204052	0.00738746	1.71147	0.00579843	0.00135055	0.0512916	3	3	4	4	4	4	4	0	AT5G15980.1	AT5G15980.1_neo1;AT5G15980.1	AT5G15980.1_neo1;AT5G15980.1	25;25	25;25	25;25	AT5G15980.1_neo1;AT5G15980.1 | Symbols: RPPR8 | Ribosomal Pentatricopeptide Repeat Protein 8 | chr5:5213290-5215296 FORWARD LENGTH=668	Pentatricopeptide repeat (PPR) superfamily protein;	mitochondrion
0.0925171	0.751866	0.00231794	0.0867989	-0.71678	0.34977			-1.73894	0.0392342	0.00222582	0.0655712	1.71007	0.00111773	0.0017582	0.139358	3	3	4	4	4	3	3	0	AT5G56940.1	AT5G56940.1	AT5G56940.1	4	4	4	AT5G56940.1 | Symbols: no symbol available | no full name available | chr5:23030879-23032200 FORWARD LENGTH=135	Ribosomal protein S16 family protein;	mitochondrion
0.17143	0.573587	0.000671786	0.237272	-0.523251	0.319074			-1.04104	0.0342566	0.0015256	0.00817551	1.70675	0.210801	0.000343918	0.476693	3	3	3	4	4	5	4	0	AT2G27490.4	AT2G27490.4;AT2G27490.3;AT2G27490.2;AT2G27490.1	AT2G27490.4;AT2G27490.3;AT2G27490.2;AT2G27490.1	8;8;8;8	8;8;8;8	8;8;8;8	AT2G27490.4 | Symbols: ATCOAE | | chr2:11748087-11749009 REVERSE LENGTH=232;AT2G27490.3 | Symbols: ATCOAE | | chr2:11748087-11749009 REVERSE LENGTH=232;AT2G27490.2 | Symbols: ATCOAE | | chr2:11748087-11749009 REVERSE LENGTH=232;AT2G27490.1 | Symbols: AT
1.64836	0.00557636	0.00470542	0.000470604	-1.67109	0.0658698			-1.3159	0.322392	0.0031261	0.00525873	1.70458	0.15975	0.000234812	0.818204	3	3	0	3	4	1	3	0	AT1G22800.1	AT1G22800.1_neo1;AT1G22800.1	AT1G22800.1_neo1;AT1G22800.1	11;10	11;10	11;10	AT1G22800.1_neo1;AT1G22800.1 | Symbols: no symbol available | no full name available | chr1:8072020-8074039 FORWARD LENGTH=355	S-adenosyl-L-methionine-dependent methyltransferases superfamily protein;	mitochondrion	Cellular respiration.oxidative phosphorylation.NADH dehydrogenase complex.assembly.assembly factor (NDUFAF5)	assembly factor of NADH dehydrogenase complex (NDUFAF5)
												1.70046	0.281267	0.00160644	0.223244	1	0	3	3	0	0	0	0	AT1G60990.3	AT1G60990.3;AT1G60990.2;AT1G60990.1	AT1G60990.3;AT1G60990.2;AT1G60990.1	2;2;2	2;2;2	2;2;2	AT1G60990.3 | Symbols: IBA57.2 | IBA57.2 | chr1:22462771-22465416 REVERSE LENGTH=432;AT1G60990.2 | Symbols: IBA57.2 | IBA57.2 | chr1:22462771-22465416 REVERSE LENGTH=432;AT1G60990.1 | Symbols: IBA57.2 | IBA57.2 | chr1:22462771-22465416 REVERSE LENGTH=432	Glycine cleavage T-protein family;	mitochondrion
				0.820008	0.442289			1.28876	0.174806	0.000355926	0.739515	1.69793	0.011417	-0.00155756	0.151788	1	0	3	2	3	5	4	0	AT1G64680.1	AT1G64680.1_neo1;AT1G64680.1;AT1G64680.2_neo1;AT1G64680.2	AT1G64680.1_neo1;AT1G64680.1;AT1G64680.2_neo1;AT1G64680.2	6;6;5;5	6;6;5;5	6;6;5;5	AT1G64680.1_neo1;AT1G64680.1 | Symbols: no symbol available | no full name available | chr1:24036071-24037062 FORWARD LENGTH=250;AT1G64680.2_neo1;AT1G64680.2 | Symbols: no symbol available | no full name available | chr1:24036071-24036768 FORWARD LENGTH=20	;	plastid	not assigned.annotated	Beta-carotene isomerase D27, chloroplastic OS=Medicago truncatula (sp|r4hz96|d27_medtr : 161.0)
0.287751	0.503268	0.000479674	0.635132									1.69501	0.0155289	0.00234668	0.00965553	3	2	1	4	0	0	0	0	AT2G27190.1	AT2G27190.1_neo1;AT2G27190.1	AT2G27190.1_neo1;AT2G27190.1	3;3	3;3	3;3	AT2G27190.1_neo1;AT2G27190.1 | Symbols: ATPAP12, PAP12 | purple acid phosphatase 12, PURPLE ACID PHOSPHATASE 12 | chr2:11621400-11623438 REVERSE LENGTH=469			not assigned.annotated	Fe(3+)-Zn(2+) purple acid phosphatase 12 OS=Arabidopsis thaliana (sp|q38924|ppa12_arath : 905.0)
				1.12969	0.539481			1.82762	0.213569	0.00155383	0.404542	1.69353	0.234315	0.000972628	0.592377	0	0	3	4	3	5	4	0	ATCG01050.1	ATCG01050.1	ATCG01050.1	3	3	3	ATCG01050.1 | Symbols: NDHD | | chrc:115665-117185 REVERSE LENGTH=506	NADH-Ubiquinone/plastoquinone (complex I) protein;Represents a plastid-encoded subunit of a NAD(P)H dehydrogenase complex. Its mRNA is edited at four positions. Translation data is not available for this gene.	plastid	Photosynthesis.photophosphorylation.chlororespiration.NADH dehydrogenase-like (NDH) complex.membrane subcomplex M.component NdhD	component NdhD of NDH membrane subcomplex M
-1.21407	0.0674072	-0.00051454	0.484812									1.69022	0.0429588	0.000793103	0.225025	3	2	2	3	0	0	0	0	AT4G39400.1	AT4G39400.1_neo1;AT4G39400.1	AT4G39400.1_neo1;AT4G39400.1	7;7	7;7	7;7	AT4G39400.1_neo1;AT4G39400.1 | Symbols: DWF2, BRI1, ATBRI1, BIN1, CBB2 | BR INSENSITIVE 1, BRASSINOSTEROID INSENSITIVE 1, DWARF 2, CABBAGE 2 | chr4:18324826-18328416 FORWARD LENGTH=1196	Leucine-rich receptor-like protein kinase family protein;Encodes a plasma membrane localized leucine-rich repeat receptor kinase involved in brassinosteroid signal transduction. BRI1 ligand is brassinolide which binds at the extracellular domain. Binding results in phosphorylation of the kinase domain which activates the BRI1 protein leading to BR responses. Residue T-1049 and either S-1044 or T-…	plasma membrane	Phytohormone action.brassinosteroid.perception and signal transduction.receptor complex.receptor protein kinase (BRI/BRL)	brassinosteroid receptor protein kinase (BRI/BRL)
0.405887	0.547485	0.00273426	0.0403301									1.68993	0.138395	-0.000666186	0.627337	3	3	3	3	0	1	1	0	AT5G63980.1	AT5G63980.1	AT5G63980.1	9	9	9	AT5G63980.1 | Symbols: ALX8, SUPO1, AtFRY1, HOS2, ATSAL1, SAL1, RON1, FRY1 | HIGH EXPRESSION OF OSMOTICALLY RESPONSIVE GENES 2, suppressors of PIN1 overexpression 1, ALTERED EXPRESSION OF APX2 8, FIERY1, ROTUNDA 1 | chr5:25610002-25611802 FORWARD LENGTH=35	Inositol monophosphatase family protein;Encodes a bifunctional protein that has 3'(2'),5'-bisphosphate nucleotidase and inositol polyphosphate 1-phosphatase activities and rescues sulfur assimilation mutants in yeast. It is involved in the response to cold, drought (negative regulator of drought tolerance), and ABA. Mutants in this gene exhibit enhanced induction of stress genes in response to co…	plastid
0.682356	0.0963392	0.00155842	0.0291443	-1.56894	0.0243475			-1.96334	0.00294074	0.00191015	0.00555298	1.67672	0.0155901	-0.000264263	0.649753	3	3	4	4	4	5	4	0	AT1G50460.1	AT1G50460.1_neo1;AT1G50460.1;AT1G50460.3;AT1G50460.2_neo1;AT1G50460.2	AT1G50460.1_neo1;AT1G50460.1;AT1G50460.3;AT1G50460.2_neo1;AT1G50460.2	15;15;13;10;10	15;15;13;10;10	12;12;10;9;9	AT1G50460.1_neo1;AT1G50460.1 | Symbols: HKL1, ATHKL1 | hexokinase-like 1 | chr1:18694031-18697429 FORWARD LENGTH=498;AT1G50460.3 | Symbols: HKL1, ATHKL1 | hexokinase-like 1 | chr1:18694946-18697429 FORWARD LENGTH=422;AT1G50460.2_neo1;AT1G50460.2 | Symbols:	hexokinase-like 1;	mitochondrion	Carbohydrate metabolism.sucrose metabolism.degradation.hexokinase	hexokinase
												1.66759	0.100845	0.00108691	0.0461024	0	1	2	4	0	0	0	0	AT1G51940.1	AT1G51940.1_neo1;AT1G51940.1	AT1G51940.1_neo1;AT1G51940.1	3;3	3;3	3;3	AT1G51940.1_neo1;AT1G51940.1 | Symbols: AtLYK3, LYK3 | LysM-containing receptor-like kinase 3 | chr1:19296092-19298941 REVERSE LENGTH=651	protein kinase family protein / peptidoglycan-binding LysM domain-containing protein;	plasma membrane
0.391344	0.240601	0.00278777	0.0153917	-0.405488	0.476911			-1.03405	0.0217108	0.00121073	0.214031	1.66596	0.0865185	-0.000226683	0.806272	3	3	4	4	4	5	3	0	AT5G02740.1	AT5G02740.1_neo1;AT5G02740.1;AT5G02740.2_neo1;AT5G02740.2	AT5G02740.1_neo1;AT5G02740.1;AT5G02740.2_neo1;AT5G02740.2	7;7;4;4	7;7;4;4	7;7;4;4	AT5G02740.1_neo1;AT5G02740.1 | Symbols: no symbol available | no full name available | chr5:616517-618267 FORWARD LENGTH=228;AT5G02740.2_neo1;AT5G02740.2 | Symbols: no symbol available | no full name available | chr5:616517-617721 FORWARD LENGTH=185	Ribosomal protein S24e family protein;	mitochondrion
-1.2259	0.0585279	-3.36523e-05	0.980925									1.65356	0.303034	0.00130731	0.297809	3	2	3	3	0	2	1	0	AT1G69390.1	AT1G69390.1_neo1;AT1G69390.1	AT1G69390.1_neo1;AT1G69390.1	2;2	2;2	2;2	AT1G69390.1_neo1;AT1G69390.1 | Symbols: ATMINE1, ARC12, MINE1 | homologue of bacterial MinE 1, accumulation and replication of chloroplasts 12 | chr1:26084721-26086284 FORWARD LENGTH=229	homologue of bacterial MinE 1;Encodes an Arabidopsis homologue of the bacterial MinE topological specificity factor ensuring correct division site placement. It is an essential integral component of the plastid division machinery.	plastid	Cell division.plastid division.spatial regulation.assembly factor (MinE)	plastid division FtsZ assembly factor (MinE)
1.00566	0.0729011	0.00352986	0.0205712									1.64901	0.0339495	0.00307186	0.0194097	3	3	3	4	0	0	0	0	AT4G23760.1	AT4G23760.1	AT4G23760.1	3	3	3	AT4G23760.1 | Symbols: no symbol available | no full name available | chr4:12381845-12382850 FORWARD LENGTH=116	Cox19-like CHCH family protein;	mitochondrion
				2.19811	0.142813							1.64344	0.0530353	0.00280299	0.0215127	0	0	1	3	0	0	2	0	AT5G39190.2	AT5G39190.2_neo1;AT5G39160.2_neo1;AT5G39160.3_neo1;AT5G39190.1_neo1;AT5G39160.1_neo1;AT5G39130.1_neo1;AT5G39190.2;AT5G39160.2;AT5G39160.3;AT5G39190.1;AT5G39160.1	AT5G39190.2_neo1;AT5G39160.2_neo1;AT5G39160.3_neo1;AT5G39190.1_neo1;AT5G39160.1_neo1;AT5G39130.1_neo1;AT5G39190.2;AT5G39160.2;AT5G39160.3;AT5G39190.1;AT5G39160.1	2;2;2;2;2;1;1;1;1;1;1	2;2;2;2;2;1;1;1;1;1;1	1;1;1;1;1;0;1;1;1;1;1	AT5G39190.2_neo1;AT5G39160.2_neo1;AT5G39160.3_neo1;AT5G39190.1_neo1;AT5G39160.1_neo1;AT5G39130.1_neo1;AT5G39190.2 | Symbols: GER2, ATGER2, GLP2A | germin-like protein 2, A. THALIANA GERMIN LIKE PROTEIN 2, GERMIN-LIKE PROTEIN 2A | chr5:15692771-15693546 REV	germin-like protein 2;germin-like protein (GLP2a)	extracellular
2.06731	0.00436327	0.00551392	0.00119996	-1.46882	0.15403			-0.844123	0.504839	0.00298124	0.0314853	1.64153	0.0667396	0.00185402	0.163472	3	3	3	3	4	1	2	0	AT4G16800.1	AT4G16800.1_neo1;AT4G16800.1	AT4G16800.1_neo1;AT4G16800.1	13;12	13;12	13;12	AT4G16800.1_neo1;AT4G16800.1 | Symbols: no symbol available | no full name available | chr4:9454931-9457000 REVERSE LENGTH=301	ATP-dependent caseinolytic (Clp) protease/crotonase family protein;	mitochondrion	Amino acid metabolism.amino acid degradation.branched-chain amino acids.leucine.methylglutaconyl-CoA hydratase	methylglutaconyl-CoA hydratase
												1.64085	0.48272	0.00181258	0.0865995	3	0	2	3	0	0	0	0	AT2G16005.1	AT2G16005.1_neo1;AT2G16005.1	AT2G16005.1_neo1;AT2G16005.1	6;6	6;6	6;6	AT2G16005.1_neo1;AT2G16005.1 | Symbols: ROSY1 | InteractoR Of SYnaptotagmin1 | chr2:6959347-6960135 REVERSE LENGTH=160	MD-2-related lipid recognition domain-containing protein;	extracellular	not assigned.annotated	MD-2-related lipid-recognition protein ROSY1 OS=Arabidopsis thaliana (sp|q9ast8|rosy1_arath : 278.0)
1.23245	0.264652	0.00135331	0.331407	-0.0754008	0.886543			-0.056198	0.926947	0.0022669	0.0653382	1.63978	0.00430195	0.00212583	0.0868094	2	3	3	4	4	2	3	0	AT2G43360.1	AT2G43360.1_neo1;AT2G43360.1	AT2G43360.1_neo1;AT2G43360.1	10;10	10;10	10;10	AT2G43360.1_neo1;AT2G43360.1 | Symbols: BIO2, BIOB, EMB49 | BIOTIN AUXOTROPH 2, BIOTIN AUXOTROPH B | chr2:18010918-18013129 REVERSE LENGTH=378			Coenzyme metabolism.biotin biosynthesis.biotin synthase	biotin synthase
1.57049	0.0105775	0.00182286	0.00786141	-1.74597	0.023953			-2.73276	0.00113989	0.00244845	0.00020935	1.63931	0.000117937	0.000353149	0.551232	3	3	4	4	4	5	3	0	AT2G46470.1	AT2G46470.1_neo1;AT2G46470.1	AT2G46470.1_neo1;AT2G46470.1	10;10	10;10	10;10	AT2G46470.1_neo1;AT2G46470.1 | Symbols: OXA1L, OXA1b | inner membrane protein OXA1-like | chr2:19072659-19074948 FORWARD LENGTH=431	inner membrane protein OXA1-like;	mitochondrion	Cellular respiration.oxidative phosphorylation.cytochrome c oxidase complex.accessory assembly components.membrane insertase component COX18/Oxa1	membrane insertase component COX18/Oxa1 of cytochrome c oxidase assembly
-0.782414	0.290577	0.000303843	0.810742	4.65693	0.00143596							1.63377	0.329738	0.000748181	0.525585	3	2	2	3	0	1	2	0	AT2G15430.1	AT2G15430.1;AT2G15430.3;AT2G15430.2;AT2G15400.2;AT2G15400.1	AT2G15430.1;AT2G15430.3;AT2G15430.2	7;4;4;1;1	7;4;4;1;1	7;4;4;1;1	AT2G15430.1 | Symbols: NRPB3, RPB35.5A, NRPD3, NRPE3A, RBP36A | | chr2:6733661-6735482 FORWARD LENGTH=319;AT2G15430.3 | Symbols: NRPB3, RPB35.5A, NRPD3, NRPE3A, RBP36A | | chr2:6733661-6734646 FORWARD LENGTH=243;AT2G15430.2 | Symbols: NRPB3, RPB35.5A, NR	DNA-directed RNA polymerase family protein;Non-catalytic subunit of nuclear DNA-dependent RNA polymerases II, IV and V; homologous to budding yeast RPB3 and the E. coli RNA polymerase alpha subunit. A closely related paralog, encoded by At2g15400, can substitute for At2g15430 in the context of Pol V.	nucleus	RNA biosynthesis.DNA-dependent RNA polymerase complexes.RNA polymerase IV complex.subunit NRPD3	subunit NRPD3 of RNA polymerase IV complex
1.5774	0.105245	0.00239519	0.0448996	5.9193	0.0126072							1.62978	0.0886139	0.000692411	0.476962	3	3	1	3	1	2	4	0	AT3G16810.1	AT3G16810.1	AT3G16810.1	2	2	2	AT3G16810.1 | Symbols: APUM24, PUM24 | pumilio 24 | chr3:5723436-5727539 REVERSE LENGTH=641	pumilio 24;Encodes a member of the Arabidopsis Pumilio (APUM) proteins containing PUF domain (eight repeats of approximately 36 amino acids each). PUF proteins regulate both mRNA stability and translation through sequence-specific binding to the 3' UTR of target mRNA transcripts.	cytosol,nucleus
3.88137	0.0227716	0.00175699	0.211121	-0.355954	0.533382			-0.830915	0.152543	0.00272149	0.0226796	1.62867	0.24267	0.00226443	0.0571093	2	2	2	4	4	3	3	0	AT3G51660.1	AT3G51660.1	AT3G51660.1	5	5	5	AT3G51660.1 | Symbols: MDL3 | MIF/D-DT-like 3 | chr3:19164229-19165076 REVERSE LENGTH=112
				7.31884	0.0259537			5.39467	0.0164089			1.61874	0.481333	-0.00147506	0.367768	3	0	3	2	1	4	2	0	AT2G37190.1	AT2G37190.1	AT2G37190.1	9	1	1	AT2G37190.1 | Symbols: no symbol available | no full name available | chr2:15619559-15620059 REVERSE LENGTH=166	Ribosomal protein L11 family protein;	cytosol
1.32747	0.00665783	0.00421347	0.0141726	3.5511	0.00563575	2.92177	0.182917					1.6162	0.214184	0.00223304	0.115993	3	3	3	4	0	1	2	2	AT2G20270.1	AT2G20270.1_neo1;AT2G20270.2_neo1;AT2G20270.1;AT2G20270.2	AT2G20270.1_neo1;AT2G20270.2_neo1;AT2G20270.1;AT2G20270.2	5;4;4;3	5;4;4;3	5;4;4;3	AT2G20270.1_neo1;AT2G20270.2_neo1;AT2G20270.1 | Symbols: GrxS12 | chloroplast Grx 12 | chr2:8738001-8739617 REVERSE LENGTH=179;AT2G20270.2 | Symbols: GrxS12 | chloroplast Grx 12 | chr2:8738001-8739617 REVERSE LENGTH=206	Thioredoxin superfamily protein;	plastid
-1.63787	0.0506003	-0.000323824	0.671369	3.8421	0.0248789							1.61543	0.391262	-0.000749978	0.394972	3	2	2	3	0	0	2	0	AT3G57520.1	AT3G57520.1;AT3G57520.2;AT3G57520.3	AT3G57520.1;AT3G57520.2;AT3G57520.3	9;9;8	7;7;6	7;7;6	AT3G57520.1 | Symbols: SIP2, RS2, AtSIP2 | seed imbibition 2, raffinose synthase 2 | chr3:21288982-21292694 REVERSE LENGTH=773;AT3G57520.2 | Symbols: SIP2, RS2, AtSIP2 | seed imbibition 2, raffinose synthase 2 | chr3:21289299-21292694 REVERSE LENGTH=656;AT	seed imbibition 2;	cytosol	Carbohydrate metabolism.oligosaccharide metabolism.alkaline alpha-galactosidase (SIP2)	alkaline alpha-galactosidase (SIP2)
1.47695	0.006572	0.00322896	3.43963e-05	-2.43418	0.0111783	2.40762	0.00306106	-2.63716	0.000483318	0.00214327	0.00174492	1.61451	0.000214126	0.00102937	0.06505	3	3	4	4	4	5	4	5	AT3G22200.2	AT3G22200.2_neo1;AT3G22200.1_neo1;AT3G22200.1;AT3G22200.2	AT3G22200.2_neo1;AT3G22200.1_neo1;AT3G22200.1;AT3G22200.2	26;26;25;25	26;26;25;25	26;26;25;25	AT3G22200.2_neo1;AT3G22200.1_neo1;AT3G22200.1 | Symbols: POP2, HER1, GABA-T | GAMMA-AMINOBUTYRATE TRANSAMINASE, POLLEN-PISTIL INCOMPATIBILITY 2, HEXENAL RESPONSE1 | chr3:7835286-7838863 FORWARD LENGTH=504;AT3G22200.2 | Symbols: POP2, HER1, GABA-T | GAMMA-A	Pyridoxal phosphate (PLP)-dependent transferases superfamily protein;Genetically redundant with POP3;mediates pollen tube guidance. Double mutants are self sterile; gamma-aminobutyrate transaminase subunit precursor; nuclear gene for mitochondrial product. Encodes gamma-aminobutyrate transaminase that uses pyruvate instead of alpha-ketoglutarate as cosubstrate. Mutations in POP2/HER1 render roots…	mitochondrion	Amino acid metabolism.amino acid degradation.gamma-aminobutyrate (GABA).gamma-aminobutyric acid pyruvate transaminase	GABA pyruvate transaminase
0.774613	0.0836392	0.00391432	0.0172318					0.291164	0.811985	0.00219558	0.109799	1.60957	0.0272328	0.00220847	0.106601	3	3	1	4	4	2	0	0	AT2G03690.1	AT2G03690.1	AT2G03690.1	9	9	9	AT2G03690.1 | Symbols: no symbol available | no full name available | chr2:1122122-1123011 REVERSE LENGTH=226	coenzyme Q biosynthesis Coq4 family protein / ubiquinone biosynthesis Coq4 family protein;Ubiquinone biosynthesis protein COQ4 homolog.	mitochondrion
				2.23095	0.0776366			2.26936	0.129981	0.000710616	0.454126	1.60759	0.0762396	2.40394e-05	0.981687	0	0	2	3	2	3	4	0	AT2G31890.1	AT2G31890.1	AT2G31890.1	4	4	4	AT2G31890.1 | Symbols: ATRAP, RAP | | chr2:13557100-13559715 REVERSE LENGTH=671	RAP;Protein contains putative RNA binding domain. Expressed in response to Pseudomonas syringae infection. Resistance requires silencing of AtRAP suggesting it functions as a negative regulator of plant disease resistance.	plastid
1.22815	0.0176889	0.0030739	0.000130283	-2.33662	0.00827548	1.00524	0.00831987	-2.2199	0.00343871	0.00157891	0.0173548	1.60725	0.000365811	0.000601231	0.297429	3	3	4	4	4	5	4	5	AT2G33210.2	AT2G33210.2_neo1;AT2G33210.1_neo1;AT2G33210.2;AT2G33210.1	AT2G33210.2_neo1;AT2G33210.1_neo1;AT2G33210.2;AT2G33210.1	52;52;52;52	33;33;33;33	33;33;33;33	AT2G33210.2_neo1;AT2G33210.1_neo1;AT2G33210.2 | Symbols: HSP60, HSP60-2 | heat shock protein 60-2 | chr2:14075093-14078568 REVERSE LENGTH=580;AT2G33210.1 | Symbols: HSP60, HSP60-2 | heat shock protein 60-2 | chr2:14075093-14078568 REVERSE LENGTH=585	heat shock protein 60-2;	mitochondrion
1.64778	0.00311807	0.00412631	7.12304e-05	-2.2755	0.00887711	1.82564	5.32486e-05	-2.9115	0.00123718	0.00139442	0.0832033	1.60453	0.000253614	0.00129042	0.0877039	3	3	4	4	4	5	4	5	AT3G10920.1	AT3G10920.1_neo1;AT3G10920.1;AT3G10920.2_neo1;AT3G10920.2	AT3G10920.1_neo1;AT3G10920.1;AT3G10920.2_neo1;AT3G10920.2	16;15;13;12	16;15;13;12	16;15;13;12	AT3G10920.1_neo1;AT3G10920.1 | Symbols: ATMSD1, MEE33, MSD1, AtSOD1 | ARABIDOPSIS MANGANESE SUPEROXIDE DISMUTASE 1, superoxide dismutase 1, MATERNAL EFFECT EMBRYO ARREST 33, manganese superoxide dismutase 1 | chr3:3418015-3419581 FORWARD LENGTH=231;AT3G109	manganese superoxide dismutase 1;manganese superoxide dismutase (MSD1)	mitochondrion	Redox homeostasis.enzymatic reactive oxygen scavenging.superoxide dismutase activities.manganese superoxide dismutase (MSD)	manganese superoxide dismutase (MSD)
2.07037	0.158752	-0.000566	0.457456	2.43769	0.513596			2.73221	0.381461	0.000260023	0.714873	1.60348	0.21167	-0.000235955	0.737797	1	2	3	2	3	3	2	0	AT2G01820.1	AT2G01820.1_neo1;AT2G01820.1	AT2G01820.1_neo1;AT2G01820.1	7;7	7;7	7;7	AT2G01820.1_neo1;AT2G01820.1 | Symbols: TMK3 | Transmembrane kinase 3 | chr2:357664-360681 REVERSE LENGTH=943
1.10458	0.0178988	0.00131347	0.156436	-0.138468	0.842322			-0.73038	0.211349	0.00194692	0.0231761	1.60242	0.0395664	0.00038508	0.624081	3	3	4	4	4	5	3	0	nad1arabC	nad1arabC;AT2G07785.1	nad1arabC	8;2	8;2	8;2	nad1arabC |
				3.09657	0.168671			3.22725	0.0763008	-1.18139e-05	0.989958	1.60216	0.294428	0.00149821	0.1044	0	1	3	4	2	5	3	0	AT1G13820.1	AT1G13820.1_neo1;AT1G13820.1	AT1G13820.1_neo1;AT1G13820.1	6;5	6;5	6;5	AT1G13820.1_neo1;AT1G13820.1 | Symbols: no symbol available | no full name available | chr1:4735622-4737617 FORWARD LENGTH=339	alpha/beta-Hydrolases superfamily protein;	plastid
1.63619	0.00411068	0.00335643	0.000129323	-3.12026	0.00227488	0.302826	0.470603	-3.32154	8.67995e-05	0.00257167	0.00100243	1.59917	0.000205119	9.3505e-05	0.880888	3	3	4	4	4	5	4	5	AT1G79440.1	AT1G79440.1_neo1;AT1G79440.1	AT1G79440.1_neo1;AT1G79440.1	44;43	44;43	44;43	AT1G79440.1_neo1;AT1G79440.1 | Symbols: ALDH5F1, ENF1, SSADH1, SSADH | ENLARGED FIL EXPRESSION DOMAIN 1, SUCCINIC SEMIALDEHYDE DEHYDROGENASE, SUCCINIC SEMIALDEHYDE DEHYDROGENASE 1, aldehyde dehydrogenase 5F1 | chr1:29882525-29887275 REVERSE LENGTH=528	aldehyde dehydrogenase 5F1;Encodes a mitochondrial succinic semialdehyde dehydrogenase (SSADH). Nomenclature according to Kirch, et al (2004).	mitochondrion	Amino acid metabolism.amino acid degradation.gamma-aminobutyrate (GABA).succinate formation.NAD-dependent succinic semialdehyde dehydrogenase	NAD-dependent succinic semialdehyde dehydrogenase
0.148479	0.615384	1.7178e-05	0.986488	0.472789	0.36502			0.214867	0.651944	0.00103105	0.255141	1.59708	0.37849	-0.0021444	0.0403648	3	3	3	3	4	5	4	0	AT3G12740.1	AT3G12740.1	AT3G12740.1	11	11	8	AT3G12740.1 | Symbols: ALIS1 | ALA-interacting subunit 1 | chr3:4049739-4051561 FORWARD LENGTH=350	ALA-interacting subunit 1;Physically interacts with ALA3, and is required for the phospholipid translocase activity of ALA3.	plasma membrane	Lipid metabolism.lipid trafficking.endoplasmic reticulum-plastid lipid transfer.phospholipid transverse translocation.ALA-ALIS flippase complex.regulatory component ALIS	regulatory component ALIS of ALA-ALIS flippase complex
1.52458	0.0057233	0.00334283	0.000172135	-2.28248	0.0113419	0.104192	0.687525	-2.934	0.00113478	0.00186826	0.0143	1.5963	0.00209183	0.000745117	0.252097	3	3	4	4	4	5	4	5	AT2G14170.2	AT2G14170.2;AT2G14170.1;AT2G14170.3	AT2G14170.2;AT2G14170.1;AT2G14170.3	23;23;19	23;23;19	23;23;19	AT2G14170.2 | Symbols: ALDH6B2, MMSD | aldehyde dehydrogenase 6B2 | chr2:5977727-5981489 REVERSE LENGTH=498;AT2G14170.1 | Symbols: ALDH6B2, MMSD | aldehyde dehydrogenase 6B2 | chr2:5977727-5981899 REVERSE LENGTH=607;AT2G14170.3 | Symbols: ALDH6B2, MMSD |
-0.537236	0.212358	-0.00019609	0.775905	1.16855	0.0815392			1.05415	0.0825586	0.000146024	0.807789	1.59204	0.244193	-0.00183472	0.0194342	3	3	3	3	4	5	4	0	AT5G41950.1	AT5G41950.1	AT5G41950.1	14	14	14	AT5G41950.1 | Symbols: HLB1 | HYPERSENSITIVE TO LATRUNCULIN B 1 | chr5:16785825-16789360 FORWARD LENGTH=565	Tetratricopeptide repeat (TPR)-like superfamily protein;	golgi
-0.645059	0.0853339	0.000990798	0.446139	0.468768	0.446819			0.0645193	0.89248	0.00107011	0.3457	1.58988	0.361686	-0.00121107	0.358371	3	3	3	3	4	5	3	0	AT2G01540.1	AT2G01540.1;AT1G70790.4;AT1G70790.3;AT1G70790.2;AT1G70790.1	AT2G01540.1	7;1;1;1;1	7;1;1;1;1	7;1;1;1;1	AT2G01540.1 | Symbols: CAR10 | C2-domain ABA-related 10 | chr2:242297-243233 REVERSE LENGTH=180	Calcium-dependent lipid-binding (CaLB domain) family protein;	plasma membrane	Phytohormone action.abscisic acid.perception and signalling.receptor activities.recruitment factor (CAR)	abscisic acid receptor recruitment factor (CAR)
												1.58747	0.0103804	0.00169164	0.117503	1	1	1	3	0	0	0	0	AT3G54170.1	AT3G54170.1	AT3G54170.1	2	2	2	AT3G54170.1 | Symbols: ATFIP37, FIP37 | FKBP12 interacting protein 37 | chr3:20056848-20059396 FORWARD LENGTH=330
0.895491	0.0331802	0.00305447	0.000744144	-1.83083	0.0109465			-0.788996	0.177975	0.00108187	0.139823	1.58381	0.0354421	0.000190586	0.778088	3	3	4	4	4	5	4	0	AT3G49240.1	AT3G49240.1_neo1;AT3G49240.1	AT3G49240.1_neo1;AT3G49240.1	30;30	30;30	30;30	AT3G49240.1_neo1;AT3G49240.1 | Symbols: emb1796, NUWA | NUWA, embryo defective 1796 | chr3:18256086-18257975 FORWARD LENGTH=629			not assigned.annotated	Pentatricopeptide repeat-containing protein At3g49240, mitochondrial OS=Arabidopsis thaliana (sp|q9m3a8|pp273_arath : 1025.0)
0.133657	0.704463	0.00292747	0.0401161									1.57666	0.334049	0.00138892	0.244948	3	3	3	3	0	2	1	0	AT5G13110.1	AT5G13110.1_neo1;AT5G13110.1;AT1G24280.1_neo1;AT1G24280.1	AT5G13110.1_neo1;AT5G13110.1;AT1G24280.1_neo1;AT1G24280.1	16;16;12;12	10;10;6;6	10;10;6;6	AT5G13110.1_neo1;AT5G13110.1 | Symbols: G6PD2 | glucose-6-phosphate dehydrogenase 2 | chr5:4158952-4161640 FORWARD LENGTH=596;AT1G24280.1_neo1;AT1G24280.1 | Symbols: G6PD3 | glucose-6-phosphate dehydrogenase 3 | chr1:8609495-8612383 FORWARD LENGTH=599	glucose-6-phosphate dehydrogenase 2;Encodes a plastidic glucose-6-phosphate dehydrogenase that is sensitive to reduction by DTT and whose mRNA is most highly expressed in root.	plastid	Carbohydrate metabolism.oxidative pentose phosphate pathway.oxidative phase.glucose-6-phosphate dehydrogenase	glucose-6-phosphate dehydrogenase
0.761316	0.0633189	0.00402547	0.00828858	-1.51962	0.174708			-1.7263	0.123453	0.00292779	0.0249359	1.57002	0.0736893	0.00188415	0.129607	3	3	1	4	4	2	2	0	AT5G27395.2	AT5G27395.2_neo1;AT5G27395.1_neo1;AT5G27395.2;AT5G27395.1	AT5G27395.2_neo1;AT5G27395.1_neo1;AT5G27395.2;AT5G27395.1	8;8;8;8	8;8;8;8	8;8;8;8	AT5G27395.2_neo1;AT5G27395.1_neo1;AT5G27395.2 | Symbols: no symbol available | no full name available | chr5:9671845-9674085 REVERSE LENGTH=296;AT5G27395.1 | Symbols: no symbol available | no full name available | chr5:9671845-9674085 REVERSE LENGTH=313	Mitochondrial inner membrane translocase complex, subunit Tim44-related protein;	mitochondrion
1.75569	0.00835793	0.00518464	0.00039464					-0.675065	0.161575	0.000776928	0.474878	1.56922	0.00532489	0.00179908	0.104943	3	3	4	4	4	4	0	0	AT4G08390.3	AT4G08390.3;AT4G08390.5;AT4G08390.2;AT4G08390.1;AT4G08390.5_neo1;AT4G08390.3_neo1;AT4G08390.2_neo1;AT4G08390.1_neo1;AT4G08390.4;AT4G08390.4_neo1	AT4G08390.3;AT4G08390.5;AT4G08390.2;AT4G08390.1;AT4G08390.5_neo1;AT4G08390.3_neo1;AT4G08390.2_neo1;AT4G08390.1_neo1;AT4G08390.4;AT4G08390.4_neo1	22;22;22;22;21;21;21;21;19;18	18;18;18;18;17;17;17;17;15;14	17;17;17;17;16;16;16;16;14;13	AT4G08390.3 | Symbols: SAPX | stromal ascorbate peroxidase | chr4:5314999-5317071 FORWARD LENGTH=371;AT4G08390.5 | Symbols: SAPX | stromal ascorbate peroxidase | chr4:5314999-5317071 FORWARD LENGTH=372;AT4G08390.2 | Symbols: SAPX | stromal ascorbate peroxi	stromal ascorbate peroxidase;Encodes a chloroplastic stromal ascorbate peroxidase sAPX. Ascorbate peroxidases are enzymes that scavenge hydrogen peroxide in plant cells. Eight types of APX have been described for Arabidopsis: three cytosolic (APX1, APX2, APX6), two chloroplastic types (stromal sAPX, thylakoid tAPX), and three microsomal (APX3, APX4, APX5) isoforms.	plastid
-0.500007	0.4046	0.00359761	0.0643841									1.56763	0.0763274	0.00247983	0.168986	3	3	1	3	0	0	0	0	AT5G64200.2	AT5G64200.2;AT5G64200.1	AT5G64200.2;AT5G64200.1	4;4	4;4	4;4	AT5G64200.2 | Symbols: ATSC35, At-SC35, SC35 | ARABIDOPSIS THALIANA ORTHOLOG OF HUMAN SPLICING FACTOR SC35, ortholog of human splicing factor SC35 | chr5:25681849-25683553 REVERSE LENGTH=303;AT5G64200.1 | Symbols: ATSC35, At-SC35, SC35 | ARABIDOPSIS THALIA	ortholog of human splicing factor SC35;encodes an SC35-like splicing factor of 35 kD localized to the nuclear specks.	nucleus
0.479276	0.386752	0.000445539	0.741494	1.09067	0.139124			0.509542	0.325129	0.000948333	0.426183	1.56677	0.0691867	-0.000103975	0.932329	3	3	2	4	4	5	3	0	AT3G14620.1	AT3G14620.1	AT3G14620.1	17	17	17	AT3G14620.1 | Symbols: CYP72A8 | cytochrome P450, family 72, subfamily A, polypeptide 8 | chr3:4914978-4916853 FORWARD LENGTH=515	cytochrome P450, family 72, subfamily A, polypeptide 8;putative cytochrome P450	endoplasmic reticulum
0.806197	0.0739133	0.00420931	0.00374541									1.56602	0.0292281	0.00238958	0.0481783	3	3	3	4	0	0	0	0	AT1G18630.1	AT1G18630.1;AT1G18630.1_neo1	AT1G18630.1;AT1G18630.1_neo1	5;4	5;4	5;4	AT1G18630.1 | Symbols: RBGA1, GR-RBP6 | RNA-binding glycine-rich protein A1, glycine-rich RNA-binding protein 6 | chr1:6415226-6416283 FORWARD LENGTH=155;AT1G18630.1_neo1	glycine-rich RNA-binding protein 6;encodes a glycine-rich RNA binding protein.	mitochondrion
1.97101	0.381045	-0.00173903	0.270998									1.56543	0.281027	0.00147376	0.126068	2	2	3	4	0	0	0	0	AT5G55530.3	AT5G55530.3;AT5G55530.2;AT5G55530.1	AT5G55530.3;AT5G55530.2;AT5G55530.1	3;3;3	3;3;3	3;3;3	AT5G55530.3 | Symbols: no symbol available | no full name available | chr5:22494439-22495656 FORWARD LENGTH=405;AT5G55530.2 | Symbols: no symbol available | no full name available | chr5:22494439-22495656 FORWARD LENGTH=405;AT5G55530.1 | Symbols: no symbol	Calcium-dependent lipid-binding (CaLB domain) family protein;	nucleus
-0.691032	0.12586	-0.000458991	0.52765	-0.804802	0.473512	5.35792	0.00214103	-1.04862	0.19242	0.00159973	0.0273804	1.56516	0.062454	-0.000923519	0.164012	3	3	4	4	4	5	4	3	AT1G52400.3	AT1G52400.3_neo1;AT1G52400.1_neo1;AT1G52400.3;AT1G52400.1;AT1G52400.2_neo1;AT1G52400.2	AT1G52400.3_neo1;AT1G52400.1_neo1;AT1G52400.3;AT1G52400.1;AT1G52400.2_neo1;AT1G52400.2	22;22;22;22;20;20	20;20;20;20;18;18	18;18;18;18;16;16	AT1G52400.3_neo1;AT1G52400.1_neo1;AT1G52400.3 | Symbols: BGL1, ATBG1, BGLU18 | A. THALIANA BETA-GLUCOSIDASE 1, BETA-GLUCOSIDASE HOMOLOG 1, beta glucosidase 18 | chr1:19515250-19517930 FORWARD LENGTH=528;AT1G52400.1 | Symbols: BGL1, ATBG1, BGLU18 | A. THALI	beta glucosidase 18;encodes a member of glycosyl hydrolase family 1, located in inducible ER bodies which were formed after wounding, required in inducible ER body formation	extracellular
-0.435013	0.31077	0.00101549	0.314353	-0.103004	0.882431			-0.426267	0.319767	0.000654551	0.451591	1.56444	0.250455	0.0010938	0.215419	3	3	3	4	4	5	2	0	AT3G19770.1	AT3G19770.1;AT3G19770.2	AT3G19770.1;AT3G19770.2	5;4	5;4	5;4	AT3G19770.1 | Symbols: VPS9, ATVPS9A, VPS9A | ARABIDOPSIS THALIANA VACUOLAR PROTEIN SORTING 9A | chr3:6866916-6869114 FORWARD LENGTH=520;AT3G19770.2 | Symbols: VPS9, ATVPS9A, VPS9A | ARABIDOPSIS THALIANA VACUOLAR PROTEIN SORTING 9A | chr3:6867742-6869114 F	Vacuolar sorting protein 9 (VPS9) domain;Guanine nucleotide exchange factor VPS9a. Can ctivate all Rab5 members to GTP-bound forms in vitro. Required for embryogenesis. Regulates the localization of ARA7 and ARA6. Involved in postembryonic root development.	nucleus
-1.94476	0.0186821	0.00110983	0.327981	3.61272	0.123575			2.97512	0.140403	-0.00173064	0.123307	1.55793	0.143214	-0.000968621	0.338185	3	3	1	3	2	4	3	0	AT1G14010.1	AT1G14010.1_neo1;AT1G14010.1	AT1G14010.1_neo1;AT1G14010.1	7;7	7;7	7;7	AT1G14010.1_neo1;AT1G14010.1 | Symbols: no symbol available | no full name available | chr1:4800385-4801790 REVERSE LENGTH=212	emp24/gp25L/p24 family/GOLD family protein;	endoplasmic reticulum
0.295772	0.67993											1.55707	0.106937	0.00191978	0.204768	3	1	1	3	1	2	1	0	AT5G49820.1	AT5G49820.1	AT5G49820.1	7	7	7	AT5G49820.1 | Symbols: RUS6 | ROOT UV-B SENSITIVE 6 | chr5:20246753-20249432 REVERSE LENGTH=497	Protein of unknown function, DUF647;	plastid	not assigned.annotated	Protein root UVB sensitive 6 OS=Arabidopsis thaliana (sp|q93yu2|rus6_arath : 920.0)
-0.802567	0.0929759	0.00363034	0.0245801									1.5569	0.368359	0.000644959	0.629183	3	3	1	3	0	0	0	0	AT1G09570.6	AT1G09570.6;AT1G09570.5;AT1G09570.4;AT1G09570.1;AT1G09570.3;AT1G09570.2;AT5G35840.1	AT1G09570.6;AT1G09570.5;AT1G09570.4;AT1G09570.1;AT1G09570.3;AT1G09570.2	23;23;23;23;21;18;1	23;23;23;23;21;18;1	23;23;23;23;21;18;1	AT1G09570.6 | Symbols: HY8, FRE1, FHY2, PHYA | phytochrome A, FAR RED ELONGATED HYPOCOTYL 2, FAR RED ELONGATED 1, ELONGATED HYPOCOTYL 8 | chr1:3095498-3099216 REVERSE LENGTH=1122;AT1G09570.5 | Symbols: HY8, FRE1, FHY2, PHYA | phytochrome A, FAR RED ELONGAT
1.81039	0.0465716	0.0037391	0.0061922									1.55575	0.0937512	0.000236859	0.851993	3	3	1	3	0	0	0	0	AT2G23820.2	AT2G23820.2_neo1;AT2G23820.2;AT2G23820.1_neo1;AT2G23820.1	AT2G23820.2_neo1;AT2G23820.2;AT2G23820.1_neo1;AT2G23820.1	7;7;6;6	7;7;6;6	7;7;6;6	AT2G23820.2_neo1;AT2G23820.2 | Symbols: no symbol available | no full name available | chr2:10140595-10142672 FORWARD LENGTH=257;AT2G23820.1_neo1;AT2G23820.1 | Symbols: no symbol available | no full name available | chr2:10140595-10142552 FORWARD LENGTH=24
												1.55569	0.298584	0.000964305	0.288905	0	0	3	3	0	0	0	0	AT1G73180.2	AT1G73180.2;AT1G73180.1	AT1G73180.2;AT1G73180.1	6;6	6;6	6;6	AT1G73180.2 | Symbols: no symbol available | no full name available | chr1:27518335-27521014 FORWARD LENGTH=484;AT1G73180.1 | Symbols: no symbol available | no full name available | chr1:27518335-27521432 FORWARD LENGTH=513	Eukaryotic translation initiation factor eIF2A family protein;	nucleus
0.596073	0.130879	0.00196445	0.0533682	-2.06309	0.0162763			-2.20104	0.00325717	0.00204714	0.0262562	1.55166	0.00198938	0.000108449	0.897875	3	3	3	4	4	4	4	0	AT2G42710.1	AT2G42710.1_neo1;AT2G42710.1	AT2G42710.1_neo1;AT2G42710.1	17;17	17;17	17;17	AT2G42710.1_neo1;AT2G42710.1 | Symbols: no symbol available | no full name available | chr2:17782352-17784830 FORWARD LENGTH=415	Ribosomal protein L1p/L10e family;	mitochondrion
1.67433	0.016216	0.00386469	0.0159667									1.5499	0.00231427	0.00291755	0.0325416	3	3	4	4	0	0	0	0	AT3G15290.1	AT3G15290.1;AT3G15290.2	AT3G15290.1;AT3G15290.2	8;7	8;7	8;7	AT3G15290.1 | Symbols: no symbol available | no full name available | chr3:5145054-5146613 FORWARD LENGTH=294;AT3G15290.2 | Symbols: no symbol available | no full name available | chr3:5145519-5146613 FORWARD LENGTH=235	3-hydroxyacyl-CoA dehydrogenase family protein;	peroxisome	not assigned.annotated	Peroxisomal fatty acid beta-oxidation multifunctional protein MFP2 OS=Arabidopsis thaliana (sp|q9zpi5|mfp2_arath : 133.0)
0.0115863	0.967689	0.00216772	0.0640334	-2.51627	0.00201568	2.49594	0.0364006	-3.52864	4.35038e-05	0.00308547	0.00479873	1.548	0.033462	0.000596954	0.543265	3	3	2	4	4	5	4	2	AT5G53070.1	AT5G53070.1	AT5G53070.1	10	10	10	AT5G53070.1 | Symbols: no symbol available | no full name available | chr5:21518837-21520167 FORWARD LENGTH=221	Ribosomal protein L9/RNase H1;	mitochondrion
0.780667	0.625588	-0.00125662	0.359136	0.691462	0.273686			0.439891	0.287753	0.000948648	0.42228	1.54518	0.348708	-0.000147987	0.899692	2	3	3	4	4	5	4	0	AT4G23180.1	AT4G23180.1_neo1;AT4G23180.1;AT4G23180.2_neo1;AT4G23180.2;AT4G23180.3_neo1;AT4G23180.3	AT4G23180.1_neo1;AT4G23180.1;AT4G23180.2_neo1;AT4G23180.2;AT4G23180.3_neo1;AT4G23180.3	19;19;17;17;16;16	19;19;17;17;16;16	12;12;10;10;10;10	AT4G23180.1_neo1;AT4G23180.1 | Symbols: CRK10, RLK4 | cysteine-rich RLK (RECEPTOR-like protein kinase) 10 | chr4:12138171-12140780 FORWARD LENGTH=669;AT4G23180.2_neo1;AT4G23180.2 | Symbols: CRK10, RLK4 | cysteine-rich RLK (RECEPTOR-like protein kinase) 10	cysteine-rich RLK (RECEPTOR-like protein kinase) 10;Encodes a receptor-like protein kinase. Naming convention from Chen et al 2003 (PMID 14756307)	plasma membrane
1.19075	0.015529	0.005934	0.00162497			-1.49828	0.077671					1.53626	0.098158	0.00187966	0.200194	3	3	3	4	0	0	0	2	AT5G55200.1	AT5G55200.1_neo1;AT5G55200.1	AT5G55200.1_neo1;AT5G55200.1	16;16	16;16	16;16	AT5G55200.1_neo1;AT5G55200.1 | Symbols: MGE1 | mitochondrial GrpE 1 | chr5:22394705-22396335 FORWARD LENGTH=302	Co-chaperone GrpE family protein;	mitochondrion
												1.52943	0.0592647	0.0028122	0.00702196	0	1	1	4	0	0	0	0	AT4G35890.1	AT4G35890.1;AT4G35890.2	AT4G35890.1	3;1	3;1	3;1	AT4G35890.1 | Symbols: LARP1c, AtLARP1c | La related protein 1c | chr4:16997433-17000410 FORWARD LENGTH=523	winged-helix DNA-binding transcription factor family protein;	plastid	not assigned.annotated	La-related protein 1C OS=Arabidopsis thaliana (sp|q94k80|lrp1c_arath : 718.0)
0.891692	0.0599994	0.00228035	0.000809539	-0.820516	0.456234			-1.55349	0.120261	0.00103543	0.119503	1.52646	0.131172	0.00106821	0.0543315	3	3	4	4	4	4	3	0	AT1G07830.1	AT1G07830.1;AT1G07830.1_neo1	AT1G07830.1;AT1G07830.1_neo1	7;6	7;6	7;6	AT1G07830.1 | Symbols: no symbol available | no full name available | chr1:2422549-2423392 FORWARD LENGTH=144;AT1G07830.1_neo1	ribosomal protein L29 family protein;	mitochondrion
1.73037	0.00463316	0.00389199	3.44366e-05	-2.61982	0.0110341	-0.168801	0.691059	-2.50833	0.00129928	0.00190456	0.0129604	1.52283	0.000793438	0.000482237	0.457756	3	3	4	4	4	5	4	5	AT2G05710.1	AT2G05710.1	AT2G05710.1	49	46	1	AT2G05710.1 | Symbols: ACO3 | aconitase 3 | chr2:2141591-2146350 FORWARD LENGTH=990	aconitase 3;Encodes an aconitase that can catalyze the conversion of citrate to isocitrate through a cis-aconitate intermediate, indicating that it may participate in the TCA cycle and other primary metabolic pathways. The protein is believed to accumulate in the mitochondria and the cytosol. It affects CSD2 (At2g28190 - a superoxide dismutase) transcript levels and may play a role in the respons…	mitochondrion	Cellular respiration.tricarboxylic acid cycle.aconitase (ACO)	aconitase (ACO)
0.328486	0.428618	0.00175092	0.0141113	0.494655	0.644374	3.72594	0.001305	0.0614271	0.943906	-9.05113e-06	0.988644	1.52124	0.00866896	0.00132057	0.0280199	3	3	4	4	4	5	3	2	AT5G65110.1	AT5G65110.1;AT5G65110.2	AT5G65110.1;AT5G65110.2	25;24	25;24	25;24	AT5G65110.1 | Symbols: ATACX2, ACX2 | acyl-CoA oxidase 2 | chr5:26009821-26012482 REVERSE LENGTH=692;AT5G65110.2 | Symbols: ATACX2, ACX2 | acyl-CoA oxidase 2 | chr5:26010060-26012482 REVERSE LENGTH=646	acyl-CoA oxidase 2;Encodes an acyl-CoA oxidase presumably involved in long chain fatty acid biosynthesis.	peroxisome	Lipid metabolism.fatty acid metabolism.fatty acid degradation.core beta-oxidation.acyl CoA oxidase (ACX)	acyl CoA oxidase (ACX)
-1.0522	0.0975256	0.00272719	0.129542	1.90489	0.240694			2.52257	0.0735016			1.51664	0.168215	0.00226333	0.144266	3	3	2	4	1	3	2	0	AT1G27450.4	AT1G27450.4;AT1G27450.2	AT1G27450.4;AT1G27450.2	9;9	1;1	1;1	AT1G27450.4 | Symbols: APT1, ATAPT1 | ARABIDOPSIS THALIANA ADENINE PHOSPHORIBOSYLTRANSFERASE 1, adenine phosphoribosyl transferase 1 | chr1:9532421-9533807 FORWARD LENGTH=183;AT1G27450.2 | Symbols: APT1, ATAPT1 | ARABIDOPSIS THALIANA ADENINE PHOSPHORIBOSYL
1.2912	0.013266	0.00335561	0.000209653	-1.15811	0.0907356			-1.55819	0.00831523	0.00122409	0.0794973	1.50902	0.000336194	0.000745853	0.259478	3	3	4	4	4	5	3	0	AT5G23140.1	AT5G23140.1_neo1;AT5G23140.1	AT5G23140.1_neo1;AT5G23140.1	12;11	12;11	12;11	AT5G23140.1_neo1;AT5G23140.1 | Symbols: CLPP2, NCLPP7 | nuclear-encoded CLP protease P7 | chr5:7783811-7784826 FORWARD LENGTH=241	nuclear-encoded CLP protease P7;One of several nuclear-encoded ClpPs (caseinolytic protease). Contains a highly conserved catalytic triad of Ser-type proteases (Ser-His-Asp). The name reflects nomenclature described in Adam et. al (2001).	mitochondrion
-0.782124	0.0570232	0.00293198	0.0183619	-2.60747	0.0576553	5.04017	3.75545e-06	-1.38184	0.114893	0.00154058	0.154659	1.50872	0.00342088	-0.00111815	0.27394	3	3	4	4	4	5	4	3	AT3G14210.1	AT3G14210.1_neo1;AT3G14210.1	AT3G14210.1_neo1;AT3G14210.1	17;15	17;15	7;5	AT3G14210.1_neo1;AT3G14210.1 | Symbols: ESM1 | epithiospecifier modifier 1 | chr3:4729886-4731562 FORWARD LENGTH=392
-1.40267	0.140097			-0.0386751	0.952365			0.0546878	0.926079	0.00132082	0.15454	1.50681	0.347598	-0.00283922	0.0291497	3	1	3	3	4	5	4	0	AT2G21580.2	AT2G21580.2;AT2G21580.1	AT2G21580.2;AT2G21580.1	8;8	3;3	2;2	AT2G21580.2 | Symbols: no symbol available | no full name available | chr2:9236629-9237510 FORWARD LENGTH=107;AT2G21580.1 | Symbols: no symbol available | no full name available | chr2:9236629-9237510 FORWARD LENGTH=108
1.8428	0.0031321	0.00204832	0.073466	-0.192643	0.811852			-0.96645	0.222152	0.00108843	0.262409	1.50479	0.0275904	0.00206254	0.0359548	3	3	4	4	4	2	2	0	AT5G65940.4	AT5G65940.4;AT5G65940.1;AT5G65940.3;AT5G65940.2	AT5G65940.4;AT5G65940.1;AT5G65940.3;AT5G65940.2	12;12;11;10	12;12;11;10	9;9;8;7	AT5G65940.4 | Symbols: CHY1 | beta-hydroxyisobutyryl-CoA hydrolase 1 | chr5:26376830-26379161 REVERSE LENGTH=378;AT5G65940.1 | Symbols: CHY1 | beta-hydroxyisobutyryl-CoA hydrolase 1 | chr5:26376830-26379161 REVERSE LENGTH=378;AT5G65940.3 | Symbols: CHY1 |
1.40114	0.00715605	0.00310767	0.000137005	-2.03208	0.00339702	-0.113849	0.781138	-1.88003	0.00116854	0.00166097	0.0130067	1.5042	0.00114566	0.000407562	0.48362	3	3	4	4	4	5	4	5	AT3G48000.1	AT3G48000.1_neo1;AT3G48000.1	AT3G48000.1_neo1;AT3G48000.1	34;33	34;33	31;30	AT3G48000.1_neo1;AT3G48000.1 | Symbols: ALDH2B4, ALDH2A, ALDH2 | aldehyde dehydrogenase 2A, aldehyde dehydrogenase 2B4, aldehyde dehydrogenase 2 | chr3:17717082-17719843 REVERSE LENGTH=538			Carbohydrate metabolism.fermentation.acetic acid biosynthesis.aldehyde dehydrogenase (ALDH2B)	aldehyde dehydrogenase (ALDH2B)
-0.226055	0.454557	-0.000512017	0.681732	0.682253	0.288591			0.745207	0.126729	0.000790371	0.463787	1.50048	0.186634	0.000725176	0.497582	3	3	2	4	4	5	3	0	AT1G47830.1	AT1G47830.1	AT1G47830.1	4	4	4	AT1G47830.1 | Symbols: AP2S | ADAPTOR 55 PROTEIN 2 small subunit | chr1:17613346-17614784 REVERSE LENGTH=142	SNARE-like superfamily protein;	plasma membrane
0.898667	0.333048	0.00399764	0.0102447									1.50027	0.10637	0.00247628	0.0573855	3	3	2	4	0	0	0	0	AT4G25315.1	AT4G25315.1;AT4G25315.2;AT4G25315.3	AT4G25315.1;AT4G25315.2;AT4G25315.3	5;5;3	5;5;3	5;5;3	AT4G25315.1 | Symbols: no symbol available | no full name available | chr4:12951659-12952834 REVERSE LENGTH=127;AT4G25315.2 | Symbols: no symbol available | no full name available | chr4:12951659-12952834 REVERSE LENGTH=108;AT4G25315.3 | Symbols: no symbol	Expressed protein;	mitochondrion
-0.444324	0.247827	0.0033758	0.0949054									1.49311	0.109959	0.00161638	0.367445	3	3	3	3	1	0	1	0	AT3G12370.1	AT3G12370.1_neo1;AT3G12370.1	AT3G12370.1_neo1;AT3G12370.1	6;6	6;6	6;6	AT3G12370.1_neo1;AT3G12370.1 | Symbols: no symbol available | no full name available | chr3:3937464-3937979 REVERSE LENGTH=171
1.51107	0.00413892	0.00290287	0.00170263	-1.02353	0.121755	0.261989	0.501455	-0.946628	0.0810184	0.0013299	0.0863032	1.49204	0.000238359	-0.000536607	0.461392	3	3	4	4	4	5	4	5	AT5G03290.1	AT5G03290.1_neo1;AT5G03290.1	AT5G03290.1_neo1;AT5G03290.1	21;21	21;21	10;10	AT5G03290.1_neo1;AT5G03290.1 | Symbols: IDH-V | isocitrate dehydrogenase V | chr5:794043-795939 FORWARD LENGTH=374	isocitrate dehydrogenase V;Encodes a catalytic subunit of the mitochondrially-localized NAD+- dependent isocitrate dehydrogenase.	mitochondrion	Cellular respiration.tricarboxylic acid cycle.isocitrate dehydrogenase heterodimer.catalytic component	catalytic component of isocitrate dehydrogenase heterodimer
0.347596	0.470505	0.00348204	0.00130167	-2.31432	0.011471	0.10972	0.707366	-1.83029	0.00554684	0.00129791	0.137437	1.49196	0.000346974	0.000978594	0.231274	3	3	4	4	4	5	4	5	AT5G07440.1	AT5G07440.1;AT5G07440.2;AT5G07440.3	AT5G07440.1;AT5G07440.2;AT5G07440.3	26;26;21	26;26;21	17;17;13	AT5G07440.1 | Symbols: GDH2 | glutamate dehydrogenase 2 | chr5:2356153-2358012 FORWARD LENGTH=411;AT5G07440.2 | Symbols: GDH2 | glutamate dehydrogenase 2 | chr5:2356153-2358012 FORWARD LENGTH=411;AT5G07440.3 | Symbols: GDH2 | glutamate dehydrogenase 2 | ch	glutamate dehydrogenase 2;Encodes the beta-subunit of the glutamate dehydrogenase. The enzyme is almost exclusively found in the mitochondria of stem and leaf companion cells.	mitochondrion
												1.49016	0.344001	0.00221759	0.132103	0	0	2	3	0	0	0	0	AT1G31970.1	AT1G31970.1	AT1G31970.1	4	4	4	AT1G31970.1 | Symbols: STRS1, RH5 | STRESS RESPONSE SUPPRESSOR 1 | chr1:11479921-11482707 FORWARD LENGTH=537	DEA(D/H)-box RNA helicase family protein;	nucleus
1.37633	0.00825754	0.0028762	8.08859e-05	-0.983781	0.144015	2.85767	0.000171496	-1.32448	0.0130623	0.000937749	0.110734	1.48964	0.00159391	0.00141115	0.0108079	3	3	4	4	4	5	4	2	AT2G42790.1	AT2G42790.1	AT2G42790.1	25	25	17	AT2G42790.1 | Symbols: CSY3 | citrate synthase 3 | chr2:17803132-17805991 REVERSE LENGTH=509	citrate synthase 3;Encodes a peroxisomal citrate synthase that is expressed throughout seedling and shoot development.	peroxisome	Lipid metabolism.fatty acid metabolism.fatty acid degradation.glyoxylate cycle.citrate synthase	citrate synthase
1.57277	0.00680606	0.00367334	0.000301788	-0.959314	0.0985161			-2.43702	0.00211136	0.000561203	0.459063	1.48922	0.000387265	0.00240211	0.00353382	3	3	4	4	4	5	4	0	AT3G51840.1	AT3G51840.1	AT3G51840.1	17	17	17	AT3G51840.1 | Symbols: ACX4, ATG6, ATSCX | acyl-CoA oxidase 4 | chr3:19225653-19229008 REVERSE LENGTH=436			Lipid metabolism.fatty acid metabolism.fatty acid degradation.core beta-oxidation.acyl CoA oxidase (ACX)	acyl CoA oxidase (ACX)
0.937609	0.0251931	0.00560872	0.0043994							0.00147091	0.34683	1.48705	0.00582526	0.00335333	0.0384471	3	3	4	4	3	0	0	0	AT1G20430.1	AT1G20430.1	AT1G20430.1	9	9	9	AT1G20430.1 | Symbols: no symbol available | no full name available | chr1:7083471-7083821 REVERSE LENGTH=116	;	mitochondrion
1.31615	0.00785458	0.00363168	0.00625591	0.626718	0.769678			0.675301	0.728605	0.00076534	0.489501	1.47661	0.00893887	9.41791e-05	0.935956	3	3	2	3	3	4	3	0	AT2G20390.1	AT2G20390.1;AT2G20390.1_neo1;AT2G20390.2	AT2G20390.1;AT2G20390.1_neo1;AT2G20390.2	6;6;4	6;6;4	6;6;4	AT2G20390.1 | Symbols: no symbol available | no full name available | chr2:8796475-8798142 REVERSE LENGTH=183;AT2G20390.1_neo1;AT2G20390.2 | Symbols: no symbol available | no full name available | chr2:8796475-8796948 REVERSE LENGTH=157
-2.13073	0.0740238	-0.000846333	0.425129	0.0130461	0.988113			0.870338	0.201436	8.46531e-05	0.92744	1.47515	0.00599082	0.00164121	0.0939555	3	2	4	4	3	4	3	0	AT1G71410.2	AT1G71410.2;AT1G71410.1;AT1G22870.4;AT1G22870.1	AT1G71410.2;AT1G71410.1;AT1G22870.4;AT1G22870.1	6;6;4;4	6;6;4;4	4;4;2;2	AT1G71410.2 | Symbols: SCYL2B | | chr1:26913070-26917515 REVERSE LENGTH=909;AT1G71410.1 | Symbols: SCYL2B | | chr1:26913070-26917515 REVERSE LENGTH=909;AT1G22870.4 | Symbols: SCYL2A | | chr1:8089501-8093977 FORWARD LENGTH=817;AT1G22870.1 | Symbols: SCYL
1.52377	0.287351	-0.000313769	0.788537	0.578987	0.558042			1.3338	0.100249	-0.000393035	0.747922	1.46815	0.00929149	-0.000252197	0.818712	2	2	0	3	3	5	3	0	AT1G59830.1	AT1G59830.1;AT1G10430.2;AT1G10430.1;AT1G59830.2	AT1G59830.1;AT1G10430.2;AT1G10430.1;AT1G59830.2	8;7;7;6	4;3;3;2	4;3;3;2	AT1G59830.1 | Symbols: PP2A-1 | protein phosphatase 2A-1 | chr1:22020708-22022293 REVERSE LENGTH=306;AT1G10430.2 | Symbols: PP2A-2 | protein phosphatase 2A-2 | chr1:3428705-3430437 REVERSE LENGTH=306;AT1G10430.1 | Symbols: PP2A-2 | protein phosphatase 2A-2	protein phosphatase 2A-2;Encodes one of the isoforms of the catalytic subunit of protein phosphatase 2A: AT1G59830/PP2A-1, AT1G10430/PP2A-2, At2g42500/PP2A-3, At3g58500/PP2A-4 [Plant Molecular Biology (1993) 21:475-485 and (1994) 26:523-528; Note that in more recent publications, there is mixed use of gene names for PP2A-3 and PP2A-4 - some refer to At2g42500 as PP2A-3 and some as PP2A-4].	plasma membrane	Cell division.cytokinesis.preprophase microtubule organization.TON1-TRM-PP2A (TTP) preprophase band formation complex.PP2A-phosphatase subcomplex.catalytic component	catalytic component PP2A-phosphatase of TTP preprophase band formation complex
-1.70734	0.00730668	0.00352337	0.0290083			-0.826412	0.302477					1.46577	0.0110539	0.00159867	0.233576	3	3	4	4	0	0	0	5	AT1G54030.1	AT1G54030.1;AT1G54030.2	AT1G54030.1;AT1G54030.2	9;8	9;8	9;8	AT1G54030.1 | Symbols: NUC, MVP1, ERMO3, GOLD36 | ENDOPLASMIC RETICULUM MORPHOLOGY 3, MODIFIED VACUOLE PHENOTYPE 1, NUCLEAR CAGE, GOLGI DEFECTS 36 | chr1:20167685-20169476 FORWARD LENGTH=417;AT1G54030.2 | Symbols: NUC, MVP1, ERMO3, GOLD36 | ENDOPLASMIC RET	GDSL-like Lipase/Acylhydrolase superfamily protein;	vacuole	not assigned.annotated	Inactive GDSL esterase/lipase-like protein 25 OS=Arabidopsis thaliana (sp|q7xa74|gdl21_arath : 744.0)
-0.0888189	0.754184	-0.000890478	0.0692538	1.11551	0.508277			1.29956	0.320686	0.000845454	0.0590816	1.46394	0.120129			3	3	3	1	3	5	3	0	AT1G59820.1	AT1G59820.1	AT1G59820.1	11	11	11	AT1G59820.1 | Symbols: ALA3 | aminophospholipid ATPase 3 | chr1:22011599-22020023 FORWARD LENGTH=1213	aminophospholipid ATPase 3;Encodes a phospholipid translocase. Involved in secretory vesicle formation from trans-Golgi in peripheral columella cells at the root tip. Mutants have short primary roots and grow slower.	golgi,plasma membrane	Lipid metabolism.lipid trafficking.endoplasmic reticulum-plastid lipid transfer.phospholipid transverse translocation.ALA-ALIS flippase complex.P4-type ATPase component ALA	active component ALA of ALA-ALIS flippase complex
-0.189405	0.660285	0.000800305	0.339576	2.68039	0.070046			2.53893	0.0288308	-0.00191754	0.049596	1.46292	0.243216	-0.00175567	0.121024	3	3	3	3	2	5	3	0	AT3G60590.2	AT3G60590.2_neo1;AT3G60590.2;AT3G60590.3;AT3G60590.4;AT3G60590.1	AT3G60590.2_neo1;AT3G60590.2;AT3G60590.3	5;5;5;2;2	5;5;5;2;2	5;5;5;2;2	AT3G60590.2_neo1;AT3G60590.2 | Symbols: no symbol available | no full name available | chr3:22398764-22399753 FORWARD LENGTH=329;AT3G60590.3 | Symbols: no symbol available | no full name available | chr3:22398228-22399753 FORWARD LENGTH=404	;	plastid
0.739214	0.0954836	0.00231904	0.00145812	-1.88849	0.0339936			-2.06	0.00373918	0.00201307	0.00339677	1.46241	0.00165955	0.000110178	0.844457	3	3	4	4	4	5	4	0	AT5G12290.4	AT5G12290.4;AT5G12290.1;AT5G12290.3;AT5G12290.2	AT5G12290.4;AT5G12290.1;AT5G12290.3;AT5G12290.2	32;32;27;27	32;32;27;27	32;32;27;27	AT5G12290.4 | Symbols: DGS1 | DGD1 SUPPRESSOR 1 | chr5:3974374-3978066 REVERSE LENGTH=602;AT5G12290.1 | Symbols: DGS1 | DGD1 SUPPRESSOR 1 | chr5:3974374-3978066 REVERSE LENGTH=602;AT5G12290.3 | Symbols: DGS1 | DGD1 SUPPRESSOR 1 | chr5:3974856-3978066 REVER
1.79996	0.00431744	0.00522995	0.000436761	-1.0687	0.165408	-4.12521	0.000269097	-2.51336	0.0120089	0.00174741	0.126396	1.45343	0.0354583	-0.000494827	0.651108	3	3	3	4	4	5	3	5	AT5G46180.1	AT5G46180.1_neo1	AT5G46180.1_neo1	28	28	1	AT5G46180.1_neo1	ornithine-delta-aminotransferase;Encodes an ornithine delta-aminotransferase that is transcriptionally up-regulated in young seedlings and in response to salt stress. It is unlikely to play a role in salt-stress-induced proline accumulation, however, it appears to participate in arginine and ornithine catabolism.	mitochondrion	Amino acid metabolism.glutamate group amino acid biosynthesis.glutamate-derived amino acids.proline.alternative pathway.ornithine aminotransferase	ornithine aminotransferase
												1.45196	0.249486	0.00284072	0.00722354	0	0	2	3	0	0	0	0	AT4G38970.1	AT4G38970.1;AT4G38970.2	AT4G38970.1;AT4G38970.2	29;22	1;1	1;1	AT4G38970.1 | Symbols: AtFBA2, FBA2 | fructose-bisphosphate aldolase 2 | chr4:18163714-18165659 REVERSE LENGTH=398;AT4G38970.2 | Symbols: AtFBA2, FBA2 | fructose-bisphosphate aldolase 2 | chr4:18163769-18165659 REVERSE LENGTH=381	fructose-bisphosphate aldolase 2;Protein is tyrosine-phosphorylated and its phosphorylation state is modulated in response to ABA in Arabidopsis thaliana seeds.	plastid	Carbohydrate metabolism.plastidial glycolysis.fructose-1,6-bisphosphate aldolase	fructose-1,6-bisphosphate aldolase
-0.196413	0.756163	0.0020104	0.0389473	-0.154181	0.765	1.8263	0.065411	-0.533064	0.303627	0.00123685	0.140311	1.4469	0.197679	-0.000429212	0.606777	3	3	2	3	4	5	4	2	AT2G20860.3	AT2G20860.3_neo1;AT2G20860.2_neo1;AT2G20860.1_neo1;AT2G20860.3;AT2G20860.2;AT2G20860.1	AT2G20860.3_neo1;AT2G20860.2_neo1;AT2G20860.1_neo1;AT2G20860.3;AT2G20860.2;AT2G20860.1	11;11;11;10;10;10	11;11;11;10;10;10	11;11;11;10;10;10	AT2G20860.3_neo1;AT2G20860.2_neo1;AT2G20860.1_neo1;AT2G20860.3 | Symbols: LIP1 | lipoic acid synthase 1 | chr2:8979636-8980983 FORWARD LENGTH=374;AT2G20860.2 | Symbols: LIP1 | lipoic acid synthase 1 | chr2:8979636-8980983 FORWARD LENGTH=374;AT2G20860.1 | S
0.390997	0.702952	-0.00123096	0.373116	-0.789962	0.176425			-0.249975	0.626423	0.000568114	0.574342	1.44646	0.286932	0.000422657	0.714804	3	2	3	3	4	5	4	0	AT4G25050.1	AT4G25050.1_neo1;AT4G25050.2_neo1;AT4G25050.1;AT4G25050.2	AT4G25050.1_neo1;AT4G25050.2_neo1;AT4G25050.1;AT4G25050.2	3;3;3;3	3;3;3;3	3;3;3;3	AT4G25050.1_neo1;AT4G25050.2_neo1;AT4G25050.1 | Symbols: ACP4, AtACP4 | acyl carrier protein 4 | chr4:12870178-12871024 FORWARD LENGTH=137;AT4G25050.2 | Symbols: ACP4, AtACP4 | acyl carrier protein 4 | chr4:12870178-12871024 FORWARD LENGTH=149	acyl carrier protein 4;encodes an acyl carrier protein predominantly expressed in leaves. Gene expression is upregulated by light.	plastid
1.31766	0.00705196	0.00287638	0.000176563	-1.80604	0.0092752	1.72793	7.09059e-05	-0.777515	0.139082	0.00109735	0.0717151	1.44613	0.000727229	0.000718597	0.205002	3	3	4	4	4	5	4	5	AT1G24180.1	AT1G24180.1_neo1;AT1G24180.1	AT1G24180.1_neo1;AT1G24180.1	30;29	21;20	21;20	AT1G24180.1_neo1;AT1G24180.1 | Symbols: IAR4 | IAA-CONJUGATE-RESISTANT 4 | chr1:8560777-8563382 REVERSE LENGTH=393	Thiamin diphosphate-binding fold (THDP-binding) superfamily protein;Arabidopsis thaliana pyruvate dehydrogenase E1a-like subunit. 81% identical to a previously characterized Arabidopsis mitochondrial PDH E1a-subunit, At1g59900	mitochondrion	Cellular respiration.pyruvate oxidation.mitochondrial pyruvate dehydrogenase complex.component E1 heterodimer.subunit alpha	subunit alpha of pyruvate dehydrogenase E1 component subcomplex
2.12523	0.00379638	0.00490677	0.000785362			0.917283	0.391129			0.00221629	0.0731075	1.44488	0.0313017	0.00140074	0.207791	3	3	0	4	2	0	0	2	AT1G54340.1	AT1G54340.1;AT1G54340.2	AT1G54340.1;AT1G54340.2	18;13	11;7	11;7	AT1G54340.1 | Symbols: ICDH | isocitrate dehydrogenase | chr1:20283520-20286506 FORWARD LENGTH=416;AT1G54340.2 | Symbols: ICDH | isocitrate dehydrogenase | chr1:20283520-20285697 FORWARD LENGTH=297	isocitrate dehydrogenase;NADP-specific isocitrate dehydrogenase (ICDH)	peroxisome
												1.44169	0.0179909	0.0012216	0.237907	0	0	0	3	0	0	0	0	AT5G27450.3	AT5G27450.3;AT5G27450.2;AT5G27450.1	AT5G27450.3;AT5G27450.2;AT5G27450.1	3;3;3	3;3;3	3;3;3	AT5G27450.3 | Symbols: MVK, MK | mevalonate kinase, MEVALONATE KINASE | chr5:9691051-9692975 FORWARD LENGTH=378;AT5G27450.2 | Symbols: MVK, MK | mevalonate kinase, MEVALONATE KINASE | chr5:9691051-9692975 FORWARD LENGTH=378;AT5G27450.1 | Symbols: MVK, MK |	mevalonate kinase;Encodes a protein with mevalonate kinase activity involved in the mevalonate pathway.	cytosol,peroxisome
-0.994905	0.319973	-0.00151413	0.297505	0.802733	0.164537			0.359378	0.365764	0.00134394	0.283206	1.44137	0.0242732	-0.00106178	0.410866	3	3	3	3	4	5	4	0	AT1G21250.1	AT1G21250.1_neo1;AT1G21250.1;AT1G21210.1_neo1;AT1G21210.1;AT3G25490.1	AT1G21250.1_neo1;AT1G21250.1	24;24;6;6;2	24;24;6;6;2	13;13;0;0;0	AT1G21250.1_neo1;AT1G21250.1 | Symbols: WAK1, PRO25, AtWAK1 | cell wall-associated kinase 1 | chr1:7439512-7441892 FORWARD LENGTH=735	cell wall-associated kinase;cell wall-associated kinase, may function as a signaling receptor of extracellular matrix component such as oligogalacturonides.	plasma membrane
												1.43797	0.332789	0.000862482	0.223628	0	0	3	3	0	2	1	0	AT1G71720.1	AT1G71720.1_neo1;AT1G71720.1;AT1G71720.2_neo1;AT1G71720.2	AT1G71720.1_neo1;AT1G71720.1;AT1G71720.2_neo1;AT1G71720.2	7;7;6;6	7;7;6;6	7;7;6;6	AT1G71720.1_neo1;AT1G71720.1 | Symbols: PBR1, BSF, RLSB, PDE338 | PIGMENT DEFECTIVE 338, photosystem biogenesis regulator 1, RbcL mRNA S1 binding domain protein, petB/petD Stabilizing Factor | chr1:26983744-26985893 FORWARD LENGTH=500;AT1G71720.2_neo1;AT1G	Nucleic acid-binding proteins superfamily;	plastid
-0.715224	0.57822	7.31643e-05	0.903704	1.8877	0.155732			2.54277	0.037442	-0.000178161	0.734633	1.43743	0.372572	-0.00162779	0.0154986	3	3	3	3	3	5	4	0	AT3G52990.1	AT3G52990.1;AT3G52990.2	AT3G52990.1;AT3G52990.2	26;21	10;8	10;8	AT3G52990.1 | Symbols: no symbol available | no full name available | chr3:19649046-19652237 FORWARD LENGTH=527;AT3G52990.2 | Symbols: no symbol available | no full name available | chr3:19649336-19652237 FORWARD LENGTH=474	Pyruvate kinase family protein;	cytosol
1.34388	0.00677252	0.00323953	0.0853001	3.50253	0.217275							1.43666	0.270234	0.00159499	0.317858	3	3	3	4	1	1	2	0	AT5G27760.1	AT5G27760.1	AT5G27760.1	3	3	3	AT5G27760.1 | Symbols: AtHIGD2 | HYPOXIA-INDUCED GENE DOMAIN 2 | chr5:9830396-9831559 FORWARD LENGTH=96	Hypoxia-responsive family protein;	mitochondrion	Cellular respiration.oxidative phosphorylation.cytochrome c oxidase complex.plant-specific components.component Cox-X1	component Cox-X1 of cytochrome c oxidase complex
0.643529	0.319002	-0.000537294	0.565957	0.488423	0.405497			0.345591	0.425788	0.000557776	0.495025	1.43198	0.106838	-0.000881415	0.288244	3	3	3	4	4	5	3	0	AT3G48860.2	AT3G48860.2;AT3G48860.3;AT3G48860.1	AT3G48860.2;AT3G48860.3;AT3G48860.1	11;10;8	11;10;8	11;10;8	AT3G48860.2 | Symbols: SCD2 | STOMATAL CYTOKINESIS DEFECTIVE 2 | chr3:18117619-18121853 FORWARD LENGTH=577;AT3G48860.3 | Symbols: SCD2 | STOMATAL CYTOKINESIS DEFECTIVE 2 | chr3:18118200-18121853 FORWARD LENGTH=423;AT3G48860.1 | Symbols: SCD2 | STOMATAL CYT
0.416522	0.279953	-2.03968e-05	0.979612	0.59458	0.57991			2.08932	0.0343294	2.24722e-05	0.975157	1.42942	0.155567	0.000450598	0.51294	3	3	3	4	4	5	4	0	AT5G43780.1	AT5G43780.1_neo1;AT5G43780.1	AT5G43780.1_neo1;AT5G43780.1	27;27	19;19	14;14	AT5G43780.1_neo1;AT5G43780.1 | Symbols: ATPS4, APS4 | | chr5:17589631-17591480 REVERSE LENGTH=469	Pseudouridine synthase/archaeosine transglycosylase-like family protein;sulfate adenylyltransferase, ATP sulfurylase	plastid
0.972437	0.030562	0.0026571	0.000869593	-2.28025	0.0110581			-1.54034	0.0123069	0.00147446	0.0244863	1.42734	0.0500527	-0.000427496	0.478353	3	3	4	4	4	5	4	0	AT3G24200.2	AT3G24200.2_neo1;AT3G24200.1_neo1;AT3G24200.1;AT3G24200.2	AT3G24200.2_neo1;AT3G24200.1_neo1;AT3G24200.1;AT3G24200.2	22;22;22;22	22;22;22;22	22;22;22;22	AT3G24200.2_neo1;AT3G24200.1_neo1;AT3G24200.1 | Symbols: COQ6 | | chr3:8748095-8751575 REVERSE LENGTH=505;AT3G24200.2 | Symbols: COQ6 | | chr3:8748095-8751166 REVERSE LENGTH=507	FAD/NAD(P)-binding oxidoreductase family protein;	mitochondrion
-0.671178	0.096504	0.000331502	0.573942	1.75815	0.190602			2.05764	0.105321	-0.000764626	0.191334	1.42724	0.242569	0.000483666	0.336771	3	3	3	4	2	5	4	0	AT2G22475.1	AT2G22475.1;AT2G22475.2	AT2G22475.1;AT2G22475.2	8;6	8;6	8;6	AT2G22475.1 | Symbols: GEM | GL2-EXPRESSION MODULATOR | chr2:9541523-9544778 FORWARD LENGTH=299;AT2G22475.2 | Symbols: GEM | GL2-EXPRESSION MODULATOR | chr2:9541523-9544242 FORWARD LENGTH=248			not assigned.annotated	GLABRA2 expression modulator OS=Arabidopsis thaliana (sp|q8s8f8|gem_arath : 533.0)
0.0173598	0.96514	0.000563601	0.630683	1.26795	0.0846461			0.758104	0.272718	0.000826734	0.414336	1.42254	0.341011	9.02589e-05	0.929898	3	3	3	3	4	4	4	0	AT5G56650.1	AT5G56650.1_neo1;AT5G56650.1;AT5G56650.2_neo1;AT5G56650.2	AT5G56650.1_neo1;AT5G56650.1;AT5G56650.2_neo1;AT5G56650.2	8;8;7;7	8;8;7;7	8;8;7;7	AT5G56650.1_neo1;AT5G56650.1 | Symbols: ILL1 | IAA-leucine resistant (ILR)-like 1 | chr5:22930825-22932488 FORWARD LENGTH=438;AT5G56650.2_neo1;AT5G56650.2 | Symbols: ILL1 | IAA-leucine resistant (ILR)-like 1 | chr5:22930825-22932014 FORWARD LENGTH=308	IAA-leucine resistant (ILR)-like 1;encodes a protein similar to IAA conjugate hydrolases. Enzyme assays with purified GST-tagged protein shows some activity in vitro but too low to be physiologically significant.	endoplasmic reticulum
0.791215	0.0475284	0.00310619	0.0196229	-1.56089	0.0218116			-1.61786	0.00292408	0.00184498	0.100479	1.41665	0.0253686	0.000721477	0.504827	3	3	3	4	4	5	3	0	AT2G31140.1	AT2G31140.1	AT2G31140.1	15	15	15	AT2G31140.1 | Symbols: AtIMP2 | | chr2:13270088-13271619 FORWARD LENGTH=205
1.79844	0.00319453	0.00323593	0.000205243	-1.23757	0.10423	1.89816	0.00368691	-0.628449	0.396772	0.00081856	0.230207	1.41613	0.00143008	0.000212191	0.735824	3	3	4	4	4	5	4	5	AT3G06050.1	AT3G06050.1_neo1;AT3G06050.1;AT3G06050.2_neo1;AT3G06050.2	AT3G06050.1_neo1;AT3G06050.1	15;14;7;6	15;14;7;6	15;14;7;6	AT3G06050.1_neo1;AT3G06050.1 | Symbols: PRXIIF, ATPRXIIF | peroxiredoxin IIF, PEROXIREDOXIN IIF | chr3:1826311-1827809 REVERSE LENGTH=201			Redox homeostasis.thiol-based redox regulation.peroxiredoxin activities.type-2 peroxiredoxin (PrxII)	type-2 peroxiredoxin (PrxII)
0.604937	0.0913686	0.00238339	0.0223717	-1.65638	0.0346342			-1.80166	0.00485903	0.00208513	0.0243401	1.40552	0.0742362	0.000563571	0.507249	3	3	4	4	4	5	3	0	AT1G75200.1	AT1G75200.1	AT1G75200.1	17	17	17	AT1G75200.1 | Symbols: no symbol available | no full name available | chr1:28220849-28223597 REVERSE LENGTH=647	flavodoxin family protein / radical SAM domain-containing protein;	mitochondrion
0.39511	0.250345	-0.00159577	0.0861501	0.928115	0.0993207			0.0692213	0.892693	0.000945633	0.212886	1.40371	0.200885	-0.00111983	0.148657	3	3	3	4	4	5	4	0	AT1G48090.5	AT1G48090.5;AT1G48090.6;AT1G48090.4;AT1G48090.1;AT1G48090.3;AT1G48090.2	AT1G48090.5;AT1G48090.6;AT1G48090.4;AT1G48090.1;AT1G48090.3;AT1G48090.2	53;53;53;53;53;53	53;53;53;53;53;53	53;53;53;53;53;53	AT1G48090.5 | Symbols: no symbol available | no full name available | chr1:17732582-17758194 REVERSE LENGTH=4105;AT1G48090.6 | Symbols: no symbol available | no full name available | chr1:17732582-17758194 REVERSE LENGTH=4132;AT1G48090.4 | Symbols: no symb
-0.0659381	0.960613	-0.00145483	0.221049	-0.356505	0.684416			0.188109	0.747963	0.00176903	0.0739899	1.39782	0.436296	-0.00127619	0.177631	3	3	3	3	4	5	4	0	AT5G47860.1	AT5G47860.1_neo1;AT5G47860.1	AT5G47860.1_neo1;AT5G47860.1	18;18	18;18	18;18	AT5G47860.1_neo1;AT5G47860.1 | Symbols: no symbol available | no full name available | chr5:19381656-19384310 FORWARD LENGTH=431	Protein of unknown function (DUF1350);	plastid
-0.477034	0.23283	0.00266431	0.132818									1.39618	0.39333	0.00285539	0.0655844	3	3	3	4	0	0	0	0	AT2G21130.1	AT2G21130.1	AT2G21130.1	8	2	2	AT2G21130.1 | Symbols: no symbol available | no full name available | chr2:9055619-9056143 REVERSE LENGTH=174	Cyclophilin-like peptidyl-prolyl cis-trans isomerase family protein;	cytosol
0.162945	0.613379	0.00170676	0.0344158	-0.173872	0.738682			-0.956334	0.03713	0.00101881	0.138234	1.39454	0.168954	-0.000822733	0.219817	3	3	2	4	4	5	4	0	AT4G35220.1	AT4G35220.1_neo1;AT4G35220.1	AT4G35220.1_neo1;AT4G35220.1	8;8	7;7	7;7	AT4G35220.1_neo1;AT4G35220.1 | Symbols: CYCLASE2 | CYCLASE2 | chr4:16752636-16753966 FORWARD LENGTH=272	Cyclase family protein;	extracellular	not assigned.annotated	Cyclase-like protein 2 OS=Arabidopsis thaliana (sp|q94jt5|cyl2_arath : 517.0)
												1.39236	0.120282	0.00277372	0.00605877	1	0	1	3	0	0	0	0	AT5G23610.1	AT5G23610.1;AT5G23610.2	AT5G23610.1;AT5G23610.2	1;1	1;1	1;1	AT5G23610.1 | Symbols: no symbol available | no full name available | chr5:7957641-7959968 REVERSE LENGTH=499;AT5G23610.2 | Symbols: no symbol available | no full name available | chr5:7957641-7959968 REVERSE LENGTH=500	;	nucleus
-0.549266	0.171902	0.00146641	0.327922	2.4178	0.0813572			3.15238	0.0157212	-0.000134132	0.919387	1.38871	0.186311	0.00117363	0.365289	3	3	2	4	3	4	3	0	AT5G28020.6	AT5G28020.6;AT5G28020.4;AT5G28020.3;AT5G28020.2;AT5G28020.1;AT5G28020.5	AT5G28020.6;AT5G28020.4;AT5G28020.3;AT5G28020.2;AT5G28020.1;AT5G28020.5	5;5;5;5;5;3	3;3;3;3;3;3	3;3;3;3;3;3	AT5G28020.6 | Symbols: CYSD2, ATCYSD2 | CYSTEINE SYNTHASE D2, cysteine synthase D2 | chr5:10026395-10028166 REVERSE LENGTH=323;AT5G28020.4 | Symbols: CYSD2, ATCYSD2 | CYSTEINE SYNTHASE D2, cysteine synthase D2 | chr5:10026395-10028166 REVERSE LENGTH=323;AT	cysteine synthase D2;Encodes cysteine synthase CysD2.	cytosol
0.982657	0.244052											1.38591	0.253025	0.00318287	0.00924965	3	1	3	4	0	0	0	0	AT4G30140.1	AT4G30140.1_neo1;AT4G30140.1	AT4G30140.1_neo1;AT4G30140.1	4;4	4;4	4;4	AT4G30140.1_neo1;AT4G30140.1 | Symbols: CDEF1 | CUTICLE DESTRUCTING FACTOR 1 | chr4:14738603-14740548 REVERSE LENGTH=348	GDSL-like Lipase/Acylhydrolase superfamily protein;Member of the GDSL lipase/esterase family of proteins that functions as cutinase. Expressed in pollen and at the zone of lateral root emergence.	extracellular	not assigned.annotated	GDSL esterase/lipase At4g30140 OS=Arabidopsis thaliana (sp|q9szw7|gdl68_arath : 659.0)
-0.140398	0.864521	-0.00309312	0.00667046	2.28887	0.115599			1.90256	0.174735			1.38366	0.545222	0.000208318	0.731992	2	2	3	3	1	4	4	0	AT1G13980.2	AT1G13980.2;AT1G13980.1	AT1G13980.2;AT1G13980.1	13;13	13;13	11;11	AT1G13980.2 | Symbols: MIZ2, VAN7, EMB30, 112A-2A, GNOM, GN | MIZU-KUSSEL2, VASCULAR NETWORK 7, GNOM, EMBRYO DEFECTIVE 30 | chr1:4789587-4794397 FORWARD LENGTH=1451;AT1G13980.1 | Symbols: MIZ2, VAN7, EMB30, 112A-2A, GNOM, GN | MIZU-KUSSEL2, VASCULAR NETWOR	sec7 domain-containing protein;Encodes a GDP/GTP exchange factor for small G-proteins of the ADP ribosylation factor (RAF) class, and as regulator of intracellular trafficking. Homologous to Sec7p and YEC2 from yeast. Involved in the specification of apical-basal pattern formation. Essential for cell division, expansion and adhesion. It appears that heteotypic binding between the DCB and C-termin…	nucleus
												1.37917	0.177042	0.000693637	0.394036	1	0	3	2	0	0	0	0	AT4G12790.6	AT4G12790.6;AT4G12790.5;AT4G12790.4;AT4G12790.3;AT4G12790.2;AT4G12790.1	AT4G12790.6;AT4G12790.5;AT4G12790.4;AT4G12790.3;AT4G12790.2;AT4G12790.1	3;3;3;3;3;3	3;3;3;3;3;3	3;3;3;3;3;3	AT4G12790.6 | Symbols: GPN3 | | chr4:7517280-7518892 REVERSE LENGTH=271;AT4G12790.5 | Symbols: GPN3 | | chr4:7517280-7518892 REVERSE LENGTH=271;AT4G12790.4 | Symbols: GPN3 | | chr4:7517280-7518892 REVERSE LENGTH=271;AT4G12790.3 | Symbols: GPN3 | | chr4
1.13208	0.0411038	0.00347624	0.0152347	0.331573	0.759916			-0.019836	0.985132	0.000746417	0.536277	1.37477	0.00293129	0.00196306	0.0992377	3	3	4	4	4	3	3	0	AT1G16700.1	AT1G16700.1_neo1;AT1G16700.1	AT1G16700.1_neo1;AT1G16700.1	15;15	3;3	3;3	AT1G16700.1_neo1;AT1G16700.1 | Symbols: no symbol available | no full name available | chr1:5710012-5711694 FORWARD LENGTH=222	Alpha-helical ferredoxin;	mitochondrion	Cellular respiration.oxidative phosphorylation.NADH dehydrogenase complex.module Q (electron output).component NQO9/TYKY	component NQO9/TYKY of NADH dehydrogenase electron output (module Q)
1.15147	0.0542826	0.000933837	0.22992	-2.53605	0.0161411			-2.35976	0.00239169	0.00279095	0.000651828	1.37314	0.090568	-4.24582e-05	0.948266	3	3	4	4	4	5	4	0	AT5G61810.1	AT5G61810.1;AT5G61810.2	AT5G61810.1;AT5G61810.2	21;14	21;14	18;12	AT5G61810.1 | Symbols: APC1 | ATP/phosphate carrier 1 | chr5:24831843-24833735 REVERSE LENGTH=478;AT5G61810.2 | Symbols: APC1 | ATP/phosphate carrier 1 | chr5:24831843-24833002 REVERSE LENGTH=335	Mitochondrial substrate carrier family protein;	mitochondrion
1.35352	0.0134772	0.00259617	0.000390878	-0.59409	0.468321			-0.393278	0.504719	-0.000191357	0.751679	1.37138	0.000955213	0.00109329	0.0500636	3	3	4	4	4	5	4	0	AT2G22780.1	AT2G22780.1	AT2G22780.1	18	17	17	AT2G22780.1 | Symbols: PMDH1 | peroxisomal NAD-malate dehydrogenase 1 | chr2:9689995-9691923 REVERSE LENGTH=354	peroxisomal NAD-malate dehydrogenase 1;encodes an peroxisomal NAD-malate dehydrogenase that is involved in fatty acid beta-oxidation through providing NAD to the process of converting fatty acyl CoA to acetyl CoA.	peroxisome	Lipid metabolism.fatty acid metabolism.fatty acid degradation.glyoxylate cycle.peroxisomal NAD-dependent malate dehydrogenase	peroxisomal NAD-dependent malate dehydrogenase
				3.46131	0.211632							1.37105	0.159465	0.001626	0.119509	0	0	3	3	0	0	2	0	AT5G54310.1	AT5G54310.1	AT5G54310.1	6	6	6	AT5G54310.1 | Symbols: NEV, AGD5, AtAGD5 | NEVERSHED, ARF-GAP domain 5 | chr5:22057262-22061066 REVERSE LENGTH=483	ARF-GAP domain 5;A member of ARF GAP domain (AGD), A thaliana has 15 members, grouped into four classes. Regulates membrane trafficking and organ separation.	golgi
1.28561	0.0492933	0.00497706	0.00951989					5.12606	0.00613266			1.36612	0.000684876	0.0022572	0.14864	3	3	4	4	1	4	0	0	AT2G38810.4	AT2G38810.4;AT2G38810.3;AT2G38810.2;AT2G38810.1;AT3G54560.2;AT3G54560.1	AT2G38810.4;AT2G38810.3;AT2G38810.2;AT2G38810.1;AT3G54560.2;AT3G54560.1	4;4;4;4;3;3	2;2;2;2;1;1	2;2;2;2;1;1	AT2G38810.4 | Symbols: HTA8, H2A.Z | histone H2A 8 | chr2:16219444-16220679 REVERSE LENGTH=136;AT2G38810.3 | Symbols: HTA8, H2A.Z | histone H2A 8 | chr2:16219444-16220679 REVERSE LENGTH=136;AT2G38810.2 | Symbols: HTA8, H2A.Z | histone H2A 8 | chr2:16219444
0.0545058	0.880336	0.00221925	0.165052	2.98772	0.0057963			2.9798	0.00339554	-0.000318112	0.800219	1.36397	0.438043	-0.000526458	0.672763	3	3	3	4	4	5	4	0	AT2G32450.1	AT2G32450.1	AT2G32450.1	31	31	19	AT2G32450.1 | Symbols: no symbol available | no full name available | chr2:13778614-13781022 FORWARD LENGTH=802
2.99697	0.0318521			1.94392	0.257856			2.08938	0.169344	0.000916709	0.414464	1.3639	0.178311	-0.00063525	0.595467	2	1	3	2	3	4	3	0	AT1G04680.1	AT1G04680.1_neo1;AT1G04680.1	AT1G04680.1_neo1;AT1G04680.1	5;5	5;5	5;5	AT1G04680.1_neo1;AT1G04680.1 | Symbols: no symbol available | no full name available | chr1:1304052-1307780 REVERSE LENGTH=431	Pectin lyase-like superfamily protein;	extracellular
				-0.124008	0.82811			0.266311	0.592357	0.000832564	0.308151	1.35951	0.326992	0.000363039	0.653136	2	0	3	4	4	5	4	0	AT4G25740.1	AT4G25740.1;AT4G25740.2	AT4G25740.1;AT4G25740.2	10;7	3;3	3;3	AT4G25740.1 | Symbols: no symbol available | no full name available | chr4:13107488-13108751 REVERSE LENGTH=177;AT4G25740.2 | Symbols: no symbol available | no full name available | chr4:13107488-13108751 REVERSE LENGTH=149	RNA binding Plectin/S10 domain-containing protein;	cytosol
1.53689	0.00673844	0.0048687	0.00329896	-0.815546	0.594231	-1.15803	0.152368	-0.0326907	0.976865	0.000667444	0.618921	1.35793	0.0511335	0.00090041	0.48605	3	3	3	4	3	4	2	4	AT4G22220.1	AT4G22220.1_neo1;AT4G22220.1;AT4G04080.1_neo1;AT4G04080.1;AT3G01020.1_neo1;AT3G01020.1	AT4G22220.1_neo1;AT4G22220.1	10;10;2;2;1;1	10;10;2;2;1;1	10;10;2;2;1;1	AT4G22220.1_neo1;AT4G22220.1 | Symbols: ISU1, ATISU1 | | chr4:11759444-11760881 REVERSE LENGTH=167	SufE/NifU family protein;Encodes a mitochondrial protein similar to E.coli IscU. In bacteria, IscU is a scaffold protein accepting sulfur and iron to build a transient Fe-S cluster,which is subsequently transferred to a target apoprotein.	mitochondrion
-0.776064	0.0912632	0.000903402	0.589525	0.378437	0.682808			1.67578	0.0325174	0.00180312	0.219739	1.35783	0.136249	-0.00248609	0.110011	3	3	2	3	4	5	3	0	AT5G54960.1	AT5G54960.1	AT5G54960.1	21	18	18	AT5G54960.1 | Symbols: PDC2 | pyruvate decarboxylase-2 | chr5:22310858-22312681 REVERSE LENGTH=607	pyruvate decarboxylase-2;pyruvate decarboxylase-2	nucleus	Carbohydrate metabolism.fermentation.acetic acid biosynthesis.pyruvate decarboxylase (PDC)	pyruvate decarboxylase (PDC)
1.2782	0.0110209	0.00307777	0.0118774	-1.69364	0.0166007			-2.39349	0.000767466	0.00235306	0.0256903	1.35653	0.0622311	-0.000339313	0.732489	3	3	3	4	4	5	4	0	AT3G15590.2	AT3G15590.2_neo1;AT3G15590.1_neo1;AT3G15590.2;AT3G15590.1	AT3G15590.2_neo1;AT3G15590.1_neo1;AT3G15590.2;AT3G15590.1	21;21;21;21	21;21;21;21	21;21;21;21	AT3G15590.2_neo1;AT3G15590.1_neo1;AT3G15590.2 | Symbols: no symbol available | no full name available | chr3:5275568-5277658 REVERSE LENGTH=610;AT3G15590.1 | Symbols: no symbol available | no full name available | chr3:5275568-5277658 REVERSE LENGTH=610
-0.976422	0.246222			0.794946	0.28787			0.563625	0.341648	0.000691349	0.455438	1.35397	0.191111	0.000416064	0.651451	3	1	3	4	4	4	3	0	AT3G20290.3	AT3G20290.3;AT3G20290.2;AT3G20290.1;AT4G05520.2;AT4G05520.1	AT3G20290.3;AT3G20290.2;AT3G20290.1	16;16;16;1;1	16;16;16;1;1	16;16;16;1;1	AT3G20290.3 | Symbols: ATEHD1, EHD1 | EPS15 homology domain 1 | chr3:7075057-7078655 REVERSE LENGTH=545;AT3G20290.2 | Symbols: ATEHD1, EHD1 | EPS15 homology domain 1 | chr3:7075057-7078655 REVERSE LENGTH=545;AT3G20290.1 | Symbols: ATEHD1, EHD1 | EPS15 homo
				1.86852	0.11533			2.1469	0.0289326			1.3536	0.0833031	-5.61497e-05	0.954236	1	0	3	2	1	3	2	0	AT1G12240.1	AT1G12240.1	AT1G12240.1	6	5	5	AT1G12240.1 | Symbols: AtVI2, VAC-INV, ATBETAFRUCT4, VI2, FRUCT4, AtFRUCT4, VIN2 | VACUOLAR INVERTASE, vacuolar invertase 2, fructosidase 4 | chr1:4153699-4157457 FORWARD LENGTH=664	Glycosyl hydrolases family 32 protein;	vacuole	Carbohydrate metabolism.sucrose metabolism.degradation.invertase activities.vacuolar acid beta-fructofuranosidase (VIN)	vacuolar acid beta-fructofuranosidase (VIN)
0.152039	0.709022	0.0043877	0.0107544	-1.94125	0.00842962			-2.87432	0.00522353	0.00310385	0.033037	1.35295	0.014643	0.00123319	0.394594	3	3	0	3	4	2	4	0	AT4G15640.1	AT4G15640.1_neo1;AT4G15640.2;AT4G15640.1	AT4G15640.1_neo1;AT4G15640.2;AT4G15640.1	11;11;11	11;11;11	10;10;10	AT4G15640.1_neo1;AT4G15640.2 | Symbols: no symbol available | no full name available | chr4:8919245-8921382 REVERSE LENGTH=329;AT4G15640.1 | Symbols: no symbol available | no full name available | chr4:8919245-8921852 REVERSE LENGTH=390	;	mitochondrion
				0.247962	0.692879			0.255016	0.684928	0.00126913	0.191921	1.34792	0.277318	0.000812232	0.390712	0	0	3	4	4	5	3	0	AT5G23210.1	AT5G23210.1_neo1;AT5G23210.1;AT5G23210.2;AT5G23210.5;AT5G23210.3_neo1;AT5G23210.3;AT5G23210.4;AT3G63470.1_neo1;AT3G63470.1	AT5G23210.1_neo1;AT5G23210.1;AT5G23210.2;AT5G23210.5;AT5G23210.3_neo1;AT5G23210.3;AT5G23210.4	12;12;11;11;11;11;10;1;1	12;12;11;11;11;11;10;1;1	12;12;11;11;11;11;10;1;1	AT5G23210.1_neo1;AT5G23210.1 | Symbols: SCPL34 | serine carboxypeptidase-like 34 | chr5:7810892-7814837 FORWARD LENGTH=499;AT5G23210.2 | Symbols: SCPL34 | serine carboxypeptidase-like 34 | chr5:7811625-7814837 FORWARD LENGTH=403;AT5G23210.5 | Symbols: SCPL	serine carboxypeptidase-like 34;	extracellular
-0.907762	0.187416	-0.0017704	0.0772852	0.412953	0.525064			0.00125979	0.99795	0.000812137	0.336551	1.34708	0.391192	-0.00103688	0.32114	3	2	3	3	4	5	3	0	AT3G13580.9	AT3G13580.9;AT3G13580.8;AT3G13580.7;AT3G13580.6;AT3G13580.5;AT3G13580.4;AT3G13580.3;AT3G13580.2;AT3G13580.1	AT3G13580.9;AT3G13580.8;AT3G13580.7;AT3G13580.6;AT3G13580.5;AT3G13580.4;AT3G13580.3;AT3G13580.2;AT3G13580.1	16;16;16;16;16;16;16;16;16	4;4;4;4;4;4;4;4;4	4;4;4;4;4;4;4;4;4	AT3G13580.9 | Symbols: no symbol available | no full name available | chr3:4433809-4435109 FORWARD LENGTH=244;AT3G13580.8 | Symbols: no symbol available | no full name available | chr3:4433809-4435109 FORWARD LENGTH=244;AT3G13580.7 | Symbols: no symbol ava
1.89376	0.00209622	0.00372112	2.66454e-05	-1.70862	0.0567652	0.772076	0.0441292	-0.804978	0.154971	0.000825027	0.21363	1.34432	0.000203718	0.000861875	0.163837	3	3	4	4	4	5	4	5	AT2G44350.4	AT2G44350.4_neo1;AT2G44350.3_neo1;AT2G44350.2_neo1;AT2G44350.1_neo1;AT2G44350.4;AT2G44350.1;AT2G44350.3;AT2G44350.2	AT2G44350.4_neo1;AT2G44350.3_neo1;AT2G44350.2_neo1;AT2G44350.1_neo1;AT2G44350.4;AT2G44350.1;AT2G44350.3;AT2G44350.2	30;30;30;30;29;29;29;29	30;30;30;30;29;29;29;29	27;27;27;27;26;26;26;26	AT2G44350.4_neo1;AT2G44350.3_neo1;AT2G44350.2_neo1;AT2G44350.1_neo1;AT2G44350.4 | Symbols: ATCS, CSY4 | CITRATE SYNTHASE 4 | chr2:18316673-18320524 FORWARD LENGTH=473;AT2G44350.1 | Symbols: ATCS, CSY4 | CITRATE SYNTHASE 4 | chr2:18316673-18320524 FORWARD L
-0.419794	0.289405	-0.000693129	0.478563	3.31467	0.0687856			2.93287	0.0754198	-0.00213614	0.0729549	1.34322	0.481604	-0.000175671	0.835196	3	3	3	4	2	5	4	0	AT2G40730.1	AT2G40730.1	AT2G40730.1	16	16	16	AT2G40730.1 | Symbols: CTEXP | cytoplasmic tRNA export protein | chr2:16990083-16996072 REVERSE LENGTH=798	Protein kinase family protein with ARM repeat domain;	golgi
1.3561	0.0240492	0.00276088	0.0144767	-0.779137	0.199294	0.80898	0.2166	-1.3972	0.0370249	0.00243203	0.0178957	1.34066	0.100236	0.000851632	0.357821	3	3	1	4	4	3	3	4	AT3G18240.2	AT3G18240.2_neo1;AT3G18240.1_neo1	AT3G18240.2_neo1;AT3G18240.1_neo1	16;16	16;16	2;2	AT3G18240.2_neo1;AT3G18240.1_neo1	Ribosomal protein S24/S35, mitochondrial;	mitochondrion
1.33325	0.0157955	0.00141203	0.0697328	-1.34336	0.0630616			-2.16815	0.00421488	0.00159797	0.0289154	1.33821	0.0175698	0.00233241	0.00136804	3	3	4	4	4	4	3	0	AT4G30930.1	AT4G30930.1_neo1;AT4G30930.1	AT4G30930.1_neo1;AT4G30930.1	8;8	8;8	8;8	AT4G30930.1_neo1;AT4G30930.1 | Symbols: NFD1 | NUCLEAR FUSION DEFECTIVE 1 | chr4:15050170-15051630 REVERSE LENGTH=270	Ribosomal protein L21;Encodes a ribosomal RPL21M protein that is localized to the mitochondrion and is involved in karyogamy during female gametophyte development and fertilization. Mutants display defects in both male and female gametophyte development (i.e.collapsed pollen and female gametophytes with unfused central cells).	mitochondrion
1.34381	0.00900378	0.00263319	0.000396895	-1.52673	0.0551964			-1.0495	0.0660218	0.00130195	0.0387662	1.33691	0.00330515	-0.000134295	0.805803	3	3	4	4	4	5	4	0	AT4G35260.1	AT4G35260.1_neo1;AT4G35260.1;AT4G35650.1_neo1;AT4G35650.1	AT4G35260.1_neo1;AT4G35260.1	21;20;4;4	21;20;4;4	16;15;2;2	AT4G35260.1_neo1;AT4G35260.1 | Symbols: IDH-I, IDH1 | isocitrate dehydrogenase 1, isocitrate dehydrogenase I | chr4:16774494-16776233 REVERSE LENGTH=367	isocitrate dehydrogenase 1;Encodes a regulatory subunit of the mitochondrially-localized NAD+- dependent isocitrate dehydrogenase.	mitochondrion	Cellular respiration.tricarboxylic acid cycle.isocitrate dehydrogenase heterodimer.regulatory component	regulatory component of isocitrate dehydrogenase heterodimer
1.81197	0.00465237	0.00550138	0.00294432			2.56673	0.00109378					1.3339	0.0225819	0.00301121	0.0448702	3	3	4	4	0	0	0	2	AT1G23100.1	AT1G23100.1	AT1G23100.1	6	6	6	AT1G23100.1 | Symbols: no symbol available | no full name available | chr1:8195867-8196336 FORWARD LENGTH=97	GroES-like family protein;	mitochondrion
0.427308	0.20828	0.00285144	0.00824199	-1.40202	0.0333361			-1.1541	0.142569	0.00185904	0.0426337	1.33323	0.0894062	0.000579511	0.499034	3	3	3	4	4	5	3	0	AT1G61870.1	AT1G61870.1_neo1;AT1G61870.1;AT1G11630.1_neo1;AT1G11630.1	AT1G61870.1_neo1;AT1G61870.1	12;12;1;1	12;12;1;1	12;12;1;1	AT1G61870.1_neo1;AT1G61870.1 | Symbols: rPPR1, PPR336 | pentatricopeptide repeat 336, ribosomal PPR protein 1 | chr1:22865326-22866552 REVERSE LENGTH=408	pentatricopeptide repeat 336;	mitochondrion
-1.17906	0.0445215	-0.000177229	0.894262	2.66849	0.109607			2.75807	0.0430719			1.33317	0.327389	0.000334328	0.745506	3	2	3	4	0	4	2	0	AT5G64570.1	AT5G64570.1_neo1;AT5G64570.1;AT5G64570.2;AT5G64570.3_neo1;AT5G64570.3	AT5G64570.1_neo1;AT5G64570.1;AT5G64570.2;AT5G64570.3_neo1;AT5G64570.3	12;12;11;6;6	12;12;11;6;6	12;12;11;6;6	AT5G64570.1_neo1;AT5G64570.1 | Symbols: ATBXL4, XYL4 | ARABIDOPSIS THALIANA BETA-D-XYLOSIDASE 4, beta-D-xylosidase 4 | chr5:25810227-25813309 REVERSE LENGTH=784;AT5G64570.2 | Symbols: ATBXL4, XYL4 | ARABIDOPSIS THALIANA BETA-D-XYLOSIDASE 4, beta-D-xylosida	beta-D-xylosidase 4;Encodes a beta-d-xylosidase that belongs to family 3 of glycoside hydrolases.	extracellular
1.63861	0.00447363	0.00293412	7.95219e-05	-1.91594	0.0370961	-0.946603	0.00797953	-1.57154	0.0406119	0.00144533	0.0216264	1.33289	0.103822	-0.000295467	0.587927	3	3	4	4	4	5	4	5	AT5G63620.1	AT5G63620.1_neo1;AT5G63620.1;AT5G63620.2_neo1;AT5G63620.2;AT5G63620.3_neo1;AT5G63620.3	AT5G63620.1_neo1;AT5G63620.1;AT5G63620.2_neo1;AT5G63620.2;AT5G63620.3_neo1;AT5G63620.3	22;22;21;21;15;15	22;22;21;21;15;15	22;22;21;21;15;15	AT5G63620.1_neo1;AT5G63620.1 | Symbols: HER2 | hexenal response 2 | chr5:25466380-25468296 REVERSE LENGTH=427;AT5G63620.2_neo1;AT5G63620.2 | Symbols: HER2 | hexenal response 2 | chr5:25466380-25468296 REVERSE LENGTH=427;AT5G63620.3_neo1;AT5G63620.3 | Symbo	GroES-like zinc-binding alcohol dehydrogenase family protein;	mitochondrion
-0.176371	0.802961											1.33112	0.0123564	0.00203135	0.0197515	2	1	1	4	0	0	0	0	AT2G46750.1	AT2G46750.1_neo1;AT2G46750.1;AT1G32300.1_neo1;AT1G32300.1	AT2G46750.1_neo1;AT2G46750.1;AT1G32300.1_neo1;AT1G32300.1	2;2;1;1	2;2;1;1	2;2;1;1	AT2G46750.1_neo1;AT2G46750.1 | Symbols: AtGulLO2, GulLO2 | L -gulono-1,4-lactone ( L -GulL) oxidase 2 | chr2:19208443-19210909 REVERSE LENGTH=591;AT1G32300.1_neo1;AT1G32300.1 | Symbols: GulLO1, AtGulLO1 | L -gulono-1,4-lactone ( L -GulL) oxidase 1 | ch			Redox homeostasis.ascorbate-based redox regulation.ascorbate metabolism.L-gulose and D-gluconorate biosynthesis pathways.L-gulono-1,4-lactone oxidase (GULLO)	L-gulono-1,4-lactone oxidase (GULLO)
-0.163183	0.697503	0.001754	0.170774					4.11925	0.0671061	-0.000890842	0.450573	1.33055	0.312824	0.00110059	0.316089	3	3	3	4	2	4	0	0	AT2G30060.1	AT2G30060.1	AT2G30060.1	10	7	7	AT2G30060.1 | Symbols: no symbol available | no full name available | chr2:12827035-12828551 FORWARD LENGTH=217	Pleckstrin homology (PH) domain superfamily protein;	cytosol
												1.32952	0.334545	0.000790146	0.419825	3	0	3	3	0	0	0	0	AT3G16620.1	AT3G16620.1	AT3G16620.1	9	2	2	AT3G16620.1 | Symbols: ATTOC120, TOC120 | translocon outer complex protein 120, ARABIDOPSIS THALIANA TRANSLOCON OUTER COMPLEX PROTEIN 120 | chr3:5658469-5661738 REVERSE LENGTH=1089
1.90637	0.264834	-0.000477284	0.756777	4.99608	0.0200308			5.23376	0.00701208			1.32684	0.199781	0.0012678	0.332668	2	2	3	4	1	4	3	0	AT3G59400.1	AT3G59400.1_neo1;AT3G59400.1	AT3G59400.1_neo1;AT3G59400.1	6;6	6;6	6;6	AT3G59400.1_neo1;AT3G59400.1 | Symbols: GUN4 | GENOMES UNCOUPLED 4 | chr3:21948881-21949678 REVERSE LENGTH=265
0.0822557	0.936429	-0.000642985	0.538891	1.25419	0.0375155			0.516017	0.226342	0.000829422	0.362197	1.32459	0.00630256	-0.000226999	0.803923	2	3	2	3	4	5	4	0	AT5G58440.1	AT5G58440.1	AT5G58440.1	14	14	12	AT5G58440.1 | Symbols: SNX2a | sorting nexin 2A | chr5:23624154-23626676 REVERSE LENGTH=587	sorting nexin 2A;	golgi
1.10672	0.0158155	0.00245781	0.00272505	-1.80077	0.0260719	0.918258	0.0547272	-1.63521	0.0505653	0.00168804	0.0241423	1.32431	0.00147881	-0.000291611	0.646606	3	3	4	4	4	5	4	5	AT4G26910.2	AT4G26910.2_neo1;AT4G26910.1_neo1;AT4G26910.2;AT4G26910.1	AT4G26910.2_neo1;AT4G26910.1_neo1;AT4G26910.2;AT4G26910.1	23;23;22;22	11;11;10;10	1;1;0;0	AT4G26910.2_neo1;AT4G26910.1_neo1;AT4G26910.2 | Symbols: E2- OGDH1 | | chr4:13520127-13522889 REVERSE LENGTH=463;AT4G26910.1 | Symbols: E2- OGDH1 | | chr4:13520127-13522889 REVERSE LENGTH=464	Dihydrolipoamide succinyltransferase;	mitochondrion
												1.32298	0.21604	0.00260419	0.0413121	2	0	2	3	0	0	0	0	AT1G03350.1	AT1G03350.1	AT1G03350.1	3	3	3	AT1G03350.1 | Symbols: no symbol available | no full name available | chr1:822834-824246 REVERSE LENGTH=470	BSD domain-containing protein;	nucleus	RNA biosynthesis.transcriptional regulation.transcription factor (BSD)	transcription factor (BSD)
-0.868065	0.0311212	-9.09856e-05	0.916018	1.31268	0.169496			1.07867	0.232625	-7.65883e-05	0.920397	1.32135	0.136903			3	3	3	1	3	4	4	0	AT5G42870.3	AT5G42870.3;AT5G42870.2;AT5G42870.1	AT5G42870.3;AT5G42870.2;AT5G42870.1	10;10;10	10;10;10	9;9;9	AT5G42870.3 | Symbols: ATPAH2, PAH2 | PHOSPHATIDIC ACID PHOSPHOHYDROLASE 2, phosphatidic acid phosphohydrolase 2 | chr5:17186186-17189681 REVERSE LENGTH=891;AT5G42870.2 | Symbols: ATPAH2, PAH2 | PHOSPHATIDIC ACID PHOSPHOHYDROLASE 2, phosphatidic acid phosp
0.0211317	0.966309	0.00179401	0.187553									1.32113	0.329816	0.00198294	0.0997275	3	3	3	4	0	0	0	0	AT1G08110.4	AT1G08110.4_neo1;AT1G08110.3;AT1G08110.2;AT1G08110.1;AT1G08110.4	AT1G08110.4_neo1;AT1G08110.3;AT1G08110.2;AT1G08110.1;AT1G08110.4	4;4;4;4;4	4;4;4;4;4	4;4;4;4;4	AT1G08110.4_neo1;AT1G08110.3 | Symbols: AtGLYI2, GLYI2, GLXI:3 | Glyoxalase12, Glyoxalase I;3 | chr1:2535702-2537630 FORWARD LENGTH=185;AT1G08110.2 | Symbols: AtGLYI2, GLYI2, GLXI:3 | Glyoxalase12, Glyoxalase I;3 | chr1:2535702-2537630 FORWARD LENGTH=185;A	lactoylglutathione lyase family protein / glyoxalase I family protein;	plastid	Cellular respiration.glycolysis.methylglyoxal degradation.lactoyl-glutathione lyase (GLX1)	lactoyl-glutathione lyase (GLX1)
-0.24614	0.415427	0.0028514	0.0672999									1.31839	0.177511	-0.000230821	0.879711	3	3	3	2	0	0	0	0	AT1G72810.1	AT1G72810.1_neo1;AT1G72810.1	AT1G72810.1_neo1;AT1G72810.1	5;5	2;2	2;2	AT1G72810.1_neo1;AT1G72810.1 | Symbols: TSY | THREONINE SYNTHASE 2 | chr1:27398760-27400393 REVERSE LENGTH=516	Pyridoxal-5'-phosphate-dependent enzyme family protein;	plastid	Amino acid metabolism.aspartate group amino acid biosynthesis.aspartate-derived amino acids.threonine.threonine synthase	threonine synthase
1.7194	0.00291338	0.00426382	4.52028e-05	-2.94009	0.0138677	3.02231	0.012387	-2.37082	0.00114522	0.00162142	0.0424279	1.31783	0.00060178	0.00102238	0.166155	3	3	4	4	4	5	4	4	AT2G30970.2	AT2G30970.2_neo1;AT2G30970.1_neo1;AT2G30970.2;AT2G30970.1	AT2G30970.2_neo1;AT2G30970.1_neo1;AT2G30970.2;AT2G30970.1	30;30;30;30	30;30;30;30	30;30;30;30	AT2G30970.2_neo1;AT2G30970.1_neo1;AT2G30970.2 | Symbols: ASP1 | aspartate aminotransferase 1 | chr2:13179012-13181686 FORWARD LENGTH=430;AT2G30970.1 | Symbols: ASP1 | aspartate aminotransferase 1 | chr2:13179012-13181686 FORWARD LENGTH=430
-0.161424	0.704657	0.0006537	0.198746	1.09898	0.10139			0.436728	0.429455	-8.84273e-05	0.833813	1.31621	0.262908	-0.000509308	0.245843	3	3	2	4	3	5	4	0	AT5G03280.1	AT5G03280.1	AT5G03280.1	11	11	11	AT5G03280.1 | Symbols: EIN2, CKR1, ATEIN2, ERA3, PIR2, ORE2, ORE3 | ENHANCED RESPONSE TO ABA3, CYTOKININ RESISTANT 1, ORESARA 2, ETHYLENE INSENSITIVE 2, ORESARA 3 | chr5:788589-793066 FORWARD LENGTH=1294	NRAMP metal ion transporter family protein;Involved in ethylene signal transduction. Acts downstream of CTR1. Positively regulates ORE1 and negatively regulates mir164A,B,C to regulate leaf senescence.	endoplasmic reticulum	Phytohormone action.ethylene.perception and signal transduction.signal transducer (EIN2)	ethylene signal transducer (EIN2)
-0.50747	0.1894	0.00123782	0.214433									1.31568	0.172834	0.00158986	0.0698719	3	3	3	4	0	2	1	0	AT2G33845.1	AT2G33845.1	AT2G33845.1	6	6	6	AT2G33845.1 | Symbols: no symbol available | no full name available | chr2:14317781-14318712 FORWARD LENGTH=182
-1.64818	0.00853097	0.0001586	0.829037	0.855851	0.3371			0.700416	0.239072	0.000278976	0.663326	1.31387	0.333474	-0.00379121	0.000202092	3	3	4	2	4	5	4	0	AT2G26560.1	AT2G26560.1	AT2G26560.1	24	24	24	AT2G26560.1 | Symbols: PLA IIA, PLP2, PLA2A, PLAII alpha | PHOSPHOLIPASE A 2A, PATATIN-LIKE PROTEIN 2, phospholipase A 2A | chr2:11293912-11295708 REVERSE LENGTH=407	phospholipase A 2A;Encodes a lipid acyl hydrolase with wide substrate specificity that accumulates upon infection by fungal and bacterial pathogens. Protein is localized in the cytoplasm in healthy leaves, and in membranes in infected cells. Plays a role in cell death and differentially affects the accumulation of oxylipins. Contributes to resistance to virus.	cytosol	Lipid metabolism.glycerolipid metabolism.glycerolipid degradation.phospholipase activities.phospholipase A2 activities.phospholipase A2 (pPLA2-II)	phospholipase A2 (pPLA2-II)
-0.419284	0.190199	0.00141172	0.247244	-0.375568	0.805637			-0.449629	0.636106	0.00108382	0.332499	1.30867	0.119066	0.000139258	0.893632	3	3	3	4	4	5	4	0	AT4G38540.1	AT4G38540.1;AT5G05320.1	AT4G38540.1	16;1	16;1	16;1	AT4G38540.1 | Symbols: no symbol available | no full name available | chr4:18023187-18024827 FORWARD LENGTH=407	FAD/NAD(P)-binding oxidoreductase family protein;	golgi	not assigned.annotated	Monooxygenase 2 OS=Arabidopsis thaliana (sp|o81816|mo2_arath : 801.0)
-0.246873	0.62471	0.00233474	0.0191282	1.57808	0.0197827	2.01984	0.00824044	1.02124	0.060372	-0.000518595	0.521144	1.30863	0.009057	-0.000821815	0.311977	3	3	4	4	4	5	4	4	AT1G02920.1	AT1G02920.1	AT1G02920.1	25	25	13	AT1G02920.1 | Symbols: ATGSTF8, GSTF7, ATGSTF7, ATGST11, GST11 | GLUTATHIONE S-TRANSFERASE 11, glutathione S-transferase 7, ARABIDOPSIS GLUTATHIONE S-TRANSFERASE 11 | chr1:658886-659705 REVERSE LENGTH=209	glutathione S-transferase 7;Encodes glutathione transferase belonging to the phi class of GSTs. Naming convention according to Wagner et al. (2002).	cytosol	Redox homeostasis.glutathione-based redox regulation.glutathione S-transferase activities.class phi glutathione S-transferase	class phi glutathione S-transferase
-0.863732	0.283152	-0.00119386	0.0399042	-0.0771438	0.914342			0.52948	0.401876	0.000565576	0.24881	1.3082	0.112728	0.000449751	0.360915	3	3	4	4	4	5	4	0	AT5G08570.3	AT5G08570.3;AT5G08570.2;AT5G08570.1;AT3G04050.1;AT3G55650.1	AT5G08570.3;AT5G08570.2;AT5G08570.1	20;20;20;2;1	7;7;7;0;0	6;6;6;0;0	AT5G08570.3 | Symbols: no symbol available | no full name available | chr5:2778433-2780300 FORWARD LENGTH=510;AT5G08570.2 | Symbols: no symbol available | no full name available | chr5:2778433-2780300 FORWARD LENGTH=510;AT5G08570.1 | Symbols: no symbol ava
0.492865	0.218508	0.0040223	0.0197478	-1.13097	0.129019	1.20397	0.202295	-1.50432	0.0153879	0.00193497	0.178834	1.30561	0.116788	0.00136744	0.333028	3	3	3	4	4	5	3	3	AT5G09450.1	AT5G09450.1_neo1;AT5G09450.1	AT5G09450.1_neo1;AT5G09450.1	12;12	12;12	12;12	AT5G09450.1_neo1;AT5G09450.1 | Symbols: no symbol available | no full name available | chr5:2941864-2943324 FORWARD LENGTH=409	Tetratricopeptide repeat (TPR)-like superfamily protein;	mitochondrion	not assigned.annotated	Pentatricopeptide repeat-containing protein At5g09450, mitochondrial OS=Arabidopsis thaliana (sp|q94b59|pp372_arath : 769.0)
-0.410662	0.468054	0.00154153	0.248431	1.34996	0.0418096			0.244015	0.669246	0.00108505	0.347152	1.30434	0.13853	0.000758446	0.50773	3	3	2	4	4	5	3	0	AT1G65020.1	AT1G65020.1	AT1G65020.1	12	12	12	AT1G65020.1 | Symbols: no symbol available | no full name available | chr1:24154523-24156511 REVERSE LENGTH=319	;	endoplasmic reticulum
0.882957	0.391138	-0.000320824	0.69954	0.838059	0.145451			0.712925	0.150927	0.000457819	0.524653	1.30297	0.471738	0.000235674	0.740678	3	3	3	4	4	5	4	0	AT5G43470.4	AT5G43470.4;AT5G43470.3;AT5G43470.2;AT5G43470.1;AT1G59620.2	AT5G43470.4;AT5G43470.3;AT5G43470.2;AT5G43470.1	36;36;36;36;1	36;36;36;36;1	19;19;19;19;0	AT5G43470.4 | Symbols: HRT, RPP8, RCY1 | RECOGNITION OF PERONOSPORA PARASITICA 8, RESISTANT TO CMV(Y) 1, HYPERSENSITIVE RESPONSE TO TCV | chr5:17463130-17466658 REVERSE LENGTH=908;AT5G43470.3 | Symbols: HRT, RPP8, RCY1 | RECOGNITION OF PERONOSPORA PARASITI
0.107387	0.70725	0.00179492	0.160757	-2.37376	0.00531873			-1.59173	0.025809	0.00302244	0.0110471	1.30054	0.0144601	-0.000114115	0.92028	3	3	3	3	4	5	3	0	AT4G31460.1	AT4G31460.1	AT4G31460.1	6	6	6	AT4G31460.1 | Symbols: no symbol available | no full name available | chr4:15259773-15260847 REVERSE LENGTH=212	Ribosomal L28 family;	mitochondrion
				3.61234	0.0674624			3.4935	0.0782277			1.29744	0.372865	0.00131332	0.352988	0	0	3	3	1	3	3	0	AT5G42310.1	AT5G42310.1_neo1;AT5G42310.1	AT5G42310.1_neo1;AT5G42310.1	7;7	7;7	7;7	AT5G42310.1_neo1;AT5G42310.1 | Symbols: CRP1 | Chloroplast RNA Processing 1 | chr5:16915860-16918238 FORWARD LENGTH=709	Pentatricopeptide repeat (PPR-like) superfamily protein;	plastid
-0.394771	0.429615	-0.000211269	0.780183	0.873153	0.199983			-0.344895	0.629184	0.000912142	0.175138	1.29268	0.352789	-0.000740517	0.267736	3	3	3	3	4	5	4	0	AT3G48380.3	AT3G48380.3;AT3G48380.1;AT3G48380.2	AT3G48380.3;AT3G48380.1;AT3G48380.2	12;12;11	12;12;11	12;12;11	AT3G48380.3 | Symbols: no symbol available | no full name available | chr3:17916468-17920099 FORWARD LENGTH=653;AT3G48380.1 | Symbols: no symbol available | no full name available | chr3:17916468-17920099 FORWARD LENGTH=645;AT3G48380.2 | Symbols: no symbol	Peptidase C78, ubiquitin fold modifier-specific peptidase 1/ 2;	mitochondrion
-0.472971	0.362399	0.00334751	0.0454993	1.97779	0.268229			1.81398	0.302127	-0.00436266	0.0429129	1.29	0.0700495	0.0020007	0.156667	3	3	2	4	2	2	2	0	AT3G48570.1	AT3G48570.1	AT3G48570.1	2	2	2	AT3G48570.1 | Symbols: no symbol available | no full name available | chr3:18004604-18004912 REVERSE LENGTH=69	secE/sec61-gamma protein transport protein;	cytosol
-1.23285	0.068112	-0.000492551	0.607566	1.57522	0.0946863			1.86712	0.0485938	-0.000979031	0.28109	1.28854	0.247851	-0.00107415	0.256266	3	2	3	3	2	4	4	0	AT4G33220.2	AT4G33220.2;AT4G33220.1_neo1;AT4G33220.1;AT3G43270.1_neo1;AT3G43270.1	AT4G33220.2;AT4G33220.1_neo1;AT4G33220.1	9;9;9;3;3	8;8;8;3;3	8;8;8;3;3	AT4G33220.2 | Symbols: ATPME44, PME44 | pectin methylesterase 44, A. THALIANA PECTIN METHYLESTERASE 44 | chr4:16024445-16026130 FORWARD LENGTH=404;AT4G33220.1_neo1;AT4G33220.1 | Symbols: ATPME44, PME44 | pectin methylesterase 44, A. THALIANA PECTIN METHYLE
0.487152	0.190503	0.00245812	0.00264268	-1.44323	0.0817643			-2.27574	0.00498068	0.00137488	0.0469942	1.28567	0.00229777	0.000555605	0.383071	3	3	4	4	4	5	3	0	AT3G03060.1	AT3G03060.1_neo1;AT3G03060.1	AT3G03060.1_neo1;AT3G03060.1	37;37	27;27	26;26	AT3G03060.1_neo1;AT3G03060.1 | Symbols: SBA1, ATAD3A1 | ATPase family AAA Domain-containing protein 3A1, SHOT1 Binding ATPase 1 | chr3:692188-695424 FORWARD LENGTH=628	P-loop containing nucleoside triphosphate hydrolases superfamily protein;	mitochondrion
1.16619	0.0137253	0.00528873	0.00194064	0.190717	0.920548	-1.39357	0.255607			0.00148741	0.263195	1.28433	0.130109	0.00167366	0.208975	3	3	2	4	3	0	1	2	AT1G07040.1	AT1G07040.1_neo1;AT1G07040.1	AT1G07040.1_neo1;AT1G07040.1	20;20	20;20	20;20	AT1G07040.1_neo1;AT1G07040.1 | Symbols: no symbol available | no full name available | chr1:2161225-2163035 REVERSE LENGTH=371	;	plastid	Amino acid metabolism.amino acid degradation.lysine.D-2-hydroxyglutarate synthase	D-2-hydroxyglutarate synthas
0.990565	0.0197453	0.00303325	0.000759607	-1.23747	0.0439735			-2.14671	0.00210537	0.000785382	0.267959	1.28299	0.000787831	0.00180218	0.0128317	3	3	4	4	4	5	4	0	AT4G05160.1	AT4G05160.1	AT4G05160.1	21	21	21	AT4G05160.1 | Symbols: no symbol available | no full name available | chr4:2664451-2666547 FORWARD LENGTH=544	AMP-dependent synthetase and ligase family protein;Encodes a peroxisomal protein involved in the activation of fatty acids through esterification with CoA. At4g05160 preferentially activates fatty acids with medium chain length (C6:0 and C7:0) as well as even-numbered long-chain fatty acids (C14:0, C16:0 and C18:0). At4g05160 was also able to catalyze the conversion of OPC-6:0 to its CoA ester an…	peroxisome	not assigned.annotated	4-coumarate--CoA ligase-like 7 OS=Arabidopsis thaliana (sp|q9m0x9|4cll7_arath : 1092.0)
-0.879498	0.0797054	0.00129505	0.292037									1.28018	0.422674	0.00177905	0.0997928	3	3	3	4	1	2	1	0	AT4G15760.1	AT4G15760.1;AT4G15760.2	AT4G15760.1;AT4G15760.2	5;5	5;5	5;5	AT4G15760.1 | Symbols: MO1 | monooxygenase 1 | chr4:8972785-8974548 REVERSE LENGTH=422;AT4G15760.2 | Symbols: MO1 | monooxygenase 1 | chr4:8972785-8974548 REVERSE LENGTH=434	monooxygenase 1;Encodes a protein with similarity to monooxygenases that are known to degrade salicylic acid (SA).	endoplasmic reticulum
1.55705	0.0137304	0.00433297	0.000274883	-1.66558	0.0279278	-0.862038	0.340388	-1.46215	0.0143189	0.00103747	0.255803	1.27833	0.189324	-0.000226078	0.796875	3	3	3	3	4	5	3	3	AT4G13360.1	AT4G13360.1_neo1;AT4G13360.1;AT3G24360.4_neo1;AT3G24360.4;AT3G24360.1_neo1;AT3G24360.1;AT3G24360.6;AT3G24360.3;AT3G24360.5;AT3G24360.2_neo1;AT3G24360.2	AT4G13360.1_neo1;AT4G13360.1	21;21;2;2;2;2;1;1;1;1;1	21;21;2;2;2;2;1;1;1;1;1	21;21;2;2;2;2;1;1;1;1;1	AT4G13360.1_neo1;AT4G13360.1 | Symbols: no symbol available | no full name available | chr4:7775133-7777701 FORWARD LENGTH=421	ATP-dependent caseinolytic (Clp) protease/crotonase family protein;	mitochondrion
0.679404	0.0853908	0.000559834	0.532559					4.21411	0.0189133			1.27683	0.0714768	0.000565043	0.511141	2	3	3	3	0	3	0	0	AT3G21650.2	AT3G21650.2;AT3G21650.1	AT3G21650.2;AT3G21650.1	5;5	5;5	2;2	AT3G21650.2 | Symbols: no symbol available | no full name available | chr3:7621680-7623412 REVERSE LENGTH=546;AT3G21650.1 | Symbols: no symbol available | no full name available | chr3:7621680-7623412 REVERSE LENGTH=546
-0.764057	0.110743	0.00257681	0.100321	0.0319407	0.960481			-0.24831	0.639912	0.00193298	0.152654	1.27467	0.168963	-7.00368e-05	0.959804	3	3	2	3	4	3	3	0	AT1G70670.1	AT1G70670.1	AT1G70670.1	8	8	6	AT1G70670.1 | Symbols: CLO4, AtCLO4, PXG4 | peroxygenase 4, Arabidopsis thaliana caleosin 4, caleosin 4 | chr1:26644830-26645970 FORWARD LENGTH=195	Caleosin-related family protein;	cytosol	Lipid metabolism.lipid droplet-associated activities.peroxygenase (CALEOSIN/CLO/PXG)	peroxygenase (CALEOSIN)
												1.27437	0.121388	0.00105826	0.464653	0	0	3	2	0	0	0	0	AT2G01870.1	AT2G01870.1	AT2G01870.1	2	2	2	AT2G01870.1 | Symbols: no symbol available | no full name available | chr2:389846-390319 REVERSE LENGTH=157
				2.20206	0.0476743							1.27253	0.224128	0.000598625	0.551898	0	0	2	3	0	0	2	0	AT3G53390.1	AT3G53390.1	AT3G53390.1	2	2	1	AT3G53390.1 | Symbols: no symbol available | no full name available | chr3:19792781-19796428 FORWARD LENGTH=558	Transducin/WD40 repeat-like superfamily protein;	vacuole
1.06463	0.0232889	0.00360733	0.0128333	-0.518064	0.357812			-1.04721	0.038503	0.000486273	0.677625	1.27206	0.00267669	0.0025736	0.0356697	3	3	4	4	4	5	3	0	AT5G11520.1	AT5G11520.1	AT5G11520.1	25	19	19	AT5G11520.1 | Symbols: YLS4, ASP3 | aspartate aminotransferase 3, YELLOW-LEAF-SPECIFIC GENE 4 | chr5:3685257-3687721 REVERSE LENGTH=449	aspartate aminotransferase 3;Encodes the chloroplastic isozyme of aspartate aminotransferase. Involved in aspartate biosynthesis and nitrogen metabolism. mRNA is expressed in senescing leaves.	peroxisome
0.646859	0.401013			3.32494	0.0515531			3.38957	0.0511488			1.26944	0.289878	0.00030828	0.759547	3	1	2	3	1	3	3	0	AT5G55130.3	AT5G55130.3;AT5G55130.2;AT5G55130.1	AT5G55130.3;AT5G55130.2;AT5G55130.1	5;5;5	5;5;5	5;5;5	AT5G55130.3 | Symbols: SIR1, CNX5 | SIRTINOL RESISTANT 1, co-factor for nitrate, reductase and xanthine dehydrogenase 5 | chr5:22373374-22375309 REVERSE LENGTH=360;AT5G55130.2 | Symbols: SIR1, CNX5 | SIRTINOL RESISTANT 1, co-factor for nitrate, reductas
1.38681	0.020891	0.00188852	0.080505	-2.30243	0.0422219			-1.66175	0.0138633	0.00247289	0.0140872	1.26505	0.0053774	-0.000124323	0.890564	3	3	3	4	4	5	4	0	AT5G15640.1	AT5G15640.1;AT5G15640.2	AT5G15640.1;AT5G15640.2	13;10	13;10	13;10	AT5G15640.1 | Symbols: no symbol available | no full name available | chr5:5087590-5089677 FORWARD LENGTH=323;AT5G15640.2 | Symbols: no symbol available | no full name available | chr5:5087822-5089677 FORWARD LENGTH=316	Mitochondrial substrate carrier family protein;	mitochondrion
-0.640813	0.181346	-1.21391e-05	0.989181	1.70762	0.0605075			1.35312	0.0778661	0.000332648	0.681208	1.26361	0.134568	-0.00208037	0.0571424	3	3	1	3	3	5	4	0	AT3G07140.2	AT3G07140.2_neo1;AT3G07140.1_neo1;AT3G07140.2;AT3G07140.1	AT3G07140.2_neo1;AT3G07140.1_neo1;AT3G07140.2;AT3G07140.1	12;12;11;11	12;12;11;11	12;12;11;11	AT3G07140.2_neo1;AT3G07140.1_neo1;AT3G07140.2 | Symbols: no symbol available | no full name available | chr3:2261278-2263632 FORWARD LENGTH=643;AT3G07140.1 | Symbols: no symbol available | no full name available | chr3:2261278-2263632 FORWARD LENGTH=644	GPI transamidase component Gpi16 subunit family protein;	extracellular
				0.139058	0.793509			-0.159725	0.721071	0.00245542	0.0605259	1.26323	0.0742925	0.000309776	0.80473	0	1	1	4	4	5	4	0	AT5G53580.1	AT5G53580.1;AT5G53580.1_neo1	AT5G53580.1;AT5G53580.1_neo1	10;9	10;9	10;9	AT5G53580.1 | Symbols: AtPLR1, PLR1 | pyridoxal reductase 1 | chr5:21765215-21766919 REVERSE LENGTH=365;AT5G53580.1_neo1	NAD(P)-linked oxidoreductase superfamily protein;	plastid	not assigned.annotated	Pyridoxal reductase, chloroplastic OS=Arabidopsis thaliana (sp|q56y42|plr1_arath : 650.0)
												1.25949	0.0992154	0.00352725	0.0106246	0	0	3	3	0	0	0	0	AT5G13430.1	AT5G13430.1_neo1;AT5G13430.1;AT5G13440.1	AT5G13430.1_neo1;AT5G13430.1;AT5G13440.1	17;16;16	1;0;0	1;0;0	AT5G13430.1_neo1;AT5G13430.1 | Symbols: RISP | Rieske FeS protein | chr5:4305414-4307399 REVERSE LENGTH=272;AT5G13440.1 | Symbols: no symbol available | no full name available | chr5:4308431-4310022 REVERSE LENGTH=274	Ubiquinol-cytochrome C reductase iron-sulfur subunit;	mitochondrion	Cellular respiration.oxidative phosphorylation.cytochrome c reductase complex.Rieske iron-sulphur component UCR1	Rieske iron-sulphur component of cytochrome c reductase complex
0.529199	0.121063	0.00163548	0.00701797	-2.07529	0.00371906	3.69362	0.000113223	-2.40103	0.000512593	0.00173621	0.00303608	1.25889	0.0169986	0.000523714	0.284867	3	3	4	4	4	5	4	3	AT3G27570.2	AT3G27570.2;AT3G27570.1_neo1;AT3G27570.1	AT3G27570.2;AT3G27570.1_neo1;AT3G27570.1	18;16;16	18;16;16	17;15;15	AT3G27570.2 | Symbols: no symbol available | no full name available | chr3:10214276-10216564 REVERSE LENGTH=340;AT3G27570.1_neo1;AT3G27570.1 | Symbols: no symbol available | no full name available | chr3:10214276-10216681 REVERSE LENGTH=379
-0.437265	0.311258	8.5909e-05	0.927982	0.733116	0.55654			1.61361	0.243692	-0.00103387	0.277882	1.25824	0.316948	0.00218836	0.0134542	3	3	3	4	3	3	4	0	AT3G52380.1	AT3G52380.1_neo1;AT3G52380.1	AT3G52380.1_neo1;AT3G52380.1	6;6	6;6	6;6	AT3G52380.1_neo1;AT3G52380.1 | Symbols: PDE322, CP33 | PIGMENT DEFECTIVE 322, chloroplast RNA-binding protein 33 | chr3:19421619-19422855 FORWARD LENGTH=329
1.73609	0.00292485	0.00372987	3.33435e-05	-2.0118	0.0328716	1.04176	0.000468078	-1.8839	0.00257402	0.00100559	0.137223	1.25818	0.00038619	0.00128512	0.0475178	3	3	4	4	4	5	4	5	AT1G53240.1	AT1G53240.1_neo1;AT1G53240.1	AT1G53240.1_neo1;AT1G53240.1	24;23	24;23	14;13	AT1G53240.1_neo1;AT1G53240.1 | Symbols: mMDH1 | mitochondrial malate dehydrogenase 1 | chr1:19854966-19856802 REVERSE LENGTH=341	Lactate/malate dehydrogenase family protein;	mitochondrion	Cellular respiration.tricarboxylic acid cycle.mitochondrial NAD-dependent malate dehydrogenase	mitochondrial NAD-dependent malate dehydrogenase
-0.911322	0.270327			0.0388899	0.932962			-0.0326546	0.936757	0.00131969	0.199282	1.25787	0.210636	-0.00240225	0.0470349	3	1	2	3	4	5	4	0	AT2G21860.1	AT2G21860.1_neo1;AT2G21860.1	AT2G21860.1_neo1;AT2G21860.1	10;10	10;10	10;10	AT2G21860.1_neo1;AT2G21860.1 | Symbols: no symbol available | no full name available | chr2:9318333-9319990 REVERSE LENGTH=522
1.72681	0.00269477	0.00545567	0.00324891	-3.76253	0.00224898	1.75401	0.00425699	-3.31638	0.00047762	0.000788473	0.587855	1.25754	0.00355625	0.00316897	0.0366334	3	3	4	4	4	5	3	5	AT1G14980.1	AT1G14980.1;AT1G14980.1_neo1;AT1G14980.2;AT1G14980.2_neo1	AT1G14980.1;AT1G14980.1_neo1;AT1G14980.2	9;7;6;4	9;7;6;4	9;7;6;4	AT1G14980.1 | Symbols: CPN10 | chaperonin 10 | chr1:5165930-5166654 REVERSE LENGTH=98;AT1G14980.1_neo1;AT1G14980.2 | Symbols: CPN10 | chaperonin 10 | chr1:5166236-5166654 REVERSE LENGTH=82	chaperonin 10;Encodes mitochondrial-localized chaperonin 10 that complements the E.coli groES mutant. Its mRNA is upregulated in response to heat shock treatment and is expressed uniformly in various organs.	mitochondrion
0.352598	0.625926			0.704026	0.572211			0.471982	0.782557	0.000171727	0.796372	1.25745	0.257349	-0.000774811	0.260797	3	1	2	3	3	1	2	0	AT5G10290.2	AT5G10290.2_neo1;AT5G10290.1_neo1;AT5G10290.2;AT5G10290.1	AT5G10290.2_neo1;AT5G10290.1_neo1;AT5G10290.2;AT5G10290.1	9;9;9;9	9;9;9;9	4;4;4;4	AT5G10290.2_neo1;AT5G10290.1_neo1;AT5G10290.2 | Symbols: no symbol available | no full name available | chr5:3235462-3238171 REVERSE LENGTH=613;AT5G10290.1 | Symbols: no symbol available | no full name available | chr5:3235462-3238171 REVERSE LENGTH=613
0.330572	0.701488	0.00105242	0.465364									1.25516	0.270918	0.00119415	0.374288	2	2	3	3	0	0	0	0	AT1G42480.3	AT1G42480.3_neo1;AT1G42480.1_neo1;AT1G42480.3;AT1G42480.1;AT1G42480.2_neo1;AT1G42480.2	AT1G42480.3_neo1;AT1G42480.1_neo1;AT1G42480.3;AT1G42480.1	5;5;5;5;2;2	5;5;5;5;2;2	5;5;5;5;2;2	AT1G42480.3_neo1;AT1G42480.1_neo1;AT1G42480.3 | Symbols: no symbol available | no full name available | chr1:15936297-15938692 FORWARD LENGTH=182;AT1G42480.1 | Symbols: no symbol available | no full name available | chr1:15936297-15938692 FORWARD LENGTH=18	;	extracellular
-0.462114	0.397874	0.00242087	0.0595035									1.25448	0.144976	0.00224466	0.0461674	3	3	2	3	1	0	1	0	AT5G63180.1	AT5G63180.1_neo1;AT5G63180.1	AT5G63180.1_neo1;AT5G63180.1	6;5	5;4	5;4	AT5G63180.1_neo1;AT5G63180.1 | Symbols: no symbol available | no full name available | chr5:25341106-25343113 REVERSE LENGTH=432	Pectin lyase-like superfamily protein;	extracellular
0.608292	0.138004	0.00213529	0.00156364	-1.88013	0.0305447			-1.76147	0.00376244	0.00194397	0.00199488	1.25385	0.0622107	-4.89068e-05	0.932334	3	3	4	4	4	5	4	0	AT5G53350.1	AT5G53350.1_neo1;AT5G53350.1	AT5G53350.1_neo1;AT5G53350.1	23;23	23;23	19;19	AT5G53350.1_neo1;AT5G53350.1 | Symbols: CLPX | CLP protease regulatory subunit X | chr5:21644060-21647503 FORWARD LENGTH=579	CLP protease regulatory subunit X;CLP protease regulatory subunit CLPX mRNA, nuclear gene	mitochondrion
1.42385	0.0108218	0.000911659	0.119511	-1.34296	0.0210752	2.64477	2.02126e-06	-2.81016	6.76598e-05	0.00251892	7.40077e-05	1.25236	0.00108499	0.000938151	0.0719378	3	3	4	4	4	5	4	5	AT2G26080.1	AT2G26080.1	AT2G26080.1	56	31	31	AT2G26080.1 | Symbols: GLDP2, AtGLDP2 | glycine decarboxylase P-protein 2 | chr2:11109330-11113786 REVERSE LENGTH=1044	glycine decarboxylase P-protein 2;	mitochondrion	Photosynthesis.photorespiration.glycine decarboxylase complex.glycine dehydrogenase component P-protein	glycine dehydrogenase component P-protein of glycine cleavage system
0.678244	0.140278	0.00425731	0.00428735	0.515101	0.791069			-0.748329	0.587099	0.00146363	0.24223	1.25152	0.00821323	0.00101533	0.405528	3	3	3	3	3	2	1	0	AT3G10110.4	AT3G10110.4;AT3G10110.1;AT3G10110.3;AT3G10110.2;AT1G18320.1	AT3G10110.4;AT3G10110.1;AT3G10110.3;AT3G10110.2;AT1G18320.1	6;6;4;4;4	6;6;4;4;4	6;6;4;4;4	AT3G10110.4 | Symbols: MEE67 | maternal effect embryo arrest 67 | chr3:3116225-3117176 FORWARD LENGTH=158;AT3G10110.1 | Symbols: MEE67 | maternal effect embryo arrest 67 | chr3:3116225-3117378 FORWARD LENGTH=173;AT3G10110.3 | Symbols: MEE67 | maternal effe
-2.50546	0.046331			2.961	0.12179			1.98126	0.203833	7.2734e-05	0.935552	1.2493	0.206794	0.000489655	0.590805	2	1	3	4	2	5	3	0	AT1G49340.4	AT1G49340.4;AT1G49340.3;AT1G49340.2;AT1G49340.1	AT1G49340.4;AT1G49340.3;AT1G49340.2;AT1G49340.1	26;26;26;26	26;26;26;26	26;26;26;26	AT1G49340.4 | Symbols: ATPI4K ALPHA | | chr1:18252355-18263967 FORWARD LENGTH=2021;AT1G49340.3 | Symbols: ATPI4K ALPHA | | chr1:18252355-18263967 FORWARD LENGTH=2021;AT1G49340.2 | Symbols: ATPI4K ALPHA | | chr1:18252355-18263967 FORWARD LENGTH=2028;AT1G
-0.0272595	0.94645	0.00084861	0.530983									1.24512	0.2837	0.00303304	0.0136321	3	2	3	4	0	0	0	0	AT1G53780.3	AT1G53780.3;AT1G53780.4;AT1G53780.1;AT1G53780.2	AT1G53780.3;AT1G53780.4;AT1G53780.1;AT1G53780.2	6;6;6;6	1;1;1;1	1;1;1;1	AT1G53780.3 | Symbols: no symbol available | no full name available | chr1:20074212-20077235 REVERSE LENGTH=598;AT1G53780.4 | Symbols: no symbol available | no full name available | chr1:20074212-20077235 REVERSE LENGTH=599;AT1G53780.1 | Symbols: no symbol	peptidyl-prolyl cis-trans isomerases;hydrolases;nucleoside-triphosphatases;ATP binding;nucleotide binding;ATPases;	cytosol
1.89343	0.279023	-0.00218564	0.0148206	0.826027	0.327014			-0.117552	0.893044	-0.000243302	0.702331	1.24501	0.0229855	0.000165586	0.746318	1	2	2	4	3	3	4	0	AT5G08450.3	AT5G08450.3;AT5G08450.2;AT5G08450.1	AT5G08450.3;AT5G08450.2;AT5G08450.1	10;10;10	10;10;10	10;10;10	AT5G08450.3 | Symbols: HDC1, RXT3-like | Histone Deacetylation Complex 1, RXT3-like | chr5:2727970-2732572 REVERSE LENGTH=918;AT5G08450.2 | Symbols: HDC1, RXT3-like | Histone Deacetylation Complex 1, RXT3-like | chr5:2727970-2732572 REVERSE LENGTH=918;AT5G	;	nucleus
0.305284	0.588385	0.00141628	0.310388					5.68089	0.0136986			1.24281	0.0411209	0.00286709	0.024433	3	3	4	4	0	3	0	0	AT2G34590.1	AT2G34590.1_neo1;AT2G34590.1	AT2G34590.1_neo1;AT2G34590.1	7;7	1;1	1;1	AT2G34590.1_neo1;AT2G34590.1 | Symbols: no symbol available | no full name available | chr2:14568956-14570844 REVERSE LENGTH=406	Transketolase family protein;	plastid	Lipid metabolism.fatty acid metabolism.acetyl-CoA generation.plastidial pyruvate dehydrogenase complex.E1 pyruvate dehydrogenase subcomplex.subunit beta	subunit beta of E1 pyruvate dehydrogenase component
0.844015	0.047615	0.00334957	0.000888425	-1.46565	0.085113	1.68784	0.0125252	-0.803826	0.200931	0.000744366	0.363805	1.24188	0.00355976	0.000436761	0.565871	3	3	4	4	4	5	4	2	AT3G27380.2	AT3G27380.2_neo1;AT3G27380.1_neo1;AT3G27380.2;AT3G27380.1	AT3G27380.2_neo1;AT3G27380.1_neo1;AT3G27380.2;AT3G27380.1	19;19;19;19	5;5;5;5	5;5;5;5	AT3G27380.2_neo1;AT3G27380.1_neo1;AT3G27380.2 | Symbols: SDH2-1 | succinate dehydrogenase 2-1 | chr3:10131209-10132673 REVERSE LENGTH=279;AT3G27380.1 | Symbols: SDH2-1 | succinate dehydrogenase 2-1 | chr3:10131209-10132673 REVERSE LENGTH=279	succinate dehydrogenase 2-1;One of three isoforms of the iron-sulfur component of the succinate dehydrogenase complex, a component of the mitochondrial respiratory chain complex II. The product of the nuclear encoded gene is imported into the mitochondrion. Expressed during germination and post-germinative growth.	mitochondrion
												1.24058	0.0528747	0.00265383	0.0195337	0	0	3	3	0	0	0	0	AT3G16740.1	AT3G16740.1	AT3G16740.1	1	1	1	AT3G16740.1 | Symbols: FOA2 | F-box overexpressed/oppressed ABA signaling 2 | chr3:5699476-5700651 FORWARD LENGTH=391			not assigned.annotated	F-box/kelch-repeat protein At3g16740 OS=Arabidopsis thaliana (sp|q9luq9|fbk56_arath : 793.0)
0.703091	0.106202	0.00143797	0.0124451	-0.173743	0.741103	5.91231	9.78946e-08	-0.553825	0.207242	0.000394395	0.4179	1.24042	0.00186528	0.00105318	0.0297493	3	3	4	4	4	5	4	4	AT3G61070.3	AT3G61070.3;AT3G61070.2;AT3G61070.1	AT3G61070.3;AT3G61070.2;AT3G61070.1	11;11;11	8;8;8	8;8;8	AT3G61070.3 | Symbols: PEX11E | peroxin 11E | chr3:22604873-22606159 REVERSE LENGTH=231;AT3G61070.2 | Symbols: PEX11E | peroxin 11E | chr3:22604873-22606159 REVERSE LENGTH=231;AT3G61070.1 | Symbols: PEX11E | peroxin 11E | chr3:22604873-22606159 REVERSE LEN	peroxin 11E;member of the peroxin11 (PEX11) gene family, integral to peroxisome membrane, controls peroxisome proliferation.	peroxisome
1.03242	0.0204972	0.00372838	0.00575159									1.23904	0.227385	-0.000534437	0.676473	3	3	3	2	0	1	1	0	AT1G48320.1	AT1G48320.1	AT1G48320.1	6	6	6	AT1G48320.1 | Symbols: DHNAT1 | DHNA-CoA thioesterase 1 | chr1:17855024-17855577 REVERSE LENGTH=156	Thioesterase superfamily protein;	peroxisome
				3.43735	0.0399334			3.2519	0.0276689	0.000325365	0.777217	1.23476	0.36767	0.000357334	0.771182	0	0	3	3	2	4	3	0	AT1G45230.2	AT1G45230.2_neo1;AT1G45230.1_neo1;AT1G45230.2;AT1G45230.1	AT1G45230.2_neo1;AT1G45230.1_neo1;AT1G45230.2;AT1G45230.1	3;3;3;3	3;3;3;3	3;3;3;3	AT1G45230.2_neo1;AT1G45230.1_neo1;AT1G45230.2 | Symbols: no symbol available | no full name available | chr1:17169874-17171381 REVERSE LENGTH=219;AT1G45230.1 | Symbols: no symbol available | no full name available | chr1:17169874-17171381 REVERSE LENGTH=21	Protein of unknown function (DUF3223);	plastid
1.08337	0.0253395	0.00302067	0.00943589	-1.59335	0.0711215			-1.68611	0.00902649	0.00197176	0.0455405	1.23445	0.00146723	0.000197599	0.83282	3	3	4	4	4	4	4	0	AT1G55890.1	AT1G55890.1_neo1;AT1G55890.1	AT1G55890.1_neo1;AT1G55890.1	26;26	26;26	26;26	AT1G55890.1_neo1;AT1G55890.1 | Symbols: RPPR3a | Ribosomal Pentatricopeptide Repeat Protein 3a | chr1:20901364-20902560 FORWARD LENGTH=398	Tetratricopeptide repeat (TPR)-like superfamily protein;	mitochondrion
0.180432	0.813204	0.000428124	0.697329	0.155322	0.851082			-0.474971	0.688845	0.00149263	0.119192	1.23216	0.00582883	0.00108919	0.245324	2	3	3	4	4	5	3	0	AT3G29320.1	AT3G29320.1	AT3G29320.1	23	22	22	AT3G29320.1 | Symbols: PHS1 | alpha-glucan phosphorylase 1 | chr3:11252871-11257587 FORWARD LENGTH=962			Carbohydrate metabolism.starch metabolism.degradation.hydrolysis and phosphorolysis.plastidial alpha-glucan phosphorylase (PHS1)	plastidial alpha-glucan phosphorylase (PHS1)
-0.591154	0.325694	0.00120703	0.48015	8.60712	0.00148213			8.27655	0.000182029			1.22988	0.384516	0.00175031	0.24247	3	3	2	4	0	5	2	0	AT4G33865.1	AT4G33865.1;AT3G44010.2;AT3G44010.1;AT3G43980.1;AT4G33885.1	AT4G33865.1;AT3G44010.2;AT3G44010.1;AT3G43980.1;AT4G33885.1	2;2;2;2;1	2;2;2;2;1	2;2;2;2;1	AT4G33865.1 | Symbols: no symbol available | no full name available | chr4:16233395-16234114 REVERSE LENGTH=56;AT3G44010.2 | Symbols: no symbol available | no full name available | chr3:15800175-15801132 REVERSE LENGTH=56;AT3G44010.1 | Symbols: no symbol a	Ribosomal protein S14p/S29e family protein;	cytosol,nucleus
-0.0106657	0.977657	0.000740956	0.410238	1.27577	0.0640777			0.887594	0.119087	-0.000186398	0.810724	1.22739	0.285765	0.000356724	0.644605	3	3	3	4	4	5	4	0	AT2G43130.1	AT2G43130.1;AT1G01200.1	AT2G43130.1	10;1	9;0	6;0	AT2G43130.1 | Symbols: ARA-4, RABA5C, ATRAB11F, ARA4, ATRABA5C | ARABIDOPSIS RAB GTPASE HOMOLOG A5C | chr2:17929899-17930904 REVERSE LENGTH=214	P-loop containing nucleoside triphosphate hydrolases superfamily protein;encodes a protein belonging to the Rab/Ypt family of small GTPases, which are implicated in intracellular vesicular traffic.	golgi
0.75665	0.053559	0.00211609	0.00613607	-2.31726	0.025409			-3.18111	0.00096088	0.00184408	0.00915571	1.22572	0.00478094	0.00138426	0.0321509	3	3	4	4	4	5	4	0	AT3G58840.2	AT3G58840.2;AT3G58840.1	AT3G58840.2;AT3G58840.1	19;19	19;19	19;19	AT3G58840.2 | Symbols: PMD1 | peroxisomal and mitochondrial division factor 1 | chr3:21757499-21758455 REVERSE LENGTH=318;AT3G58840.1 | Symbols: PMD1 | peroxisomal and mitochondrial division factor 1 | chr3:21757499-21758455 REVERSE LENGTH=318	Tropomyosin-related;	cytosol,nucleus
												1.22516	0.188049	0.00377481	0.00283661	0	0	2	4	0	0	0	0	AT2G27710.4	AT2G27710.4	AT2G27710.4	7	1	1	AT2G27710.4 | Symbols: no symbol available | no full name available | chr2:11816929-11817670 FORWARD LENGTH=98	60S acidic ribosomal protein family;	mitochondrion
1.41682	0.00777427	0.00276993	7.00221e-05	-1.68726	0.0147034	1.33084	0.00278056	-1.6708	0.00204699	0.00151634	0.00802491	1.22457	0.000657464	0.000474949	0.336203	3	3	4	4	4	5	4	5	AT3G13860.1	AT3G13860.1_neo1;AT3G13860.1	AT3G13860.1_neo1;AT3G13860.1	41;41	40;40	40;40	AT3G13860.1_neo1;AT3G13860.1 | Symbols: HSP60-3A | heat shock protein 60-3A | chr3:4561704-4565133 REVERSE LENGTH=572
0.643631	0.180161	0.00255808	0.014193	-0.893082	0.0888303	1.10012	0.0258969	-2.92197	0.0142676	0.00164449	0.0668452	1.22304	0.0255855	0.00257016	0.0058577	3	3	4	4	4	1	4	5	AT1G77750.1	AT1G77750.1	AT1G77750.1	5	5	5	AT1G77750.1 | Symbols: no symbol available | no full name available | chr1:29230346-29231490 REVERSE LENGTH=154	Ribosomal protein S13/S18 family;	mitochondrion
-0.534304	0.645432	0.000745882	0.596884	1.79724	0.296052			1.27237	0.296873	0.00057575	0.636278	1.22282	0.114919	0.00143823	0.245141	3	3	3	4	2	4	2	0	AT2G19940.1	AT2G19940.1;AT2G19940.3;AT2G19940.2_neo1	AT2G19940.1;AT2G19940.3;AT2G19940.2_neo1	15;15;14	15;15;14	15;15;14	AT2G19940.1 | Symbols: no symbol available | no full name available | chr2:8613203-8615649 FORWARD LENGTH=389;AT2G19940.3 | Symbols: no symbol available | no full name available | chr2:8613203-8615649 FORWARD LENGTH=389;AT2G19940.2_neo1	oxidoreductases, acting on the aldehyde or oxo group of donors, NAD or NADP as acceptor;copper ion binding;	plastid
-0.781739	0.0599198	0.00131344	0.251968	4.56278	0.0301997							1.222	0.290763	0.000496333	0.628826	3	3	2	3	0	2	3	0	AT1G80500.2	AT1G80500.2;AT1G80500.1	AT1G80500.2;AT1G80500.1	4;4	4;4	4;4	AT1G80500.2 | Symbols: TRAPPC2 | | chr1:30271195-30272431 FORWARD LENGTH=135;AT1G80500.1 | Symbols: TRAPPC2 | | chr1:30271195-30272431 FORWARD LENGTH=135
												1.21529	0.203719	0.00359143	0.00189074	0	0	1	4	0	0	0	0	AT2G14880.1	AT2G14880.1_neo1;AT2G14880.3_neo1;AT2G14880.2_neo1	AT2G14880.1_neo1	10;4;4	2;2;2	2;2;2	AT2G14880.1_neo1	SWIB/MDM2 domain superfamily protein;	plastid	Chromatin organisation.organelle machinery.SWI-B chromatin-remodeling complexes.component SWIB	component of SWI-B chromatin-remodeling complexes
												1.20852	0.13232	0.00197653	0.0361249	2	0	2	3	0	0	0	0	AT3G13990.2	AT3G13990.2;AT3G13990.1	AT3G13990.2;AT3G13990.1	3;3	3;3	3;3	AT3G13990.2 | Symbols: no symbol available | no full name available | chr3:4625708-4630383 REVERSE LENGTH=847;AT3G13990.1 | Symbols: no symbol available | no full name available | chr3:4625708-4630383 REVERSE LENGTH=848	Kinase-related protein of unknown function (DUF1296);	nucleus
0.375706	0.243909	0.00204669	0.0393229									1.20803	0.000741223	0.00181192	0.031135	3	3	4	4	1	0	1	0	AT5G13300.1	AT5G13300.1	AT5G13300.1	3	3	3	AT5G13300.1 | Symbols: VAN3, FKD2, SFC, AGD3 | ASCULAR NETWORK DEFECTIVE 3, SCARFACE, FORKED 2, ARF-GAP DOMAIN3 | chr5:4255923-4262018 REVERSE LENGTH=827	ARF GTPase-activating protein;Belongs to 15-member small GTPase gene family, ARF-GAP domain proteins (AGD); corresponds to AGD3, and is one of four proteins belonging to class 1, together with AGD1, AGD2 and AGD4. The protein contains four domains: BAR domain, PH domain, an ARF-GAP domain, and two Ankyrin repeats. In sfc mutants, the secondary and tertiary veins of cotyledons, leaves, sepals and …	plasma membrane
												1.20555	0.262143	0.00282889	0.0151558	1	0	3	4	0	0	0	0	AT1G15730.1	AT1G15730.1_neo1;AT1G15730.1	AT1G15730.1_neo1;AT1G15730.1	6;6	4;4	4;4	AT1G15730.1_neo1;AT1G15730.1 | Symbols: no symbol available | no full name available | chr1:5407535-5409937 REVERSE LENGTH=448	Cobalamin biosynthesis CobW-like protein;	plastid	RNA biosynthesis.organelle machinery.RNA polymerase activities.plastid-encoded RNA polymerase (PEP) complex.regulatory co-factor components.component TAC17	cofactor of plastid-encoded RNA polymerase (TAC17)
1.80343	0.00519218	0.0028932	4.72273e-05	-1.3787	0.0959578	1.46166	0.010513	-2.05453	0.0422797	0.00140739	0.0207045	1.20069	0.0239864	0.00187933	0.00221163	3	3	4	4	4	5	4	5	AT4G05530.1	AT4G05530.1	AT4G05530.1	13	13	13	AT4G05530.1 | Symbols: SDRA, IBR1 | indole-3-butyric acid response 1, SHORT-CHAIN DEHYDROGENASE/REDUCTASE A | chr4:2816462-2818074 FORWARD LENGTH=254	indole-3-butyric acid response 1;Encodes a peroxisomal member of the short-chain dehydrogenase/reductase (SDR) family of enzymes. Loss of IBR1 function causes increased resistance to indole-3-butyric acid without affecting plant responses to IAA, NAA, and 2,4-D. This enzyme may be responsible for catalyzing a dehydrogenation step in the beta-oxidation-like conversion of IBA to IAA.	peroxisome	not assigned.annotated	Short-chain dehydrogenase/reductase SDRA OS=Arabidopsis thaliana (sp|q9s9w2|sdra_arath : 419.0)
-0.0129525	0.978358	-0.000781834	0.338999	2.88	0.179767			3.26559	0.0592472	-0.000181558	0.816828	1.19791	0.287602	-0.0014652	0.13622	2	2	3	3	3	5	3	0	AT1G74090.1	AT1G74090.1	AT1G74090.1	13	11	11	AT1G74090.1 | Symbols: ATST5B, SOT18, ATSOT18 | DESULFO-GLUCOSINOLATE SULFOTRANSFERASE 18, ARABIDOPSIS SULFOTRANSFERASE 5B, desulfo-glucosinolate sulfotransferase 18 | chr1:27863003-27864055 FORWARD LENGTH=350	desulfo-glucosinolate sulfotransferase 18;encodes a desulfoglucosinolate sulfotransferase, involved in the final step of glucosinolate core structure biosynthesis. Has a broad-substrate specificity with preference with methionine-derived desulfoglucosinolates.	cytosol
1.3462	0.0107747	0.00227519	0.00502941	-1.72775	0.0362414	1.62925	0.00387176	-1.36699	0.0290616	0.00171538	0.01747	1.19413	0.000538844	-0.000195588	0.758711	3	3	4	4	4	5	4	5	AT3G55410.2	AT3G55410.2_neo1;AT3G55410.1_neo1;AT3G55410.2;AT3G55410.1	AT3G55410.2_neo1;AT3G55410.1_neo1;AT3G55410.2;AT3G55410.1	71;71;70;70	53;53;52;52	53;53;52;52	AT3G55410.2_neo1;AT3G55410.1_neo1;AT3G55410.2 | Symbols: E1-OGDH1 | | chr3:20541897-20545728 FORWARD LENGTH=1017;AT3G55410.1 | Symbols: E1-OGDH1 | | chr3:20541897-20545728 FORWARD LENGTH=1017
0.932242	0.0291574	0.00274888	0.00052759	-1.41247	0.0426913	1.35606	0.0199646	-1.46708	0.0299446	0.00156929	0.0251366	1.19137	0.0221921	0.000438009	0.45696	3	3	4	4	4	5	4	4	AT4G12340.1	AT4G12340.1	AT4G12340.1	12	12	12	AT4G12340.1 | Symbols: no symbol available | no full name available | chr4:7321492-7322004 REVERSE LENGTH=170	copper ion binding;	mitochondrion
0.131365	0.853726	-0.0024243	0.0232329	0.698073	0.248121			-0.771305	0.121503	0.00131052	0.0336705	1.191	0.273952	0.000234108	0.682692	3	2	3	4	4	5	3	0	AT5G14170.1	AT5G14170.1;AT3G01890.1	AT5G14170.1	9;1	9;1	9;1	AT5G14170.1 | Symbols: BAF60, SWP73B, CHC1 | SWP73B | chr5:4568696-4570444 REVERSE LENGTH=534	SWIB/MDM2 domain superfamily protein;CHC1 is predicted to encode a protein that belongs to the chromodomain remodeling complex. Two RNAi knock-down lines have a dwarf phenotype and reduced rates of Agrobacterium-mediated transformation. The low rate of root-mediated transformation rate may result from altered root morphology or reduced root growth rates.	nucleus	Chromatin organisation.nucleosome remodeling.SWI/SNF chromatin remodeling complexes.core modules.component SWP73	component SWP73 of chromatin remodeling complex
0.957589	0.0273477	0.0027068	0.195847	-0.587921	0.339307	-0.747959	0.209722	-0.0584667	0.908821	0.00282905	0.121	1.1905	0.196765	0.000433974	0.806884	3	3	1	4	4	4	3	3	AT3G03590.1	AT3G03590.1;AT3G03590.1_neo1	AT3G03590.1;AT3G03590.1_neo1	6;5	6;5	6;5	AT3G03590.1 | Symbols: SWIB4 | | chr3:865341-866669 REVERSE LENGTH=143;AT3G03590.1_neo1			Chromatin organisation.organelle machinery.SWI-B chromatin-remodeling complexes.component SWIB	component of SWI-B chromatin-remodeling complexes
1.07138	0.0349536	0.0045053	0.0215316									1.18983	0.0039384	0.00353623	0.034619	3	3	4	4	1	0	1	0	AT4G20150.1	AT4G20150.1	AT4G20150.1	5	5	5	AT4G20150.1 | Symbols: no symbol available | no full name available | chr4:10888529-10889500 REVERSE LENGTH=81	;	mitochondrion	Cellular respiration.oxidative phosphorylation.NADH dehydrogenase complex.non-core modules.component NDUFC2/B14.5b	component NDUFC2/B14.5b of NADH dehydrogenase complex
1.00083	0.146642	0.00181296	0.124468	0.204074	0.837178			-0.150469	0.859543	0.000883778	0.354436	1.18708	0.00628969	0.00232284	0.0200016	3	3	4	4	4	4	3	0	AT1G72020.1	AT1G72020.1_neo1;AT1G72020.1	AT1G72020.1_neo1;AT1G72020.1	2;1	2;1	2;1	AT1G72020.1_neo1;AT1G72020.1 | Symbols: no symbol available | no full name available | chr1:27109521-27110327 REVERSE LENGTH=97	;	mitochondrion
-0.237565	0.549177	0.000545701	0.524175	-0.221221	0.757329			-0.0397908	0.965316	0.00176403	0.02928	1.18703	0.0814345	0.00110489	0.14408	3	3	2	4	4	1	2	0	AT2G05120.2	AT2G05120.2	AT2G05120.2	5	5	2	AT2G05120.2 | Symbols: NUP133 | | chr2:1842069-1846858 REVERSE LENGTH=1220	Nucleoporin, Nup133/Nup155-like;	plastid
0.827781	0.0412865	0.00283551	0.000441471	0.930211	0.304436	2.44947	0.00451265	0.595398	0.448348	-0.000226972	0.734885	1.18681	0.000859441	0.000299921	0.62495	3	3	4	4	4	5	4	4	AT4G16210.1	AT4G16210.1	AT4G16210.1	19	19	19	AT4G16210.1 | Symbols: ECHIA, E-COAH-2 | ENOYL-COA HYDRATASE 2, enoyl-CoA hydratase/isomerase A | chr4:9176864-9177978 REVERSE LENGTH=265	enoyl-CoA hydratase/isomerase A;	peroxisome	not assigned.annotated	Probable enoyl-CoA hydratase 1, peroxisomal OS=Arabidopsis thaliana (sp|q6nl24|ech1p_arath : 503.0)
				2.27252	0.0782148			2.26143	0.0496981	-0.000746717	0.429677	1.18677	0.0935522	-0.000900246	0.314084	2	0	1	3	3	5	4	0	AT3G28300.1	AT3G28300.1;AT3G28290.1	AT3G28300.1;AT3G28290.1	12;12	12;12	12;12	AT3G28300.1 | Symbols: AT14A | | chr3:10566106-10567263 FORWARD LENGTH=385;AT3G28290.1 | Symbols: AT14A | | chr3:10547873-10549030 FORWARD LENGTH=385	Protein of unknown function (DUF677);Possesses a transmembrane domain and a small region that has sequence similarities to integrins from fungi, insects and humans. Is localized to plasma membrane and cytoplasm.	plasma membrane
-1.80519	0.00831906	0.000869387	0.34947	2.40023	0.0116064							1.18568	0.0873742	-8.11827e-05	0.924927	3	3	3	3	0	1	2	0	AT4G20860.1	AT4G20860.1_neo1;AT4G20860.1;AT5G44360.2_neo1;AT5G44360.1_neo1;AT5G44360.1;AT5G44360.2	AT4G20860.1_neo1;AT4G20860.1	8;8;1;1;1;1	8;8;1;1;1;1	8;8;1;1;1;1	AT4G20860.1_neo1;AT4G20860.1 | Symbols: AtBBE22, BBE22, CELLOX | CELLODEXTRIN OXIDASE, Berberine Bridge Enzyme 22 | chr4:11172726-11174318 FORWARD LENGTH=530	FAD-binding Berberine family protein;	extracellular
-0.960774	0.188742	0.000290557	0.77766	4.90264	0.000149342			4.44597	0.000225634			1.18367	0.225754	-0.000160624	0.856227	3	3	2	4	0	4	3	0	AT5G36890.2	AT5G36890.2;AT5G36890.1	AT5G36890.2;AT5G36890.1	2;2	2;2	2;2	AT5G36890.2 | Symbols: BGLU42 | beta glucosidase 42 | chr5:14541527-14546090 REVERSE LENGTH=487;AT5G36890.1 | Symbols: BGLU42 | beta glucosidase 42 | chr5:14542164-14546090 REVERSE LENGTH=490	beta glucosidase 42;	cytosol
0.790382	0.092332	0.00259788	0.0209037	-1.26522	0.0491523	6.62688	0.000334568	-0.84697	0.166447	0.00108456	0.245701	1.18057	0.00206485	0.00105525	0.252835	3	3	4	4	4	5	3	2	AT5G25940.1	AT5G25940.1	AT5G25940.1	3	3	3	AT5G25940.1 | Symbols: no symbol available | no full name available | chr5:9054252-9055151 REVERSE LENGTH=115	early nodulin-related;	mitochondrion
-0.594172	0.280188	0.000188491	0.706281	0.292672	0.616662			0.215726	0.631487	-0.000122789	0.782046	1.18022	0.025382	0.00054651	0.201683	3	3	4	4	4	5	4	0	AT3G60820.1	AT3G60820.1;AT3G60820.3;AT3G60820.2	AT3G60820.1;AT3G60820.3;AT3G60820.2	9;9;8	9;9;8	9;9;8	AT3G60820.1 | Symbols: PBF1 | | chr3:22472038-22473809 REVERSE LENGTH=223;AT3G60820.3 | Symbols: PBF1 | | chr3:22472038-22473809 REVERSE LENGTH=223;AT3G60820.2 | Symbols: PBF1 | | chr3:22472038-22473809 REVERSE LENGTH=223
0.586268	0.123891	0.00145272	0.0113717	0.0975494	0.859774			-0.335268	0.501141	0.000893954	0.0808578	1.17993	0.00300173	0.000478674	0.298453	3	3	4	4	4	5	4	0	AT1G01820.1	AT1G01820.1	AT1G01820.1	11	8	8	AT1G01820.1 | Symbols: PEX11C | peroxin 11c | chr1:296213-297723 REVERSE LENGTH=235	peroxin 11c;member of the peroxin11 (PEX11) gene family, integral to peroxisome membrane, controls peroxisome proliferation.	peroxisome	Cell division.mitochondrion/peroxisome binary fission.peroxisome fission.peroxisomal fission factor (PEX11)	peroxisomal fission factor (PEX11)
-0.654412	0.243763	-0.000826321	0.17424	0.599408	0.281639			1.0426	0.0475915	0.000187061	0.722754	1.17954	0.199086	0.000124682	0.811872	3	3	4	4	4	5	4	0	AT1G16470.2	AT1G16470.2;AT1G16470.1	AT1G16470.2;AT1G16470.1	11;11	11;11	1;1	AT1G16470.2 | Symbols: PAB1 | proteasome subunit PAB1 | chr1:5623122-5625439 FORWARD LENGTH=235;AT1G16470.1 | Symbols: PAB1 | proteasome subunit PAB1 | chr1:5623122-5625439 FORWARD LENGTH=235	proteasome subunit PAB1;Encodes 20S proteasome subunit PAB1 (PAB1).	cytosol
0.0322864	0.955954	0.000681611	0.566676	-0.185766	0.737704			-0.257208	0.554687	0.00134383	0.197962	1.17724	0.207152	-0.000262987	0.804543	3	3	3	3	4	5	3	0	AT1G48620.1	AT1G48620.1	AT1G48620.1	12	12	12	AT1G48620.1 | Symbols: HON5 | high mobility group A5 | chr1:17974148-17976301 REVERSE LENGTH=479	high mobility group A5;This gene is predicted to encodes a histone H1/H5 family member. A plant line expressing an RNAi construct targeted against HON5 shows a reduced level of agrobacterium-mediated root transformation.	nucleus
-0.218599	0.761315	0.00185062	0.0960365	2.10512	0.18285			2.2983	0.0777942	-0.000645183	0.521159	1.16473	0.318651	-6.11708e-05	0.948106	3	3	3	4	3	5	3	0	AT1G74920.1	AT1G74920.1;AT1G74920.2	AT1G74920.1;AT1G74920.2	15;13	14;12	14;12	AT1G74920.1 | Symbols: ALDH10A8 | aldehyde dehydrogenase 10A8 | chr1:28139175-28142573 REVERSE LENGTH=501;AT1G74920.2 | Symbols: ALDH10A8 | aldehyde dehydrogenase 10A8 | chr1:28139175-28142573 REVERSE LENGTH=496	aldehyde dehydrogenase 10A8;Arabidopsis thaliana similar to betaine aldehyde dehydrogenase	cytosol	Secondary metabolism.betaines.glycinebetaine biosynthesis.betaine-aldehyde dehydrogenase	betaine-aldehyde dehydrogenase
0.607224	0.108309	0.00281723	0.00533641	-2.10159	0.0794544			-1.8553	0.00280793	0.00109845	0.189707	1.1645	0.000831017	0.00154656	0.0610503	3	3	4	4	4	5	4	0	AT5G27600.1	AT5G27600.1	AT5G27600.1	29	28	28	AT5G27600.1 | Symbols: ATLACS7, LACS7 | long-chain acyl-CoA synthetase 7 | chr5:9742616-9746795 FORWARD LENGTH=700	long-chain acyl-CoA synthetase 7;Encode peroxisomal long-chain acyl-CoA synthetase. Activates fatty acids for further metabolism. Interacts with PEX5.	peroxisome	Lipid metabolism.fatty acid metabolism.fatty acid degradation.peroxisomal long-chain acyl-CoA synthetase (LACS6/7)	peroxisomal long-chain acyl-CoA synthetase
0.965965	0.0462256	0.00250283	0.000272965	-3.0497	0.0178687			-2.27324	0.00101832	0.00213993	0.000494595	1.16314	0.00127393	0.000652768	0.202293	3	3	4	4	4	5	4	0	AT4G01660.1	AT4G01660.1	AT4G01660.1	34	34	34	AT4G01660.1 | Symbols: ATATH10, ATABC1, ABC1, ABC1K13 | ABC transporter 1 | chr4:708652-711095 FORWARD LENGTH=623	ABC transporter 1;Encodes an ABC1-like protein, member of the ATH subfamily; putative ABC transporter; isolated by functional complementation of a yeast abc1 mutant	mitochondrion
-0.018348	0.966441	0.000599748	0.502569									1.16143	0.317737	0.000877056	0.258229	3	2	1	3	0	0	0	0	AT3G25545.1	AT3G25545.1	AT3G25545.1	3	3	3	AT3G25545.1 | Symbols: PBAC1 | | chr3:9277637-9278440 FORWARD LENGTH=267	;	cytosol
3.22976	0.00130796	0.00347509	0.00871266	-0.917159	0.38883			-2.90523	0.0205492	0.003206	0.00615818	1.16049	0.049609	0.0012478	0.250991	3	3	3	3	4	2	2	0	AT1G79750.1	AT1G79750.1_neo1;AT1G79750.1	AT1G79750.1_neo1;AT1G79750.1	22;22	21;21	19;19	AT1G79750.1_neo1;AT1G79750.1 | Symbols: NADP-ME4, ATNADP-ME4 | Arabidopsis thaliana NADP-malic enzyme 4, NADP-malic enzyme 4 | chr1:30007655-30011179 REVERSE LENGTH=646	NADP-malic enzyme 4;The malic enzyme (EC 1.1.1.40) encoded by AtNADP-ME4 is localized to chloroplasts. The gene is expressed throughout the whole plant and during embryogenesis and germination. A possible involvement in the fatty acid biosynthesis has been proposed.	plastid	Lipid metabolism.fatty acid metabolism.citrate shuttle.cytosolic NADP-dependent malic enzyme	cytosolic NADP-dependent malic enzyme
				1.0981	0.19841			0.832683	0.183483	0.000615619	0.568576	1.15925	0.284439	0.00123339	0.256328	1	1	3	4	3	4	4	0	AT2G18510.1	AT2G18510.1	AT2G18510.1	6	6	6	AT2G18510.1 | Symbols: EMB2444, JANUS | EMBRYO DEFECTIVE 2444 | chr2:8031554-8033517 REVERSE LENGTH=363	RNA-binding (RRM/RBD/RNP motifs) family protein;	nucleus	RNA processing.pre-RNA splicing.U2-type-intron-specific major spliceosome.U2 small nuclear ribonucleoprotein particle (snRNP).splicing factor 3B complex.component SF3B4/SAP49	component SF3B4 of splicing factor 3B complex
1.28432	0.00921014	0.00243232	0.00986845	0.849038	0.598744			0.609281	0.696707	-0.000857674	0.275433	1.15849	0.00429102	0.00200475	0.0132684	3	3	4	4	3	3	3	0	AT3G58750.1	AT3G58750.1	AT3G58750.1	20	14	13	AT3G58750.1 | Symbols: CSY2 | citrate synthase 2 | chr3:21724564-21727458 REVERSE LENGTH=514	citrate synthase 2;Encodes a peroxisomal citrate synthase that is expressed throughout seedling and shoot development.	peroxisome	Lipid metabolism.fatty acid metabolism.fatty acid degradation.glyoxylate cycle.citrate synthase	citrate synthase
0.322356	0.354928	0.00164643	0.0114996	-0.0957046	0.863898			-0.308451	0.510708	0.000315213	0.5587	1.15545	0.249551	0.000254204	0.624831	3	3	3	4	4	5	4	0	AT5G58220.3	AT5G58220.3;AT5G58220.2	AT5G58220.3;AT5G58220.2	8;5	1;0	1;0	AT5G58220.3 | Symbols: ALNS, TTL | transthyretin-like protein, allantoin synthase | chr5:23554546-23555861 REVERSE LENGTH=311;AT5G58220.2 | Symbols: ALNS, TTL | transthyretin-like protein, allantoin synthase | chr5:23554546-23555861 REVERSE LENGTH=286	transthyretin-like protein;Encodes a transthyretin-like S-allantoin synthase protein that catalyzes two steps in the allantoin biosynthesis pathway by acting as a hydroxyisourate hydrolase and a 2-oxo-4-hydroxy-4-carboxy-5-ureidoimidazoline (OHCU) decarboxylase. Two alternatively spliced versions of the transcript give rise to a longer peroxisomally-targeted protein (AT5G58220.1 (called TTL1-)) a…	cytosol
0.919798	0.0379653	0.00527372	0.026555									1.15497	0.0642828	0.00302803	0.154635	3	3	4	3	0	0	0	0	nad3arabC	nad3arabC	nad3arabC	1	1	1	nad3arabC |
												1.15493	0.147451	0.00171265	0.0839127	2	0	3	4	0	1	1	0	AT4G09730.1	AT4G09730.1_neo1;AT4G09730.1	AT4G09730.1_neo1;AT4G09730.1	6;6	6;6	6;6	AT4G09730.1_neo1;AT4G09730.1 | Symbols: RH39 | RH39 | chr4:6136333-6139510 FORWARD LENGTH=621	RH39;Encodes RH39, a DEAD-box protein involved in the introduction of the hidden break into the 23S rRNA in the chloroplasts. Recombinant RH39 binds to the 23S rRNA in a segment adjacent to the stem-loop creating the hidden break target loop in a sequence-dependent manner. Has ATP-hydrolyzing activity at a Kcat of 5.3 /min in the presence of rRNA sequence. Mutants have drastically reduced level o…	plastid
1.39135	0.00569267	0.00175863	0.00318141	-1.92881	0.0207552			-2.61055	0.00116898	0.00136748	0.010193	1.1542	0.0015859	0.00163604	0.0015323	3	3	4	4	4	5	4	0	AT3G01910.1	AT3G01910.1;AT3G01910.2;AT3G01910.3	AT3G01910.1;AT3G01910.2	22;14;10	22;14;10	22;14;10	AT3G01910.1 | Symbols: AtSO, AT-SO, SOX | sulfite oxidase | chr3:314919-317274 REVERSE LENGTH=393;AT3G01910.2 | Symbols: AtSO, AT-SO, SOX | sulfite oxidase | chr3:314919-316641 REVERSE LENGTH=298
0.675694	0.182947	0.0046275	0.00743206			2.13428	0.0337989	2.51667	0.378569	7.86046e-05	0.955865	1.1542	0.198977	0.00114271	0.413123	3	3	3	3	3	2	0	3	AT3G02780.1	AT3G02780.1_neo1;AT3G02780.1;AT3G02780.2	AT3G02780.1_neo1;AT3G02780.1;AT3G02780.2	12;12;10	12;12;10	8;8;6	AT3G02780.1_neo1;AT3G02780.1 | Symbols: IDI2, IPIAT1, IPP2 | isopentenyl pyrophosphate:dimethylallyl pyrophosphate isomerase 2, ATISOPENTENYL DIPHOSPHE ISOMERASE 2 | chr3:602578-604648 REVERSE LENGTH=284;AT3G02780.2 | Symbols: IDI2, IPIAT1, IPP2 | isopente
1.48937	0.0355411	0.00311275	0.0121186	-0.952885	0.303922			-0.830772	0.190924	0.00248746	0.0191715	1.15012	0.0686748	0.000700955	0.484409	3	3	1	3	4	4	3	0	AT4G04180.2	AT4G04180.2_neo1;AT4G04180.1_neo1;AT4G04180.2;AT4G04180.1	AT4G04180.2_neo1;AT4G04180.1_neo1;AT4G04180.2;AT4G04180.1	13;13;13;13	13;13;13;13	13;13;13;13	AT4G04180.2_neo1;AT4G04180.1_neo1;AT4G04180.2 | Symbols: no symbol available | no full name available | chr4:2020471-2023673 FORWARD LENGTH=595;AT4G04180.1 | Symbols: no symbol available | no full name available | chr4:2020471-2023673 FORWARD LENGTH=600
-0.274447	0.446184	0.00178597	0.114774									1.14616	0.32822	0.00192149	0.0510474	3	3	3	4	0	0	0	0	AT5G50870.1	AT5G50870.1;AT5G50870.2	AT5G50870.1;AT5G50870.2	2;2	2;2	2;2	AT5G50870.1 | Symbols: UBC27 | ubiquitin-conjugating enzyme 27 | chr5:20699626-20700998 REVERSE LENGTH=192;AT5G50870.2 | Symbols: UBC27 | ubiquitin-conjugating enzyme 27 | chr5:20699626-20700998 REVERSE LENGTH=203	ubiquitin-conjugating enzyme 27;	cytosol
-0.358793	0.356252	0.00125492	0.117689	0.566023	0.420251			0.234576	0.713381	-7.19743e-05	0.916254	1.1459	0.37001	-0.000251783	0.708517	3	3	3	4	4	5	3	0	AT1G12640.1	AT1G12640.1	AT1G12640.1	5	5	3	AT1G12640.1 | Symbols: LPLAT1, AtLPLAT1, LPCAT1 | lysophospholipid acyltransferase 1, lysophosphatidylcholine acyltransferase 1 | chr1:4303586-4305666 REVERSE LENGTH=462	MBOAT (membrane bound O-acyl transferase) family protein;	endoplasmic reticulum	Lipid metabolism.glycerolipid metabolism.phosphatidylcholine biosynthesis.acyl-CoA:lysophosphatidylcholine acyltransferase	acyl-CoA:lysophosphatidylcholine acyltransferase
-0.795783	0.114429	-0.00216271	0.0843847	1.41697	0.235157			0.690875	0.422568	0.000318027	0.716771	1.14576	0.220133	-0.00050505	0.605585	3	2	3	3	4	5	4	0	AT4G27720.1	AT4G27720.1	AT4G27720.1	7	7	5	AT4G27720.1 | Symbols: no symbol available | no full name available | chr4:13831203-13833521 FORWARD LENGTH=460	Major facilitator superfamily protein;	golgi
2.50614	0.101912	8.11539e-05	0.912574	0.628656	0.263301			0.260785	0.556915	0.000505542	0.372997	1.14572	0.326262	0.000177531	0.743983	2	2	3	4	4	5	4	0	AT4G17770.2	AT4G17770.2;AT4G17770.1	AT4G17770.2;AT4G17770.1	16;16	16;16	14;14	AT4G17770.2 | Symbols: TPS5, ATTPS5 | trehalose phosphatase/synthase 5, TREHALOSE -6-PHOSPHATASE SYNTHASE S5 | chr4:9877055-9880084 FORWARD LENGTH=862;AT4G17770.1 | Symbols: TPS5, ATTPS5 | trehalose phosphatase/synthase 5, TREHALOSE -6-PHOSPHATASE SYNTHASE
												1.14228	0.273329	0.00162442	0.107724	1	1	3	4	0	2	1	0	AT4G22285.2	AT4G22285.2;AT4G22285.1;AT4G22350.1;AT4G22350.2;AT4G22410.2;AT4G22410.1	AT4G22285.2;AT4G22285.1;AT4G22350.1;AT4G22350.2	3;3;2;2;1;1	3;3;2;2;1;1	3;3;2;2;1;1	AT4G22285.2 | Symbols: no symbol available | no full name available | chr4:11779063-11781898 REVERSE LENGTH=508;AT4G22285.1 | Symbols: no symbol available | no full name available | chr4:11779063-11781898 REVERSE LENGTH=541;AT4G22350.1 | Symbols: no symbol
1.31996	0.00952303	0.00227383	0.233355	-0.558496	0.332517			-0.37523	0.442272	0.00178344	0.279247	1.14109	0.147462	-0.00166818	0.312171	3	3	1	3	4	5	4	0	AT3G06483.1	AT3G06483.1	AT3G06483.1	19	19	19	AT3G06483.1 | Symbols: PDK, ATPDHK | pyruvate dehydrogenase kinase | chr3:1990727-1992581 REVERSE LENGTH=366	pyruvate dehydrogenase kinase;Pyruvate dehydrogenase kinase (PDK) specifically phosphorylates the E1&#945; subunit of the pyruvate dehydrogenase complex (PDC) on a Ser residue using ATP as a phosphate donor. PDK is a unique type of protein kinase having a His-kinase-like sequence but Ser-kinase activity. Site-directed mutagenesis and structural analysis indicate that PDK belongs to the GHKL super…	mitochondrion	Cellular respiration.pyruvate oxidation.mitochondrial pyruvate dehydrogenase complex.regulation.pyruvate dehydrogenase kinase	pyruvate dehydrogenase kinase
1.01278	0.0174005	0.00607813	0.00271763									1.14075	0.190679	0.00284787	0.0792818	3	3	4	4	0	0	0	0	AT5G25450.1	AT5G25450.1;AT5G25450.2;AT5G25450.3	AT5G25450.1;AT5G25450.2	7;4;3	5;2;2	5;2;2	AT5G25450.1 | Symbols: no symbol available | no full name available | chr5:8857036-8857849 FORWARD LENGTH=122;AT5G25450.2 | Symbols: no symbol available | no full name available | chr5:8857036-8857849 FORWARD LENGTH=106	Cytochrome bd ubiquinol oxidase, 14kDa subunit;	mitochondrion	Cellular respiration.oxidative phosphorylation.cytochrome c reductase complex.component QCR7	component QCR7 of cytochrome c reductase complex
-0.879368	0.091307	0.00267451	0.0848499			3.49604	0.00363523					1.13793	0.25522	0.00184842	0.171249	3	3	3	3	0	0	0	2	AT4G39390.3	AT4G39390.3;AT4G39390.2;AT4G39390.1	AT4G39390.3;AT4G39390.2;AT4G39390.1	1;1;1	1;1;1	1;1;1	AT4G39390.3 | Symbols: NST-K1, ATNST-KT1, URGT4 | UDP-Rha/UDP-Gal transporter 4, nucleotide sugar transporter-KT 1, A. THALIANA NUCLEOTIDE SUGAR TRANSPORTER-KT 1 | chr4:18316290-18317854 FORWARD LENGTH=333;AT4G39390.2 | Symbols: NST-K1, ATNST-KT1, URGT4 |	nucleotide sugar transporter-KT 1;Encodes a golgi localized nucleotide sugar transporter.	golgi
												1.13354	0.0948486	0.00269387	0.00118163	0	0	0	3	0	0	0	0	AT2G46030.5	AT2G46030.5;AT2G46030.1;AT2G46030.4;AT2G46030.2;AT2G46030.3	AT2G46030.5;AT2G46030.1;AT2G46030.4;AT2G46030.2;AT2G46030.3	1;1;1;1;1	1;1;1;1;1	1;1;1;1;1	AT2G46030.5 | Symbols: UBC6 | ubiquitin-conjugating enzyme 6 | chr2:18932243-18933421 REVERSE LENGTH=183;AT2G46030.1 | Symbols: UBC6 | ubiquitin-conjugating enzyme 6 | chr2:18932243-18933421 REVERSE LENGTH=183;AT2G46030.4 | Symbols: UBC6 | ubiquitin-conjug
-0.535923	0.174513	0.00161168	0.160026									1.13289	0.372503	0.00168297	0.0999446	3	3	3	3	0	0	0	0	AT3G04710.3	AT3G04710.3;AT3G04710.1;AT3G04710.2	AT3G04710.3;AT3G04710.1;AT3G04710.2	7;7;6	7;7;6	7;7;6	AT3G04710.3 | Symbols: TPR10 | tetratricopeptide repeat 10 | chr3:1276948-1280942 FORWARD LENGTH=680;AT3G04710.1 | Symbols: TPR10 | tetratricopeptide repeat 10 | chr3:1278229-1280942 FORWARD LENGTH=456;AT3G04710.2 | Symbols: TPR10 | tetratricopeptide repea	ankyrin repeat family protein;	nucleus	not assigned.annotated	Hsp70-Hsp90 organizing protein 3 OS=Arabidopsis thaliana (sp|q9sth1|hsop3_arath : 85.5)
0.905396	0.471915	0.00280168	0.0281347									1.13137	0.483861	0.00170529	0.115525	2	3	3	4	0	0	0	0	AT4G32520.2	AT4G32520.2_neo1;AT4G32520.1_neo1;AT4G32520.2;AT4G32520.1	AT4G32520.2_neo1;AT4G32520.1_neo1;AT4G32520.2;AT4G32520.1	14;14;14;14	14;14;14;14	14;14;14;14	AT4G32520.2_neo1;AT4G32520.1_neo1;AT4G32520.2 | Symbols: AtSHMT3, SHM3 | serine hydroxymethyltransferase 3, SERINE HYDROXYMETHYLTRANSFERASE 3 | chr4:15689642-15692334 REVERSE LENGTH=529;AT4G32520.1 | Symbols: AtSHMT3, SHM3 | serine hydroxymethyltransferase	serine hydroxymethyltransferase 3;Encodes a serine hydroxymethyltransferase SHMT3 located in the plastid.	mitochondrion
0.269127	0.375416	0.00159707	0.0183033	-1.62946	0.0141182			-1.75324	0.00424882	0.00201461	0.0018663	1.1277	0.013816	-0.000316783	0.578774	3	3	4	4	4	5	4	0	AT5G66860.1	AT5G66860.1_neo1;AT5G66860.1	AT5G66860.1_neo1;AT5G66860.1	14;13	14;13	14;13	AT5G66860.1_neo1;AT5G66860.1 | Symbols: no symbol available | no full name available | chr5:26701233-26702531 REVERSE LENGTH=249	Ribosomal protein L25/Gln-tRNA synthetase, anti-codon-binding domain;	mitochondrion
1.25505	0.0139373	0.00334255	0.00179752	-0.571713	0.321979	-1.2408	0.00120402	-0.349872	0.440043	0.00102867	0.224534	1.12717	0.000949242	-0.000128272	0.874886	3	3	4	4	4	5	3	5	AT5G65720.3	AT5G65720.3_neo1;AT5G65720.1_neo1;AT5G65720.3;AT5G65720.1;AT5G65720.2	AT5G65720.3_neo1;AT5G65720.1_neo1;AT5G65720.3;AT5G65720.1;AT5G65720.2	34;34;33;33;27	34;34;33;33;27	34;34;33;33;27	AT5G65720.3_neo1;AT5G65720.1_neo1;AT5G65720.3 | Symbols: NFS1, ATNFS1, NIFS1, ATNIFS1 | NITROGEN FIXATION S HOMOLOG 1, nitrogen fixation S (NIFS)-like 1, ARABIDOPSIS THALIANA NITROGEN FIXATION S (NIFS)-LIKE 1 | chr5:26296349-26297710 FORWARD LENGTH=453;AT5
												1.12576	0.181288	0.00366611	0.00446614	0	0	2	4	0	0	0	0	AT4G14342.2	AT4G14342.2;AT4G14342.1;AT3G23325.1	AT4G14342.2;AT4G14342.1;AT3G23325.1	2;2;1	2;2;1	2;2;1	AT4G14342.2 | Symbols: SF3B5B | | chr4:8254783-8255405 REVERSE LENGTH=101;AT4G14342.1 | Symbols: SF3B5B | | chr4:8253789-8255405 REVERSE LENGTH=87;AT3G23325.1 | Symbols: SF3B5A | | chr3:8345808-8346856 FORWARD LENGTH=87			RNA processing.pre-RNA splicing.U2-type-intron-specific major spliceosome.U2 small nuclear ribonucleoprotein particle (snRNP).splicing factor 3B complex.component SF3B5/SAP10	component SF3B5 of splicing factor 3B complex
4.63689	0.00437151	-0.000659607	0.689257	-0.307514	0.692897			-0.0495926	0.896337	0.00207228	0.146155	1.12445	0.0721386	-0.00126618	0.370877	0	2	3	4	4	5	4	0	AT1G19670.1	AT1G19670.1	AT1G19670.1	11	11	11	AT1G19670.1 | Symbols: CLH1, ATCLH1, CORI1, ATHCOR1 | chlorophyllase 1, CORONATINE-INDUCED PROTEIN 1 | chr1:6803796-6804923 REVERSE LENGTH=324	chlorophyllase 1;Chlorophyllase is the first enzyme involved in chlorophyll degradation. It catalyzes the hydrolysis of the ester bond to yield chlorophyllide and phytol. AtCLH1 lacks a typical signal sequence for the chloroplast. Its expression is induced rapidly by methyljasmonate, a known promoter of senescence and chlorophyll degradation.	vacuole
-0.593681	0.245969	0.000463708	0.467045	0.600475	0.273655			0.850149	0.0737114	0.000107813	0.847333	1.12438	0.129393	-0.00026975	0.634966	3	3	4	4	4	5	4	0	AT5G42790.1	AT5G42790.1	AT5G42790.1	14	14	6	AT5G42790.1 | Symbols: ARS5, PAF1, ATPSM30 | ARSENIC TOLERANCE 5, proteasome alpha subunit F1 | chr5:17159270-17160975 REVERSE LENGTH=278	proteasome alpha subunit F1;encodes a protein with extensive homology to the largest subunit of the multicatalytic proteinase complex (proteasome). Negatively regulates thiol biosynthesis and arsenic tolerance.	cytosol,nucleus
												1.1222	0.276493	0.00185525	0.207183	1	1	3	2	1	1	0	0	AT3G62550.1	AT3G62550.1	AT3G62550.1	2	2	2	AT3G62550.1 | Symbols: no symbol available | no full name available | chr3:23136194-23137074 FORWARD LENGTH=162	Adenine nucleotide alpha hydrolases-like superfamily protein;	cytosol
0.126989	0.889552	0.000284782	0.722067	3.27602	0.0226827			2.84727	0.0205145			1.12104	0.113193	0.00107553	0.136415	3	2	2	3	0	3	2	0	AT4G31490.3	AT4G31490.3;AT4G31490.2;AT4G31490.1	AT4G31490.3;AT4G31490.2;AT4G31490.1	41;41;41	4;4;4	4;4;4	AT4G31490.3 | Symbols: beta2-COP | beta2 Coat Protein | chr4:15269460-15272693 FORWARD LENGTH=948;AT4G31490.2 | Symbols: beta2-COP | beta2 Coat Protein | chr4:15269460-15272693 FORWARD LENGTH=948;AT4G31490.1 | Symbols: beta2-COP | beta2 Coat Protein | chr4
0.237585	0.424058	0.00302866	0.056928	-1.29135	0.493318			-1.57755	0.325026	0.00257561	0.0765513	1.11794	0.045664	-0.000240075	0.866668	3	3	1	3	3	3	2	0	AT5G43140.1	AT5G43140.1_neo1;AT5G43140.1;AT5G43140.2_neo1;AT5G43140.2	AT5G43140.1_neo1;AT5G43140.1;AT5G43140.2_neo1;AT5G43140.2	2;2;1;1	2;2;1;1	2;2;1;1	AT5G43140.1_neo1;AT5G43140.1 | Symbols: no symbol available | no full name available | chr5:17321570-17323224 FORWARD LENGTH=254;AT5G43140.2_neo1;AT5G43140.2 | Symbols: no symbol available | no full name available | chr5:17321570-17322815 FORWARD LENGTH=18	Peroxisomal membrane 22 kDa (Mpv17/PMP22) family protein;	mitochondrion
-0.414647	0.256947	0.00123363	0.118063	0.143485	0.821743			0.260525	0.659697	0.000325549	0.633706	1.11667	0.282832	-0.000877525	0.194262	3	3	3	4	4	5	4	0	AT4G18800.1	AT4G18800.1	AT4G18800.1	14	8	7	AT4G18800.1 | Symbols: ATRAB11B, ATRABA1D, RABA1d, ATHSGBP | RAB GTPase homolog A1D | chr4:10320156-10321339 REVERSE LENGTH=214	RAB GTPase homolog A1D;	golgi
1.07296	0.015594	0.00385347	0.0011764	-1.52018	0.248261			-1.56446	0.144651	0.00173929	0.07782	1.11522	0.273565	-0.00125078	0.178208	3	3	4	4	4	5	4	0	AT4G28390.2	AT4G28390.2;AT4G28390.1	AT4G28390.2;AT4G28390.1	24;24	12;12	12;12	AT4G28390.2 | Symbols: AAC3, ATAAC3 | ADP/ATP carrier 3 | chr4:14041486-14042781 REVERSE LENGTH=379;AT4G28390.1 | Symbols: AAC3, ATAAC3 | ADP/ATP carrier 3 | chr4:14041486-14042781 REVERSE LENGTH=379
0.633973	0.0943498	0.00157125	0.00295882	-0.324442	0.507381	5.04254	4.78104e-08	-1.12893	0.0179267	0.000661906	0.148071	1.11262	0.000597777	0.000626092	0.132522	3	3	4	4	4	5	4	5	AT3G05970.1	AT3G05970.1	AT3G05970.1	29	29	28	AT3G05970.1 | Symbols: ATLACS6, LACS6 | long-chain acyl-CoA synthetase 6 | chr3:1786510-1791746 REVERSE LENGTH=701			Lipid metabolism.fatty acid metabolism.fatty acid degradation.peroxisomal long-chain acyl-CoA synthetase (LACS6/7)	peroxisomal long-chain acyl-CoA synthetase
				4.93211	0.0975522			4.19303	0.219362	0.000493757	0.579038	1.11179	0.0602754	0.00133485	0.112746	1	0	3	4	2	3	4	0	AT1G04420.1	AT1G04420.1_neo1;AT1G04420.1	AT1G04420.1_neo1;AT1G04420.1	11;11	11;11	11;11	AT1G04420.1_neo1;AT1G04420.1 | Symbols: no symbol available | no full name available | chr1:1191634-1193699 FORWARD LENGTH=412	NAD(P)-linked oxidoreductase superfamily protein;	plastid
0.628556	0.261898	0.00158721	0.145226	-0.696944	0.259357			0.159435	0.717407	0.000940092	0.313551	1.10921	0.0488747	-0.00106148	0.279365	3	3	4	3	4	5	3	0	AT1G80360.4	AT1G80360.4;AT1G80360.3;AT1G80360.2;AT1G80360.1	AT1G80360.4;AT1G80360.3;AT1G80360.2;AT1G80360.1	14;14;14;14	14;14;14;14	14;14;14;14	AT1G80360.4 | Symbols: VAS1, ISS1 | ndole Severe Sensitive1, reversal of sav3 phenotype 1 | chr1:30208736-30210643 REVERSE LENGTH=394;AT1G80360.3 | Symbols: VAS1, ISS1 | ndole Severe Sensitive1, reversal of sav3 phenotype 1 | chr1:30208736-30210643 REVERSE
2.63393	0.000667233	0.00299718	2.67593e-05	-2.67455	0.00174742	3.13401	6.60667e-06	-3.05357	0.000116131	0.00177471	0.0023627	1.10889	0.00339533	0.00185994	0.000862185	3	3	4	4	4	5	4	5	AT2G35370.1	AT2G35370.1_neo1;AT2G35370.1	AT2G35370.1_neo1;AT2G35370.1	7;6	7;6	4;3	AT2G35370.1_neo1;AT2G35370.1 | Symbols: GDCH | glycine decarboxylase complex H | chr2:14891239-14892050 FORWARD LENGTH=165	glycine decarboxylase complex H;Encodes glycine decarboxylase complex H protein. Involved in photorespiration.	mitochondrion	Photosynthesis.photorespiration.glycine decarboxylase complex.lipoamide-containing component H-protein	lipoamide-containing component H-protein of glycine cleavage system
				3.44829	0.217477			3.61253	0.128593			1.10646	0.344863	0.00225548	0.0475062	0	0	3	4	1	3	2	0	AT4G00360.1	AT4G00360.1;AT1G01600.1;AT1G63710.1	AT4G00360.1	8;3;1	8;3;1	6;1;0	AT4G00360.1 | Symbols: CYP86A2, ATT1 | cytochrome P450, family 86, subfamily A, polypeptide 2, ABERRANT INDUCTION OF TYPE THREE 1 | chr4:160951-162778 FORWARD LENGTH=553	cytochrome P450, family 86, subfamily A, polypeptide 2;Encodes a member of the CYP86A subfamily of cytochrome p450 genes. Expressed at moderate levels in flowers, leaves, roots and stems.	endoplasmic reticulum
0.670343	0.138641	0.00201938	0.044484	-0.746685	0.275404			-1.20159	0.0644403	0.00182016	0.0397963	1.10547	0.183403	0.000603117	0.471015	3	3	2	4	4	4	4	0	AT3G05290.1	AT3G05290.1	AT3G05290.1	7	7	7	AT3G05290.1 | Symbols: PNC1, AtPNC1 | peroxisomal adenine nucleotide carrier 1 | chr3:1506129-1507614 REVERSE LENGTH=322	peroxisomal adenine nucleotide carrier 1;encodes a peroxisomal adenine nucleotide transporter, involved in fatty acid beta-oxidation during early stage of postgerminative growth.	peroxisome
0.925475	0.501122	-0.000617729	0.552528					2.69883	0.0524401			1.10539	0.494026	0.000838292	0.385128	2	2	3	3	1	3	1	0	AT3G25580.2	AT3G25580.2;AT3G25580.1;AT2G18990.1	AT3G25580.2;AT3G25580.1;AT2G18990.1	2;2;2	2;2;2	2;2;2	AT3G25580.2 | Symbols: no symbol available | no full name available | chr3:9292653-9294148 FORWARD LENGTH=205;AT3G25580.1 | Symbols: no symbol available | no full name available | chr3:9292557-9294148 FORWARD LENGTH=210;AT2G18990.1 | Symbols: TXND9 | thior
0.896983	0.10158	0.00246365	0.030332	-2.16927	0.0147902			-1.88397	0.021773	0.00142219	0.146254	1.10392	0.00103863	0.00231439	0.0193666	3	3	4	4	4	5	3	0	AT4G00860.1	AT4G00860.1;AT4G00860.1_neo1	AT4G00860.1;AT4G00860.1_neo1	6;3	6;3	6;3	AT4G00860.1 | Symbols: ATOZI1, AT0ZI1 | Arabidopsis thaliana ozone-induced protein 1 | chr4:359548-359868 REVERSE LENGTH=80;AT4G00860.1_neo1	Protein of unknown function (DUF1138);putative pathogenesis-related protein whose transcript level is induced in response to ozone and pathogenic Pseudomonas strains.	mitochondrion	Cellular respiration.oxidative phosphorylation.cytochrome c oxidase complex.plant-specific components.component Cox-X2	component Cox-X2 of cytochrome c oxidase complex
-0.627976	0.346764	-0.000255112	0.674708	0.543729	0.279185			0.124452	0.777926	0.000661438	0.197358	1.10391	0.0483553	-0.00174316	0.00854159	3	3	4	3	4	5	4	0	AT2G18770.1	AT2G18770.1;AT2G18770.2	AT2G18770.1;AT2G18770.2	8;8	7;7	7;7	AT2G18770.1 | Symbols: no symbol available | no full name available | chr2:8134984-8136360 FORWARD LENGTH=260;AT2G18770.2 | Symbols: no symbol available | no full name available | chr2:8134954-8136360 FORWARD LENGTH=270	P-loop containing nucleoside triphosphate hydrolases superfamily protein;	vacuole
0.353604	0.498021	0.00230015	0.0270307									1.1039	0.0539055	0.00124764	0.152212	3	3	3	4	0	1	1	0	AT2G41790.1	AT2G41790.1;AT3G57470.5;AT3G57470.6;AT3G57470.1;AT3G57470.3;AT3G57470.4;AT3G57470.2	AT2G41790.1	10;1;1;1;1;1;1	10;1;1;1;1;1;1	10;1;1;1;1;1;1	AT2G41790.1 | Symbols: no symbol available | no full name available | chr2:17429453-17436110 REVERSE LENGTH=970	Insulinase (Peptidase family M16) family protein;	peroxisome
				3.34231	0.123704			3.78908	0.043505			1.10298	0.194235	0.00202923	0.164013	0	0	3	3	1	3	2	0	AT4G30690.1	AT4G30690.1_neo1;AT4G30690.1;AT4G30690.2_neo1;AT4G30690.2	AT4G30690.1_neo1;AT4G30690.1;AT4G30690.2_neo1;AT4G30690.2	6;6;5;5	3;3;3;3	3;3;3;3	AT4G30690.1_neo1;AT4G30690.1 | Symbols: AtINFC-4, SVR9L, AtIF3- 4 | SVR9-LIKE1, Initiation factor 3-4 | chr4:14960742-14962328 FORWARD LENGTH=281;AT4G30690.2_neo1;AT4G30690.2 | Symbols: AtINFC-4, SVR9L, AtIF3- 4 | SVR9-LIKE1, Initiation factor 3-4 | chr4:1	Translation initiation factor 3 protein;	plastid
0.981983	0.0527374	0.00467497	0.0260509			2.09153	1.34404e-05					1.10212	0.000541087	0.00403311	0.0263175	3	3	4	4	1	0	1	5	AT5G42890.1	AT5G42890.1	AT5G42890.1	14	14	14	AT5G42890.1 | Symbols: SCP2, ATSCP2 | STEROL CARRIER PROTEIN 2, sterol carrier protein 2 | chr5:17194458-17195910 REVERSE LENGTH=123	sterol carrier protein 2;	peroxisome
-0.436618	0.232784	0.00122486	0.320682	0.423031	0.473073			0.390993	0.363767	0.000124047	0.90713	1.10169	0.446678	0.000608162	0.565783	3	3	3	4	4	5	4	0	AT5G64816.4	AT5G64816.4_neo1;AT5G64816.3_neo1;AT5G64816.2_neo1;AT5G64816.1_neo1;AT5G64816.4;AT5G64816.3;AT5G64816.2;AT5G64816.1	AT5G64816.4_neo1;AT5G64816.3_neo1;AT5G64816.2_neo1;AT5G64816.1_neo1;AT5G64816.4;AT5G64816.3;AT5G64816.2;AT5G64816.1	2;2;2;2;2;2;2;2	2;2;2;2;2;2;2;2	2;2;2;2;2;2;2;2	AT5G64816.4_neo1;AT5G64816.3_neo1;AT5G64816.2_neo1;AT5G64816.1_neo1;AT5G64816.4 | Symbols: no symbol available | no full name available | chr5:25913487-25913879 FORWARD LENGTH=130;AT5G64816.3 | Symbols: no symbol available | no full name available | chr5:2
0.322003	0.392742	0.00135652	0.211229	0.438986	0.654903			0.162665	0.844381	0.000694032	0.47306	1.10168	0.530623	-0.000219694	0.826523	3	3	3	3	3	4	3	0	AT2G46090.1	AT2G46090.1_neo1;AT2G46090.1	AT2G46090.1_neo1;AT2G46090.1	7;7	7;7	7;7	AT2G46090.1_neo1;AT2G46090.1 | Symbols: LCBK2 | long-chain base (LCB) kinase 2 | chr2:18950919-18953079 FORWARD LENGTH=364	Diacylglycerol kinase family protein;Encodes a putative sphingosine kinase (SphK) containing the five conserved domains (C1-C5) previously identified in SphKs.	plastid	Lipid metabolism.sphingolipid metabolism.sphingolipid phosphorylation.long-chain base phosphate metabolism.sphingoid long-chain base kinase (LCBK2)	sphingoid long-chain base kinase (LCBK2)
-0.734205	0.107761	0.00124939	0.513362	3.98571	0.133779			4.13698	0.207281	-0.00102935	0.574947	1.10161	0.512526	-0.00054186	0.779834	3	3	2	3	2	2	3	0	AT3G16080.1	AT3G16080.1;AT1G52300.1;AT1G15250.2;AT1G15250.1;AT3G16080.2	AT3G16080.1;AT1G52300.1;AT1G15250.2;AT1G15250.1;AT3G16080.2	4;4;3;3;2	4;4;3;3;2	4;4;3;3;2	AT3G16080.1 | Symbols: no symbol available | no full name available | chr3:5454892-5455677 FORWARD LENGTH=95;AT1G52300.1 | Symbols: no symbol available | no full name available | chr1:19475213-19476152 REVERSE LENGTH=95;AT1G15250.2 | Symbols: RPL37A | | c
1.01838	0.0449119	0.000995509	0.214487	-2.25338	0.0175525	2.22057	0.00424515	-2.57385	0.00409424	0.00204235	0.0109884	1.1007	0.0736807	0.000497443	0.461877	3	3	3	4	4	5	4	4	AT3G62790.1	AT3G62790.1;AT2G47690.1;AT2G47690.3;AT2G47690.2	AT3G62790.1;AT2G47690.1	3;2;1;1	3;2;1;1	3;2;1;1	AT3G62790.1 | Symbols: no symbol available | no full name available | chr3:23223321-23224221 REVERSE LENGTH=83;AT2G47690.1 | Symbols: no symbol available | no full name available | chr2:19551263-19552052 FORWARD LENGTH=118			Cellular respiration.oxidative phosphorylation.NADH dehydrogenase complex.non-core modules.component NDUFS5/15kDa	non-core component NDUFS5/15kDa of NADH dehydrogenase complex
-0.470647	0.357452	-0.000657753	0.563759									1.09859	0.0322705	0.00193879	0.0575315	3	3	4	4	1	2	0	0	AT3G13235.3	AT3G13235.3;AT3G13235.2;AT3G13235.1	AT3G13235.3;AT3G13235.2;AT3G13235.1	10;10;10	10;10;10	10;10;10	AT3G13235.3 | Symbols: DDI1 | DNA-damage inducible 1 | chr3:4271492-4274348 REVERSE LENGTH=413;AT3G13235.2 | Symbols: DDI1 | DNA-damage inducible 1 | chr3:4271492-4274348 REVERSE LENGTH=414;AT3G13235.1 | Symbols: DDI1 | DNA-damage inducible 1 | chr3:427149	ubiquitin family protein;	cytosol
-1.11199	0.0170679	-0.00089536	0.471667	1.51316	0.0817754			0.562051	0.366944	-0.00038869	0.733014	1.09733	0.0543351	-0.00128476	0.274753	3	3	3	3	3	5	4	0	AT5G03080.1	AT5G03080.1	AT5G03080.1	3	3	3	AT5G03080.1 | Symbols: LPPgamma | lipid phosphate phosphatase gamma | chr5:721976-722656 FORWARD LENGTH=226	Phosphatidic acid phosphatase (PAP2) family protein;	golgi	Lipid metabolism.glycerolipid metabolism.diacylglycerol biosynthesis.phosphatidate phosphatase (LPP-gamma)	phosphatidate phosphatase (LPP-gamma)
-0.596577	0.435351	0.00176422	0.0224	1.69171	0.0504754			1.65542	0.0772721	-0.000623619	0.333164	1.09726	0.241284	-0.00177065	0.0285733	3	3	4	3	3	5	4	0	AT4G35830.1	AT4G35830.1;AT4G35830.2	AT4G35830.1;AT4G35830.2	38;30	27;22	27;22	AT4G35830.1 | Symbols: ACO1 | aconitase 1 | chr4:16973007-16977949 REVERSE LENGTH=898;AT4G35830.2 | Symbols: ACO1 | aconitase 1 | chr4:16973007-16977278 REVERSE LENGTH=795	aconitase 1;Encodes an aconitase that can catalyze the conversion of citrate to isocitrate through a cis-aconitate intermediate, indicating that it may participate in the TCA cycle and other primary metabolic pathways. The protein is believed to accumulate in the mitochondria and the cytosol. It affects CSD2 (At2g28190 - a superoxide dismutase) transcript levels and may play a role in the respons…	cytosol,mitochondrion	Cellular respiration.tricarboxylic acid cycle.aconitase (ACO)	aconitase (ACO)
1.24473	0.0199616	0.0034592	0.0042108	0.957406	0.491848	2.15461	0.000440133	0.285493	0.782144	-0.00159287	0.160396	1.09716	0.00838889	0.00025356	0.789247	3	3	4	4	3	5	3	4	AT3G27280.2	AT3G27280.2;AT3G27280.1	AT3G27280.2;AT3G27280.1	14;14	7;7	7;7	AT3G27280.2 | Symbols: PHB4, ATPHB4 | prohibitin 4 | chr3:10076904-10078051 FORWARD LENGTH=279;AT3G27280.1 | Symbols: PHB4, ATPHB4 | prohibitin 4 | chr3:10076904-10078051 FORWARD LENGTH=279	prohibitin 4;Part of protein complexes that are necessary for proficient mitochondrial function or biogenesis, thereby supporting cell division and differentiation in apical tissues	mitochondrion
0.899632	0.0297457	0.00281544	0.000297346	-1.27203	0.0727718	3.8744	0.000140388	-1.306	0.026657	0.00108665	0.096976	1.09687	0.00243108	0.000432755	0.448248	3	3	4	4	4	5	4	5	AT5G66760.1	AT5G66760.1_neo1;AT5G66760.1	AT5G66760.1_neo1;AT5G66760.1	36;36	36;36	26;26	AT5G66760.1_neo1;AT5G66760.1 | Symbols: SDH1-1 | succinate dehydrogenase 1-1 | chr5:26653776-26657224 FORWARD LENGTH=634	succinate dehydrogenase 1-1;One of two genes in Arabidopsis that encode a flavoprotein subunit of the mitochondrial succinate dehydrogenase complex.	mitochondrion	Cellular respiration.tricarboxylic acid cycle.succinate dehydrogenase complex.components.flavoprotein component SDH1	flavoprotein component SDH1 of succinate dehydrogenase complex
1.00602	0.0482491	0.00101276	0.0221868	-0.191021	0.685332			-0.490752	0.21675	0.000835216	0.0420973	1.09213	0.0242098	0.000596549	0.101371	3	3	4	4	4	5	4	0	AT2G39970.1	AT2G39970.1	AT2G39970.1	13	13	13	AT2G39970.1 | Symbols: PXN, APEM3, PMP38 | peroxisomal NAD carrier, peroxisomal membrane protein 38, ABERRANT PEROXISOME MORPHOLOGY 3 | chr2:16684026-16686392 REVERSE LENGTH=331	Mitochondrial substrate carrier family protein;	peroxisome
1.05234	0.0181174	0.00241571	0.152025	-1.64891	0.0487903	-1.58834	0.00128095	-2.56896	0.000448355	0.00407301	0.00931413	1.09181	0.0460664	-0.000254417	0.858352	3	3	2	4	4	5	3	5	AT4G08900.1	AT4G08900.1_neo1;AT4G08900.1	AT4G08900.1_neo1;AT4G08900.1	18;17	18;17	12;11	AT4G08900.1_neo1;AT4G08900.1 | Symbols: ARGAH1 | arginine amidohydrolase 1 | chr4:5703499-5705180 FORWARD LENGTH=342	arginase;Encodes an arginase, likely to be involved in polyamine biosynthesis in pollen.	mitochondrion	Amino acid metabolism.amino acid degradation.arginine.arginase	arginase
0.988013	0.0278362	0.00290467	0.0201149	2.91444	0.176361			2.22776	0.235076	-0.00191288	0.145824	1.08944	0.311586	-0.000447073	0.65845	3	3	2	4	2	4	3	0	AT2G40800.1	AT2G40800.1_neo1;AT2G40800.1;AT2G40800.2_neo1;AT2G40800.2	AT2G40800.1_neo1;AT2G40800.1	23;23;10;10	5;5;3;3	5;5;3;3	AT2G40800.1_neo1;AT2G40800.1 | Symbols: AtTIM21L-1 | AtTim21-like 1 | chr2:17024653-17026769 REVERSE LENGTH=377	;	mitochondrion
1.29094	0.00877672	0.00298788	7.71637e-05	-2.11466	0.00871022	1.28324	0.00234969	-2.51174	0.00115207	0.00133847	0.032405	1.08826	0.000771668	0.000799273	0.141026	3	3	4	4	4	5	4	5	AT3G23990.1	AT3G23990.1_neo1;AT3G23990.1	AT3G23990.1_neo1;AT3G23990.1	57;57	57;57	38;38	AT3G23990.1_neo1;AT3G23990.1 | Symbols: HSP60, HSP60-3B | heat shock protein 60, HEAT SHOCK PROTEIN 60-3B | chr3:8669013-8672278 FORWARD LENGTH=577	heat shock protein 60;mitochondrial chaperonin HSP. assist in rapid assembly of the oligomeric protein structures in the mitochondria.	mitochondrion
												1.08561	0.440469	0.00265337	0.0456074	0	0	3	3	0	0	0	0	AT3G48590.1	AT3G48590.1;AT5G63470.2;AT5G63470.1	AT3G48590.1;AT5G63470.2;AT5G63470.1	4;4;4	3;3;3	3;3;3	AT3G48590.1 | Symbols: HAP5A, NF-YC1, ATHAP5A | nuclear factor Y, subunit C1 | chr3:18008893-18009938 REVERSE LENGTH=234;AT5G63470.2 | Symbols: NF-YC4 | nuclear factor Y, subunit C4 | chr5:25416332-25417084 REVERSE LENGTH=250;AT5G63470.1 | Symbols: NF-	nuclear factor Y, subunit C1;Encodes a protein with similarity to a subunit of the CCAAT promoter motif binding complex of yeast.One of two members of this class (HAP5A) and expressed in vegetative and reproductive tissues.	nucleus	RNA biosynthesis.transcriptional regulation.NF-Y transcription factor complex.component NF-YC	component NF-YC of NF-Y transcription factor complex
1.39343	0.00538663	0.00248512	0.000312892	-1.47012	0.0199544	4.10999	9.81775e-05	-0.885284	0.111461	0.00118524	0.0389623	1.08455	0.0014418	0.000294862	0.558428	3	3	4	4	4	5	4	5	AT5G50850.1	AT5G50850.1_neo1;AT5G50850.1	AT5G50850.1_neo1;AT5G50850.1	17;17	17;17	17;17	AT5G50850.1_neo1;AT5G50850.1 | Symbols: MAB1 | MACCI-BOU | chr5:20689671-20692976 FORWARD LENGTH=363	Transketolase family protein;	mitochondrion	Cellular respiration.pyruvate oxidation.mitochondrial pyruvate dehydrogenase complex.component E1 heterodimer.subunit beta	subunit beta of pyruvate dehydrogenase E1 component subcomplex
												1.08434	0.454507	0.000344932	0.746605	1	1	3	3	0	0	0	0	AT3G14940.2	AT3G14940.2;AT3G14940.1	AT3G14940.2;AT3G14940.1	32;32	3;3	3;3	AT3G14940.2 | Symbols: PPC3, ATPPC3 | phosphoenolpyruvate carboxylase 3 | chr3:5025584-5029476 FORWARD LENGTH=968;AT3G14940.1 | Symbols: PPC3, ATPPC3 | phosphoenolpyruvate carboxylase 3 | chr3:5025584-5029476 FORWARD LENGTH=968
1.25394	0.022335	0.00333912	0.000125457	-1.04527	0.053204	2.06884	0.00186026	-0.62897	0.134495	0.000240421	0.711303	1.08408	0.0010757	6.96399e-05	0.910389	3	3	4	4	4	5	4	5	AT1G17290.1	AT1G17290.1;AT1G17290.1_neo1	AT1G17290.1;AT1G17290.1_neo1	33;32	33;32	24;23	AT1G17290.1 | Symbols: AlaAT1 | alanine aminotransferase | chr1:5922771-5926093 FORWARD LENGTH=543;AT1G17290.1_neo1	alanine aminotransferas;Encodes for alanine aminotransferase (ALAAT1), involved in alanine catabolism during plants recovery from hypoxia	mitochondrion	Amino acid metabolism.pyruvate group amino acid biosynthesis.alanine.alanine aminotransferase	alanine aminotransferase
1.23409	0.0118075	0.00259907	0.00101019	-0.988324	0.134584	4.63128	1.56707e-05	-1.97763	0.0119505	0.000935193	0.150842	1.08401	0.00110918	0.00234794	0.000597837	3	3	4	4	4	5	3	3	AT1G06290.1	AT1G06290.1;AT1G06310.1;AT3G06690.1	AT1G06290.1	34;12;6	34;12;6	34;12;6	AT1G06290.1 | Symbols: ATACX3, ACX3 | acyl-CoA oxidase 3 | chr1:1922423-1926002 FORWARD LENGTH=675	acyl-CoA oxidase 3;Encodes an acyl-CoA oxidase with specificity for medium chain fatty acids.	peroxisome	Lipid metabolism.fatty acid metabolism.fatty acid degradation.core beta-oxidation.acyl CoA oxidase (ACX)	acyl CoA oxidase (ACX)
-0.185307	0.793366			-0.524396	0.548351			0.179695	0.815986	0.00115267	0.283984	1.08397	0.339621	2.36661e-05	0.983923	3	1	3	3	4	5	3	0	AT1G69530.2	AT1G69530.2_neo1;AT1G69530.1_neo1;AT1G69530.2;AT1G69530.1;AT1G69530.4_neo1;AT1G69530.4;AT1G69530.5_neo1;AT1G69530.5;AT1G69530.3_neo1;AT1G69530.3	AT1G69530.2_neo1;AT1G69530.1_neo1;AT1G69530.2;AT1G69530.1;AT1G69530.4_neo1;AT1G69530.4;AT1G69530.5_neo1;AT1G69530.5;AT1G69530.3_neo1;AT1G69530.3	2;2;2;2;1;1;1;1;1;1	2;2;2;2;1;1;1;1;1;1	2;2;2;2;1;1;1;1;1;1	AT1G69530.2_neo1;AT1G69530.1_neo1;AT1G69530.2 | Symbols: AT-EXP1, ATHEXP ALPHA 1.2, EXP1, ATEXPA1, EXPA1, ATEXP1 | EXPANSIN 1, expansin A1 | chr1:26142034-26143051 FORWARD LENGTH=250;AT1G69530.1 | Symbols: AT-EXP1, ATHEXP ALPHA 1.2, EXP1, ATEXPA1, EXPA1, A	expansin A1;Member of Alpha-Expansin Gene Family. Naming convention from the Expansin Working Group (Kende et al, Plant Mol Bio). Involved in the formation of nematode-induced syncytia in roots of Arabidopsis thaliana.	extracellular
												1.08332	0.433963	0.00284818	0.0264388	0	0	3	4	0	0	0	0	AT2G19910.2	AT2G19910.2;AT2G19910.1	AT2G19910.2;AT2G19910.1	2;2	2;2	2;2	AT2G19910.2 | Symbols: no symbol available | no full name available | chr2:8595820-8600757 REVERSE LENGTH=983;AT2G19910.1 | Symbols: no symbol available | no full name available | chr2:8595820-8600757 REVERSE LENGTH=992
0.904902	0.0445178	0.00292839	0.0082269	-1.08232	0.162553	1.96199	4.52328e-06	-1.4217	0.0247149	0.00128739	0.164094	1.08033	0.0101551	0.000896624	0.324691	3	3	4	4	4	5	3	5	AT4G35850.1	AT4G35850.1_neo1;AT4G35850.1	AT4G35850.1_neo1;AT4G35850.1	30;28	30;28	30;28	AT4G35850.1_neo1;AT4G35850.1 | Symbols: no symbol available | no full name available | chr4:16983638-16986681 FORWARD LENGTH=444	Pentatricopeptide repeat (PPR) superfamily protein;	mitochondrion	not assigned.annotated	Pentatricopeptide repeat-containing protein At4g35850, mitochondrial OS=Arabidopsis thaliana (sp|q8vyr5|pp351_arath : 898.0)
2.4401	0.00210393	0.00457038	0.000234409									1.0784	0.0772096	0.00102036	0.280845	3	3	3	3	0	1	1	0	AT1G55805.1	AT1G55805.1_neo1;AT1G55805.1	AT1G55805.1_neo1;AT1G55805.1	9;9	9;9	9;9	AT1G55805.1_neo1;AT1G55805.1 | Symbols: BolA1, BolA2 | homolog of E.coli BolA 1, homolog of E.coli BolA 2 | chr1:20858956-20859438 REVERSE LENGTH=160	BolA-like family protein;	mitochondrion
-0.725935	0.0956114	-0.00121138	0.311292	-0.292563	0.610064			-0.0268121	0.957334	0.00187268	0.0761705	1.07783	0.401691	-0.00187179	0.108427	3	3	2	3	4	5	3	0	AT3G60810.2	AT3G60810.2_neo1;AT3G60810.1_neo1;AT3G60810.2;AT3G60810.1	AT3G60810.2_neo1;AT3G60810.1_neo1;AT3G60810.2;AT3G60810.1	7;7;7;7	7;7;7;7	7;7;7;7	AT3G60810.2_neo1;AT3G60810.1_neo1;AT3G60810.2 | Symbols: no symbol available | no full name available | chr3:22470579-22471756 FORWARD LENGTH=209;AT3G60810.1 | Symbols: no symbol available | no full name available | chr3:22470579-22471756 FORWARD LENGTH=21	;	plastid
												1.07577	0.109373	0.00381982	0.0169514	1	0	3	4	1	0	1	0	AT5G52960.1	AT5G52960.1_neo1;AT5G52960.1	AT5G52960.1_neo1;AT5G52960.1	3;3	3;3	3;3	AT5G52960.1_neo1;AT5G52960.1 | Symbols: no symbol available | no full name available | chr5:21477250-21478269 FORWARD LENGTH=170	;	plastid
0.907857	0.0551306	0.00169602	0.103593									1.07476	0.317939	0.000790036	0.477972	1	3	3	3	0	0	0	0	AT1G31860.2	AT1G31860.2;AT1G31860.1_neo1;AT1G31860.1;AT1G31860.3_neo1;AT1G31860.3	AT1G31860.2;AT1G31860.1_neo1;AT1G31860.1	3;3;3;1;1	3;3;3;1;1	3;3;3;1;1	AT1G31860.2 | Symbols: AT-IE, HISN2 | HISTIDINE BIOSYNTHESIS 2 | chr1:11434250-11435101 REVERSE LENGTH=201;AT1G31860.1_neo1;AT1G31860.1 | Symbols: AT-IE, HISN2 | HISTIDINE BIOSYNTHESIS 2 | chr1:11434250-11436530 REVERSE LENGTH=281
1.2908	0.0127384	0.00275349	0.00131342	-1.38704	0.043914			-1.92597	0.00142644	0.00205653	0.00581302	1.07187	0.0674922	-0.00082804	0.211073	3	3	4	4	4	5	3	0	AT1G25380.2	AT1G25380.2;AT1G25380.1	AT1G25380.2;AT1G25380.1	21;21	21;21	20;20	AT1G25380.2 | Symbols: NDT2, ATNDT2 | ARABIDOPSIS THALIANA NAD+ TRANSPORTER 2, NAD+ transporter 2 | chr1:8903726-8905818 FORWARD LENGTH=363;AT1G25380.1 | Symbols: NDT2, ATNDT2 | ARABIDOPSIS THALIANA NAD+ TRANSPORTER 2, NAD+ transporter 2 | chr1:8903726-890
				1.90486	0.232584			2.19798	0.0857008	-0.00197393	0.182847	1.07024	0.393527	-0.000695989	0.368487	1	0	3	4	3	5	3	0	AT1G02690.1	AT1G02690.1;AT1G02690.2	AT1G02690.1;AT1G02690.2	11;11	7;7	6;6	AT1G02690.1 | Symbols: IMPA-6 | importin alpha isoform 6 | chr1:584397-587036 FORWARD LENGTH=538;AT1G02690.2 | Symbols: IMPA-6 | importin alpha isoform 6 | chr1:584397-587036 FORWARD LENGTH=539	importin alpha isoform 6;Putative importin alpha isoform. When overexpressed can rescue the impa-4 decreased transformation susceptibility phenotype.	nucleus
0.770273	0.0695085	0.000522308	0.376726	-1.56787	0.0588263			-1.71981	0.0325389	0.00221523	0.000622767	1.06925	0.00316959	0.00044382	0.390401	3	3	4	4	4	5	4	0	AT1G73980.3	AT1G73980.3;AT1G73980.2;AT1G73980.1;REV__AT1G63670.4;REV__AT1G63670.3;REV__AT1G63670.2;REV__AT1G63670.1	AT1G73980.3;AT1G73980.2;AT1G73980.1	25;25;25;1;1;1;1	25;25;25;1;1;1;1	21;21;21;0;0;0;0	AT1G73980.3 | Symbols: TTM1, AtTTM1 | triphosphate tunnel metalloenzyme 1 | chr1:27820292-27823527 REVERSE LENGTH=643;AT1G73980.2 | Symbols: TTM1, AtTTM1 | triphosphate tunnel metalloenzyme 1 | chr1:27820292-27823527 REVERSE LENGTH=643;AT1G73980.1 | Symbol
-0.0764581	0.869576	0.000755995	0.369852	3.06578	0.128579			2.33577	0.187324	-0.000340186	0.673861	1.06828	0.00786242	0.00216847	0.00618634	3	3	4	4	2	4	3	0	AT2G44050.1	AT2G44050.1;AT2G44050.1_neo1	AT2G44050.1;AT2G44050.1_neo1	6;4	6;4	6;4	AT2G44050.1 | Symbols: COS1 | COI1 SUPPRESSOR1, coronatine insensitive1 suppressor | chr2:18224304-18225917 FORWARD LENGTH=227;AT2G44050.1_neo1
0.51922	0.169678	0.000667373	0.594662	0.569229	0.719143			-0.115164	0.942382	0.00120806	0.278817	1.06608	0.0228237	0.000167281	0.888544	3	3	3	3	3	3	3	0	AT5G11750.1	AT5G11750.1_neo1;AT5G11750.2_neo1	AT5G11750.1_neo1;AT5G11750.2_neo1	5;4	5;4	1;1	AT5G11750.1_neo1;AT5G11750.2_neo1	Ribosomal protein L19 family protein;	mitochondrion
0.676462	0.0660125	0.000160369	0.848741	1.17895	0.275226			0.392853	0.709613	0.000234375	0.753629	1.06575	0.180251	-0.00161058	0.0396513	3	3	2	3	3	5	4	0	AT2G33630.1	AT2G33630.1	AT2G33630.1	13	13	13	AT2G33630.1 | Symbols: no symbol available | no full name available | chr2:14236951-14238734 REVERSE LENGTH=480	NAD(P)-binding Rossmann-fold superfamily protein;	endoplasmic reticulum
												1.06525	0.252944	0.00289535	0.00223203	1	0	2	4	0	0	0	0	AT2G04530.1	AT2G04530.1_neo1;AT2G04530.1	AT2G04530.1_neo1;AT2G04530.1	2;2	2;2	2;2	AT2G04530.1_neo1;AT2G04530.1 | Symbols: CPZ, TRZ2 | TRNASE Z 2 | chr2:1576808-1578611 FORWARD LENGTH=354	Metallo-hydrolase/oxidoreductase superfamily protein;Encodes a protein with RNAse Z activity suggesting a role in tRNA processing. Protein contains a signal sequence for import into the chloroplast.	plastid
1.3974	0.0300912	0.00325348	0.0750709	2.27606	0.0848883			1.49608	0.244033	0.000172165	0.910971	1.06485	0.0228068	0.00228873	0.143534	3	3	4	4	4	3	3	0	AT4G14430.1	AT4G14430.1	AT4G14430.1	8	8	7	AT4G14430.1 | Symbols: ECHIB, ECI2, IBR10, ATECI2, PEC12 | ARABIDOPSIS THALIANA DELTA(3), DELTA(2)-ENOYL COA ISOMERASE 2, ENOYL-COA HYDRATASE/ISOMERASE B, indole-3-butyric acid response 10, DELTA(3), DELTA(2)-ENOYL COA ISOMERASE 2 | chr4:8304910-830563	indole-3-butyric acid response 10;Encodes a peroxisomal delta3, delta2-enoyl CoA isomerase, involved in unsaturated fatty acid degradation. This enzyme might also be involved in the conversion of indole-3-butyric acid to indole-3-acetic acid via a beta-oxidation-like pathway.	peroxisome	Lipid metabolism.fatty acid metabolism.fatty acid degradation.auxiliary degradation activities.dodecenoyl-CoA isomerase	dodecenoyl-CoA isomerase
1.60683	0.00588259	0.00287091	1.92036e-05	-2.0885	0.020542			-1.72911	0.00350265	0.00161382	0.00400917	1.05571	0.00301111	0.000278323	0.537979	3	3	4	4	4	5	4	0	AT3G59760.3	AT3G59760.3_neo1;AT3G59760.1_neo1;AT3G59760.3;AT3G59760.1;AT3G59760.2_neo1;AT3G59760.2	AT3G59760.3_neo1;AT3G59760.1_neo1;AT3G59760.3;AT3G59760.1;AT3G59760.2_neo1;AT3G59760.2	23;23;21;21;20;18	23;23;21;21;20;18	21;21;19;19;19;17	AT3G59760.3_neo1;AT3G59760.1_neo1;AT3G59760.3 | Symbols: OASC, ATCS-C | ARABIDOPSIS THALIANA CYSTEINSYNTHASE-C, O-acetylserine (thiol) lyase isoform C | chr3:22072668-22075345 REVERSE LENGTH=430;AT3G59760.1 | Symbols: OASC, ATCS-C | ARABIDOPSIS THALIANA CY	O-acetylserine (thiol) lyase isoform C;Arabidopsis thaliana O-acetylserine (thiol) lyase (OAS-TL) isoform oasC	mitochondrion
0.926403	0.2645					-0.361765	0.780361					1.05519	0.527414	0.00120124	0.203751	2	1	2	3	0	0	0	4	AT5G03860.2	AT5G03860.2;AT5G03860.1	AT5G03860.2;AT5G03860.1	16;16	16;16	16;16	AT5G03860.2 | Symbols: MLS | malate synthase | chr5:1032276-1034527 REVERSE LENGTH=562;AT5G03860.1 | Symbols: MLS | malate synthase | chr5:1032276-1034527 REVERSE LENGTH=562	malate synthase;Encodes a protein with malate synthase activity.	peroxisome
0.820125	0.0394943	0.00288688	0.00452631	-0.232587	0.745554	5.13377	6.81951e-05	-0.234563	0.67733	-0.000307664	0.704438	1.04929	0.00397484	0.0019562	0.0208919	3	3	4	4	4	4	3	5	AT2G42490.1	AT2G42490.1	AT2G42490.1	41	41	41	AT2G42490.1 | Symbols: CuAO-zeta | Copper Amine Oxidase zeta | chr2:17691600-17695526 REVERSE LENGTH=776	Copper amine oxidase family protein;	peroxisome
-1.61396	0.0238869	-0.00150482	0.019878	1.18873	0.345874			1.2047	0.32095	-0.000338068	0.556167	1.04814	0.26564	0.000541701	0.309114	3	3	4	4	3	5	4	0	AT2G40840.1	AT2G40840.1	AT2G40840.1	43	43	43	AT2G40840.1 | Symbols: DPE2 | disproportionating enzyme 2 | chr2:17045368-17050779 FORWARD LENGTH=955	disproportionating enzyme 2;Encodes a cytosolic protein with transglucosidase and amylomaltase activity. It is an essential component of the pathway from starch to sucrose and cellular metabolism in leaves at night. The protein binds to heteroglycans and utilizes glucose, mannose and xylose as acceptors. Fucose and galactose can also act as acceptors but less efficiently than the previous three. …	cytosol	Carbohydrate metabolism.starch metabolism.degradation.maltose metabolism.cytosolic glucanotransferase (DPE2)	cytosolic glucanotransferase (DPE2)
1.02907	0.0401913	0.0030763	0.0205683	-2.94968	0.0221347			-2.57984	0.0101792	0.00339457	0.00486714	1.04684	0.207406	0.00162617	0.142518	3	3	2	4	4	3	2	0	AT1G26750.1	AT1G26750.1	AT1G26750.1	5	5	5	AT1G26750.1 | Symbols: no symbol available | no full name available | chr1:9246857-9248053 FORWARD LENGTH=195	;	mitochondrion
-0.68937	0.149546	-0.00033778	0.741094	0.164554	0.765972			-0.365753	0.461347	0.00116825	0.207452	1.04445	0.317223	-0.00176083	0.0528145	3	3	3	4	4	5	4	0	AT5G04990.1	AT5G04990.1	AT5G04990.1	20	20	20	AT5G04990.1 | Symbols: SUN1, ATSUN1 | SAD1/UNC-84 domain protein 1, ARABIDOPSIS SAD1/UNC-84 DOMAIN PROTEIN 1 | chr5:1471698-1473770 REVERSE LENGTH=471	SAD1/UNC-84 domain protein 1;Encodes a member of the Sad1/UNC-84 (SUN)-domain proteins: AtSUN1(At5g04990), AtSUN2(AT3G10730). SUN domain proteins are part of the cytoskeletal-nucleoskeletal bridging complexes. AtSUN1 and AtSUN2 are localized to the nuclear envelope and are present as homomers and heteromers in vivo.	endoplasmic reticulum,nucleus
-0.199685	0.525609	0.00322655	0.0300892	6.44494	0.00107633							1.04424	0.105857	0.00102952	0.399648	3	3	3	4	0	2	2	0	AT4G24620.1	AT4G24620.1_neo1;AT4G24620.1;AT4G24620.2_neo1;AT4G24620.2	AT4G24620.1_neo1;AT4G24620.1;AT4G24620.2_neo1;AT4G24620.2	25;25;24;24	25;25;24;24	25;25;24;24	AT4G24620.1_neo1;AT4G24620.1 | Symbols: PGI1, PGI | phosphoglucose isomerase 1 | chr4:12708972-12712610 REVERSE LENGTH=613;AT4G24620.2_neo1;AT4G24620.2 | Symbols: PGI1, PGI | phosphoglucose isomerase 1 | chr4:12709097-12712610 REVERSE LENGTH=570	phosphoglucose isomerase 1;The PGI1 gene encodes the plastid phospho-glucose (Glc) isomerase. While pgi1-1 mutant has a deficiency in leaf starch synthesis, it accumulates starch in root cap cells. Flowering time of the pgi1-1 mutant is significantly delayed under short-day conditions.	plastid	Carbohydrate metabolism.starch metabolism.biosynthesis.plastidial phosphoglucose isomerase	plastidial phosphoglucose isomerase
												1.04422	0.333576	0.00228236	0.0175306	0	0	3	3	0	0	0	0	AT5G56290.1	AT5G56290.1	AT5G56290.1	2	2	2	AT5G56290.1 | Symbols: ATPEX5, PEX5, EMB2790 | EMBRYO DEFECTIVE 2790, ARABIDOPSIS PEROXIN 5, peroxin 5 | chr5:22786655-22791972 FORWARD LENGTH=728	peroxin 5;Encodes the peroxisomal targeting signal type 1 receptor that facilitates peroxisomal protein translocation. It recognizes proteins with the PTS1 consensus sequence (tripeptide SKL or a conserved variant) at the extreme C terminus. The protein has several domains, including C-terminal tetratricopeptide repeat motifs which act in binding the C-terminal SKL targeting signal. The mechanism…	cytosol,peroxisome
				1.90277	0.149442			2.03601	0.0550442	0.000378062	0.728246	1.0438	0.22236	0.000562515	0.577294	0	0	2	4	3	5	4	0	AT1G66940.3	AT1G66940.3_neo1;AT1G66940.2_neo1;AT1G66940.1_neo1;AT1G66940.3;AT1G66940.2;AT1G66940.1;AT1G66940.4_neo1;AT1G66940.4	AT1G66940.3_neo1;AT1G66940.2_neo1;AT1G66940.1_neo1;AT1G66940.3;AT1G66940.2;AT1G66940.1;AT1G66940.4_neo1;AT1G66940.4	2;2;2;2;2;2;2;2	2;2;2;2;2;2;2;2	2;2;2;2;2;2;2;2	AT1G66940.3_neo1;AT1G66940.2_neo1;AT1G66940.1_neo1;AT1G66940.3 | Symbols: no symbol available | no full name available | chr1:24973596-24974684 REVERSE LENGTH=309;AT1G66940.2 | Symbols: no symbol available | no full name available | chr1:24973596-24974684	protein kinase-related;	extracellular
				-0.608792	0.500771			-0.263191	0.759568	0.00186326	0.0324231	1.04013	0.00180783	0.00122647	0.144306	0	0	4	4	4	4	3	0	AT5G48880.1	AT5G48880.1;AT5G48880.4;AT5G48880.3;AT5G48880.2	AT5G48880.1;AT5G48880.4;AT5G48880.3;AT5G48880.2	12;12;12;12	9;9;9;9	9;9;9;9	AT5G48880.1 | Symbols: PKT2, PKT1, KAT5 | 3-KETO-ACYL-COENZYME A THIOLASE 5, peroxisomal 3-keto-acyl-CoA thiolase 2, PEROXISOMAL-3-KETO-ACYL-COA THIOLASE 1 | chr5:19814576-19816775 REVERSE LENGTH=414;AT5G48880.4 | Symbols: PKT2, PKT1, KAT5 | 3-KETO-ACYL-CO	peroxisomal 3-keto-acyl-CoA thiolase 2;Encodes a peroxisomal 3-keto-acyl-CoA thiolase 2 precursor. EC2.3.1.16 thiolases. AT5G48880.1 is named PKT1 and AT5G48880.2 is named PKT2.	peroxisome
-0.451061	0.178258	0.00233712	0.00848046	3.40105	0.17042			3.19263	0.12722	0.000506693	0.474458	1.03813	0.0932583	0.000727411	0.305616	3	3	3	2	2	3	2	0	AT5G61140.1	AT5G61140.1;AT5G61140.2	AT5G61140.1;AT5G61140.2	12;12	11;11	11;11	AT5G61140.1 | Symbols: BRR2c | | chr5:24589999-24603311 FORWARD LENGTH=2146;AT5G61140.2 | Symbols: BRR2c | | chr5:24589999-24603311 FORWARD LENGTH=2157	U5 small nuclear ribonucleoprotein helicase;Encodes a predicted protein with 30% identity with MER3/RCK.	nucleus
0.492291	0.228352	0.00179667	0.110544									1.03646	0.0476557	0.0018605	0.0516462	3	3	4	4	0	0	0	0	AT1G66430.1	AT1G66430.1_neo1;AT1G66430.1	AT1G66430.1_neo1;AT1G66430.1	12;12	12;12	11;11	AT1G66430.1_neo1;AT1G66430.1 | Symbols: FRK6, FRK3 | Fructokinase 6, Fructokinase 3 | chr1:24778400-24780393 FORWARD LENGTH=384	pfkB-like carbohydrate kinase family protein;	plastid	Carbohydrate metabolism.sucrose metabolism.degradation.fructose kinase	fructose kinase
0.947108	0.0499108	0.00172637	0.28978	1.75492	0.589735			1.33968	0.567964	0.00127552	0.394245	1.03624	0.0214215	0.00168979	0.231188	3	3	4	4	3	4	2	0	rps7arabC	rps7arabC;AT2G07696.1	rps7arabC;AT2G07696.1	3;3	3;3	3;3	rps7arabC |;AT2G07696.1 | Symbols: no symbol available | no full name available | chr2:3351340-3351786 REVERSE LENGTH=148
0.36654	0.309666	0.000722586	0.58836	3.75118	0.00848793							1.03511	0.345929	0.000324071	0.778906	3	3	3	2	1	1	4	0	AT1G28530.2	AT1G28530.2_neo1;AT1G28530.2;AT1G28530.1_neo1;AT1G28530.1	AT1G28530.2_neo1;AT1G28530.2;AT1G28530.1_neo1;AT1G28530.1	9;9;8;8	9;9;8;8	9;9;8;8	AT1G28530.2_neo1;AT1G28530.2 | Symbols: ANU10 | ANGULATA 10 | chr1:10032127-10035496 REVERSE LENGTH=613;AT1G28530.1_neo1;AT1G28530.1 | Symbols: ANU10 | ANGULATA 10 | chr1:10032127-10035496 REVERSE LENGTH=614	;	plastid
0.47418	0.23322	0.0024996	0.0867951					3.33228	0.120802			1.034	0.103225	0.00148484	0.235796	3	3	1	3	1	3	1	0	AT4G36720.1	AT4G36720.1	AT4G36720.1	4	4	4	AT4G36720.1 | Symbols: HVA22K | HVA22-like protein K | chr4:17307769-17309668 FORWARD LENGTH=200	HVA22-like protein K;	mitochondrion	not assigned.annotated	HVA22-like protein k OS=Arabidopsis thaliana (sp|q6nly8|ha22k_arath : 379.0)
-0.210234	0.770546	0.00120941	0.0693341	0.787987	0.541989			1.68062	0.124791	-0.00272311	0.0120414	1.02375	0.0137526	0.000704045	0.275735	3	3	4	4	3	5	4	0	AT1G78370.1	AT1G78370.1	AT1G78370.1	12	11	11	AT1G78370.1 | Symbols: ATGSTU20, GSTU20 | glutathione S-transferase TAU 20 | chr1:29484428-29485204 REVERSE LENGTH=217	glutathione S-transferase TAU 20;Encodes glutathione transferase belonging to the tau class of GSTs. Naming convention according to Wagner et al. (2002).	cytosol	Redox homeostasis.glutathione-based redox regulation.glutathione S-transferase activities.class tau glutathione S-transferase	class tau glutathione S-transferase
				1.34304	0.221586			1.28731	0.148199	0.000747356	0.462132	1.02291	0.173914	0.000731458	0.460297	1	0	2	4	2	5	3	0	AT3G51850.1	AT3G51850.1;AT3G51850.2;AT3G51850.3	AT3G51850.1;AT3G51850.2;AT3G51850.3	11;10;9	8;8;7	8;8;7	AT3G51850.1 | Symbols: CPK13 | calcium-dependent protein kinase 13 | chr3:19232667-19235526 FORWARD LENGTH=528;AT3G51850.2 | Symbols: CPK13 | calcium-dependent protein kinase 13 | chr3:19232667-19234980 FORWARD LENGTH=506;AT3G51850.3 | Symbols: CPK13 | cal
-0.80559	0.088588	0.00106198	0.258438	2.25637	0.0658552							1.02	0.416116	0.000615598	0.443179	3	3	3	3	1	2	2	0	AT1G01980.1	AT1G01980.1_neo1;AT1G01980.1	AT1G01980.1_neo1;AT1G01980.1	2;2	1;1	1;1	AT1G01980.1_neo1;AT1G01980.1 | Symbols: OGOX4, AtBBE1 | oligogalacturonide oxidase 4 | chr1:340374-341999 REVERSE LENGTH=541	FAD-binding Berberine family protein;member of Reticuline oxidase-like family	plasma membrane
1.31545	0.00731528	0.0025408	0.00153006	-1.83588	0.0485418	-0.429805	0.189697	-1.03247	0.114331	0.00145069	0.0369766	1.01924	0.00243236	-0.000513386	0.401042	3	3	4	4	4	5	4	5	AT5G65750.1	AT5G65750.1_neo1;AT5G65750.1	AT5G65750.1_neo1;AT5G65750.1	76;76	76;76	58;58	AT5G65750.1_neo1;AT5G65750.1 | Symbols: E1-OGDH2 | | chr5:26304212-26307947 FORWARD LENGTH=1025	2-oxoglutarate dehydrogenase, E1 component;	mitochondrion	Cellular respiration.tricarboxylic acid cycle.2-oxoglutarate dehydrogenase complex.component E1	component E1 of 2-oxoglutarate dehydrogenase complex
1.01357	0.0233109	0.00285064	0.0184082	-2.08716	0.0198499			-1.74028	0.0355931	0.00281213	0.00973052	1.01766	0.222633	-0.000325977	0.741961	3	3	2	4	4	4	4	0	AT2G40090.1	AT2G40090.1;AT2G40090.1_neo1	AT2G40090.1;AT2G40090.1_neo1	21;20	21;20	20;19	AT2G40090.1 | Symbols: ABC1K15, ATH9, ATATH9 | ABC2 homolog 9 | chr2:16737685-16740303 REVERSE LENGTH=538;AT2G40090.1_neo1	ABC2 homolog 9;member of ATH subfamily	mitochondrion
0.982689	0.0201528	0.00294082	0.0143623	1.54194	0.280727			1.2801	0.307692	-0.000625718	0.553838	1.01518	0.0141734	0.00035642	0.712003	3	3	4	4	2	4	3	0	AT1G49410.1	AT1G49410.1	AT1G49410.1	2	2	2	AT1G49410.1 | Symbols: TOM6 | translocase of the outer mitochondrial membrane 6 | chr1:18286738-18286902 REVERSE LENGTH=54	translocase of the outer mitochondrial membrane 6;	mitochondrion
1.22818	0.019675	-0.000483986	0.487581	-1.66827	0.0227125	5.85099	1.03161e-06	-2.44647	0.000178403	0.00252147	0.000494326	1.01308	0.00358281	0.000913634	0.134914	3	3	4	4	4	5	4	5	AT4G33010.1	AT4G33010.1;AT4G33010.2	AT4G33010.1;AT4G33010.2	59;52	59;52	34;31	AT4G33010.1 | Symbols: GLDP1, AtGLDP1 | glycine decarboxylase P-protein 1 | chr4:15926852-15931150 REVERSE LENGTH=1037;AT4G33010.2 | Symbols: GLDP1, AtGLDP1 | glycine decarboxylase P-protein 1 | chr4:15927133-15931150 REVERSE LENGTH=976	glycine decarboxylase P-protein 1;	mitochondrion	Photosynthesis.photorespiration.glycine decarboxylase complex.glycine dehydrogenase component P-protein	glycine dehydrogenase component P-protein of glycine cleavage system
0.819167	0.034067	0.00256088	0.000561071	-0.508868	0.330287			-0.887188	0.0489416	0.000807756	0.165796	1.01297	0.0423215	0.000796332	0.156459	3	3	4	4	4	5	4	0	AT1G47750.1	AT1G47750.1	AT1G47750.1	7	7	7	AT1G47750.1 | Symbols: PEX11A | peroxin 11A | chr1:17569388-17570134 REVERSE LENGTH=248	peroxin 11A;member of the peroxin11 (PEX11) gene family, integral to peroxisome membrane, controls peroxisome proliferation.	peroxisome	Cell division.mitochondrion/peroxisome binary fission.peroxisome fission.peroxisomal fission factor (PEX11)	peroxisomal fission factor (PEX11)
				1.389	0.543834			1.58345	0.579815	0.000678261	0.319037	1.01254	0.0634216	-0.00083822	0.343541	1	1	3	3	3	2	3	0	AT3G17340.1	AT3G17340.1;AT3G17340.2	AT3G17340.1;AT3G17340.2	10;10	10;10	10;10	AT3G17340.1 | Symbols: PLANTKAP | | chr3:5920613-5926846 REVERSE LENGTH=1090;AT3G17340.2 | Symbols: PLANTKAP | | chr3:5920613-5926846 REVERSE LENGTH=1093
0.681866	0.0900221	0.00359896	0.00207202	-1.32469	0.120083	2.09623	0.00149998	-1.84766	0.0202372	0.00102799	0.28192	1.01195	0.0141217	0.000878907	0.333768	3	3	4	4	4	4	4	5	AT2G28430.1	AT2G28430.1	AT2G28430.1	7	7	7	AT2G28430.1 | Symbols: no symbol available | no full name available | chr2:12159736-12160387 REVERSE LENGTH=85	;	mitochondrion
1.40922	0.132723	0.00132442	0.227504	3.53168	0.094594			2.77904	0.0648003			1.01102	0.355051	6.72969e-05	0.949062	2	3	3	3	1	4	2	0	AT4G25550.1	AT4G25550.1	AT4G25550.1	3	3	3	AT4G25550.1 | Symbols: IRP9 | INVOLVED IN rRNA PROCESSING 9 | chr4:13048519-13050873 FORWARD LENGTH=200	Cleavage/polyadenylation specificity factor, 25kDa subunit;	cytosol
0.648093	0.1443	0.00261825	0.00876729	-1.26807	0.0840468	0.322641	0.426554	-1.68294	0.00711492	0.00236463	0.00903914	1.01047	0.0116216	-0.000266396	0.750119	3	3	4	4	4	5	3	5	AT5G51740.2	AT5G51740.2_neo2;AT5G51740.1_neo2;AT5G51740.1_neo1;AT5G51740.1;AT5G51740.2_neo1;AT5G51740.2;AT5G51740.3_neo2;AT5G51740.3_neo1;AT5G51740.3	AT5G51740.2_neo2;AT5G51740.1_neo2;AT5G51740.1_neo1;AT5G51740.1;AT5G51740.2_neo1;AT5G51740.2;AT5G51740.3_neo2;AT5G51740.3_neo1;AT5G51740.3	17;17;17;17;17;17;12;12;12	17;17;17;17;17;17;12;12;12	17;17;17;17;17;17;12;12;12	AT5G51740.2_neo2;AT5G51740.1_neo2;AT5G51740.1_neo1;AT5G51740.1 | Symbols: Oma1 | | chr5:21017110-21018987 FORWARD LENGTH=442;AT5G51740.2_neo1;AT5G51740.2 | Symbols: Oma1 | | chr5:21016981-21018987 FORWARD LENGTH=485;AT5G51740.3_neo2;AT5G51740.3_neo1;AT5G
1.03312	0.229585	0.00353527	0.00406922									1.00736	0.191203			3	3	3	1	0	0	0	0	AT2G32520.4	AT2G32520.4_neo1;AT2G32520.2_neo1;AT2G32520.1;AT2G32520.4;AT2G32520.2;AT2G32520.3	AT2G32520.4_neo1;AT2G32520.2_neo1;AT2G32520.1;AT2G32520.4;AT2G32520.2;AT2G32520.3	6;6;6;6;6;5	6;6;6;6;6;5	6;6;6;6;6;5	AT2G32520.4_neo1;AT2G32520.2_neo1;AT2G32520.1 | Symbols: no symbol available | no full name available | chr2:13805823-13807442 REVERSE LENGTH=239;AT2G32520.4 | Symbols: no symbol available | no full name available | chr2:13805823-13807556 REVERSE LENGTH=27
0.877339	0.0476801	0.00228205	0.109395					6.34968	0.000501342			1.00664	0.00635545	0.00127292	0.299177	3	3	4	4	0	4	1	0	AT2G42310.1	AT2G42310.1;AT2G42310.1_neo1;AT3G57785.1	AT2G42310.1;AT2G42310.1_neo1;AT3G57785.1	2;1;1	2;1;1	2;1;1	AT2G42310.1 | Symbols: no symbol available | no full name available | chr2:17625251-17625595 FORWARD LENGTH=114;AT2G42310.1_neo1;AT3G57785.1 | Symbols: no symbol available | no full name available | chr3:21404835-21405179 REVERSE LENGTH=114	;	mitochondrion	Cellular respiration.oxidative phosphorylation.NADH dehydrogenase complex.non-core modules.beta subcomplex.component NDUFB11/ESSS	component NDUFB11/ESSS of NADH dehydrogenase beta subcomplex
0.0119648	0.979199	0.00111046	0.142921	-1.12157	0.206391			-0.793467	0.218701	0.000699286	0.301146	1.0059	0.00783369	0.00174952	0.0115818	3	3	4	4	4	5	4	0	AT4G39850.4	AT4G39850.4;AT4G39850.1;AT4G39850.2;AT4G39850.3	AT4G39850.4;AT4G39850.1;AT4G39850.2;AT4G39850.3	46;46;46;46	46;46;46;46	46;46;46;46	AT4G39850.4 | Symbols: PED3, CTS, AtABCD1, ABCD1, ACN2, PXA1 | peroxisomal ABC transporter 1, PEROXISOME DEFECTIVE 3, ATP-binding cassette D1, acetate non-utilizing 2, COMATOSE, Arabidopsis thaliana ATP-binding cassette D1 | chr4:18489220-18496762 FORWARD
-0.748364	0.309871	0.00574634	0.00782536			-0.37817	0.808826			1.05421e-05	0.995129	1.00123	0.613917	0.000917247	0.593348	3	3	3	4	2	0	0	3	AT1G77120.1	AT1G77120.1	AT1G77120.1	29	29	29	AT1G77120.1 | Symbols: ADH1, ATADH, ADH, ATADH1 | ARABIDOPSIS THALIANA ALCOHOL DEHYDROGENASE, ALCOHOL DEHYDROGENASE, alcohol dehydrogenase 1 | chr1:28975509-28977216 FORWARD LENGTH=379	alcohol dehydrogenase 1;Catalyzes the reduction of acetaldehyde using NADH as reductant. Requires zinc for activity. Dimer. Anaerobic response polypeptide (ANP). Fermentation. The protein undergoes thiolation following treatment with the oxidant tert-butylhydroperoxide.	cytosol	Carbohydrate metabolism.fermentation.acetic acid biosynthesis.alcohol dehydrogenase (ADH)	alcohol dehydrogenase (ADH)
0.761219	0.0459908	0.00301005	0.0436455	-1.16848	0.109872			-1.75526	0.015237	0.00233767	0.0752197	0.997314	0.0290514	0.000737798	0.554046	3	3	4	4	4	5	3	0	AT2G35790.1	AT2G35790.1;AT2G35790.1_neo1	AT2G35790.1;AT2G35790.1_neo1	10;9	10;9	10;9	AT2G35790.1 | Symbols: no symbol available | no full name available | chr2:15040735-15041976 FORWARD LENGTH=238;AT2G35790.1_neo1
-0.681359	0.387907	0.00369814	0.0310075	4.35994	0.0571001							0.990885	0.270806	0.000961842	0.496913	3	3	4	4	0	2	2	0	AT1G12780.1	AT1G12780.1;AT1G63180.1;AT1G63180.2;AT4G23920.1	AT1G12780.1	21;6;5;2	21;6;5;2	20;5;4;1	AT1G12780.1 | Symbols: UGE1, ATUGE1 | A. THALIANA UDP-GLC 4-EPIMERASE 1, UDP-D-glucose/UDP-D-galactose 4-epimerase 1 | chr1:4356124-4358120 REVERSE LENGTH=351	UDP-D-glucose/UDP-D-galactose 4-epimerase 1;Encodes a UDP-glucose epimerase that catalyzes the interconversion of the sugar nucleotides UDP-glucose UDP-galactose via a UDP-4-keto-hexose intermediate. Responsive to stress.	cytosol	Carbohydrate metabolism.nucleotide sugar biosynthesis.UDP-D-glucose 4-epimerase	UDP-D-glucose 4-epimerase
0.998763	0.027154	0.000838661	0.111998	-0.864676	0.31064			-0.658039	0.319282	0.00149484	0.00465064	0.988039	0.00314242	0.000293866	0.502814	3	3	4	4	4	5	4	0	nad5arabC	nad5arabC	nad5arabC	12	12	12	nad5arabC |
-0.276849	0.724753	0.00214297	0.0751014	-0.720569	0.449393			0.398695	0.510925	0.000814029	0.429884	0.987936	0.129075	0.000264934	0.789876	3	3	4	4	4	4	3	0	AT2G22480.1	AT2G22480.1_neo1;AT2G22480.1	AT2G22480.1_neo1;AT2G22480.1	14;14	14;14	13;13	AT2G22480.1_neo1;AT2G22480.1 | Symbols: PFK5 | phosphofructokinase 5 | chr2:9545670-9548414 FORWARD LENGTH=537			Carbohydrate metabolism.plastidial glycolysis.ATP-dependent phosphofructokinase	ATP-dependent phosphofructokinase
1.0498	0.0747582	0.00191564	0.0116476	4.45178	0.160595			4.3356	0.0906744	-0.00202183	0.0295884	0.985762	0.00106727	0.00132313	0.0361295	3	3	4	4	2	5	3	0	AT4G37830.1	AT4G37830.1_neo1;AT4G37830.2_neo1;AT4G37830.1;AT4G37830.3_neo1	AT4G37830.1_neo1;AT4G37830.2_neo1;AT4G37830.1;AT4G37830.3_neo1	4;2;2;2	4;2;2;2	4;2;2;2	AT4G37830.1_neo1;AT4G37830.2_neo1;AT4G37830.1 | Symbols: no symbol available | no full name available | chr4:17787672-17788762 REVERSE LENGTH=102;AT4G37830.3_neo1	cytochrome c oxidase-related;	mitochondrion
0.917767	0.0984447	0.00390874	0.00491625	-1.30625	0.10052			0.199575	0.773328	0.000848174	0.441984	0.984972	0.00221295	0.00186894	0.100466	3	3	4	4	4	3	3	0	AT2G35605.1	AT2G35605.1_neo1;AT2G35605.1	AT2G35605.1_neo1;AT2G35605.1	7;7	7;7	7;7	AT2G35605.1_neo1;AT2G35605.1 | Symbols: SWIB6 | | chr2:14946161-14947027 FORWARD LENGTH=109	SWIB/MDM2 domain superfamily protein;	mitochondrion	Chromatin organisation.organelle machinery.SWI-B chromatin-remodeling complexes.component SWIB	component of SWI-B chromatin-remodeling complexes
1.12847	0.0192506	0.00550343	0.00397882									0.984713	0.0429057	0.00253851	0.0993099	3	3	4	4	0	0	0	0	AT3G62920.1	AT3G62920.1	AT3G62920.1	4	4	4	AT3G62920.1 | Symbols: no symbol available | no full name available | chr3:23260717-23261171 FORWARD LENGTH=80
1.05668	0.1346	-0.000660192	0.418247	3.02844	0.181401			3.10299	0.181801	-0.000561253	0.441871	0.983075	0.049794	0.000289367	0.678666	2	2	2	3	3	3	3	0	AT1G59990.1	AT1G59990.1_neo1;AT1G59990.1;AT1G59990.2_neo1;AT1G59990.2	AT1G59990.1_neo1;AT1G59990.1;AT1G59990.2_neo1;AT1G59990.2	8;8;7;7	8;8;7;7	8;8;7;7	AT1G59990.1_neo1;AT1G59990.1 | Symbols: HS3, EMB3108, RH22 | EMBRYO DEFECTIVE 3108, HEAVY SEED 3, RNA helicase 22 | chr1:22090369-22092885 REVERSE LENGTH=581;AT1G59990.2_neo1;AT1G59990.2 | Symbols: HS3, EMB3108, RH22 | EMBRYO DEFECTIVE 3108, HEAVY SEED 3,	DEA(D/H)-box RNA helicase family protein;	plastid	not assigned.annotated	DEAD-box ATP-dependent RNA helicase 22 OS=Arabidopsis thaliana (sp|q944s1|rh22_arath : 1106.0)
-0.358275	0.382109	-0.000287502	0.677549	0.496842	0.323723			0.652554	0.128782	0.000470554	0.442395	0.982344	0.164602	-0.00152553	0.0233998	3	3	4	2	4	5	4	0	AT1G69340.2	AT1G69340.2;AT1G69340.1	AT1G69340.2;AT1G69340.1	17;17	17;17	17;17	AT1G69340.2 | Symbols: no symbol available | no full name available | chr1:26066298-26069644 FORWARD LENGTH=562;AT1G69340.1 | Symbols: no symbol available | no full name available | chr1:26066298-26069644 FORWARD LENGTH=562
												0.98164	0.300652	0.00282297	0.0223961	0	0	3	4	0	1	1	0	AT3G15680.2	AT3G15680.2;AT3G15680.1	AT3G15680.2;AT3G15680.1	2;2	2;2	2;2	AT3G15680.2 | Symbols: no symbol available | no full name available | chr3:5315437-5316048 FORWARD LENGTH=164;AT3G15680.1 | Symbols: no symbol available | no full name available | chr3:5315437-5316048 FORWARD LENGTH=164
												0.978656	0.41616	0.000641069	0.494697	1	0	3	3	0	2	0	0	AT2G25280.1	AT2G25280.1	AT2G25280.1	5	5	5	AT2G25280.1 | Symbols: no symbol available | no full name available | chr2:10762639-10764631 REVERSE LENGTH=291	;	golgi
-0.00387931	0.994502	0.00334297	0.00282534	0.430322	0.437008	3.55228	9.71969e-06	0.00375342	0.993165	-0.000862502	0.329013	0.976912	0.00137252	0.00102168	0.243596	3	3	4	4	4	5	4	4	AT5G19550.1	AT5G19550.1;AT1G62800.1;AT1G62800.2;AT1G62800.3	AT5G19550.1	29;3;3;2	29;3;3;2	24;1;1;1	AT5G19550.1 | Symbols: AAT2, ASP2 | ASPARTATE AMINOTRANSFERASE 2, aspartate aminotransferase 2 | chr5:6598201-6601597 FORWARD LENGTH=405	aspartate aminotransferase 2;Nitrogen metabolism. Major cytosolic isoenzyme controlling aspartate biosynthesis in the light.	cytosol
0.538759	0.197816	0.00163888	0.00362438	-2.06333	0.0135041	4.23199	2.81429e-08	-2.13086	0.0100481	0.00159574	0.00475741	0.975376	0.00282189	0.00064399	0.152466	3	3	4	4	4	5	4	5	AT5G67590.1	AT5G67590.1_neo1;AT5G67590.1	AT5G67590.1_neo1;AT5G67590.1	11;9	11;9	11;9	AT5G67590.1_neo1;AT5G67590.1 | Symbols: FRO1, NDUFS4 | NADH:ubiquinone oxidoreductase Fe-S protein4, FROSTBITE1 | chr5:26958073-26959356 FORWARD LENGTH=154	NADH-ubiquinone oxidoreductase-related;Mutant leaves have a reduced capacity for cold acclimation, appear water-soaked, leak electrolytes, and accumulate reactive oxygen species constitutively. Encode a protein with high similarity to the 18-kD Fe-S subunit of complex I (NADH dehydrogenase, EC 1.6.5.3) in the mitochondrial electron transfer chain.	mitochondrion	Cellular respiration.oxidative phosphorylation.NADH dehydrogenase complex.non-core modules.component NDUFS4/18kDa	non-core component NDUFS4/18kDa of NADH dehydrogenase complex
0.0768272	0.83142	0.00151909	0.0229646	0.10195	0.900613			0.601631	0.281797	3.73784e-05	0.9464	0.972374	0.185735	0.000541185	0.321043	3	3	4	4	4	5	4	0	AT5G51430.1	AT5G51430.1	AT5G51430.1	24	24	24	AT5G51430.1 | Symbols: EYE, COG7 | Conserved Oligomeric Golgi Complex 7, EMBRYO YELLOW | chr5:20887044-20890795 REVERSE LENGTH=836	conserved oligomeric Golgi complex component-related / COG complex component-related;Encodes a protein that is homologous to Cog7, a subunit of the conserved oligomeric Golgi (COG) complex, which is required for the normal morphology and function of the Golgi apparatus. It is likely to be involved in transport or retention of Golgi-localized proteins and in maintenance of Golgi morphology.	golgi
				0.523763	0.442377							0.969591	0.223336	0.0026535	0.0223012	1	0	2	4	0	0	3	0	AT3G07050.1	AT3G07050.1	AT3G07050.1	5	5	5	AT3G07050.1 | Symbols: NSN1 | nucleostemin-like 1 | chr3:2229602-2232279 REVERSE LENGTH=582
1.38096	0.00641489	0.00236858	0.000495244	-2.37632	0.00510331	3.3372	0.000202038	-1.3693	0.0273186	0.00147452	0.0116776	0.968929	0.00465648	5.38217e-05	0.914417	3	3	4	4	4	5	4	5	AT1G59900.1	AT1G59900.1_neo1;AT1G59900.2_neo1	AT1G59900.1_neo1;AT1G59900.2_neo1	34;32	34;32	1;1	AT1G59900.1_neo1;AT1G59900.2_neo1	pyruvate dehydrogenase complex E1 alpha subunit;encodes the e1 alpha subunit of the pyruvate dehydrogenase complex (PDC)	mitochondrion	Cellular respiration.pyruvate oxidation.mitochondrial pyruvate dehydrogenase complex.component E1 heterodimer.subunit alpha	subunit alpha of pyruvate dehydrogenase E1 component subcomplex
												0.967525	0.293916	0.00282311	0.00352124	0	0	2	4	0	0	0	0	AT4G17600.1	AT4G17600.1	AT4G17600.1	12	2	2	AT4G17600.1 | Symbols: LIL3:1 | light-harvesting-like 3:1 | chr4:9803759-9804714 FORWARD LENGTH=262	Chlorophyll A-B binding family protein;Encodes Lil3:1 (light-harvesting-like) protein. Belongs to the Lhc super-gene family encodes the light-harvesting chlorophyll a/b-binding (LHC) proteins that constitute the antenna system of the photosynthetic apparatus. A generic LHC motif is present in Lil3:1.	plastid	Photosynthesis.photophosphorylation.photosystem II.assembly.LHCII-stabilizing factor (SEP3)	LHCII-stabilizing factor (SEP3)
				2.98473	0.0226906			3.25981	0.0171054			0.96747	0.200591			0	0	3	1	1	3	3	0	AT2G02590.1	AT2G02590.1_neo1;AT2G02590.1	AT2G02590.1_neo1;AT2G02590.1	2;2	2;2	2;2	AT2G02590.1_neo1;AT2G02590.1 | Symbols: no symbol available | no full name available | chr2:704977-706494 FORWARD LENGTH=324	;	plastid
												0.966799	0.40542	0.00232017	0.0395451	0	0	2	3	0	0	0	0	AT5G65687.1	AT5G65687.1	AT5G65687.1	1	1	1	AT5G65687.1 | Symbols: no symbol available | no full name available | chr5:26270038-26272787 REVERSE LENGTH=492	Major facilitator superfamily protein;	plasma membrane
1.35979	0.00591337	0.00133799	0.0662479	-1.28817	0.0591692			-1.83096	0.00455809	0.00204169	0.00461731	0.965283	0.00579348	-0.000928638	0.134306	3	3	4	4	4	5	4	0	AT1G55450.1	AT1G55450.1;AT1G55450.2	AT1G55450.1;AT1G55450.2	21;20	21;20	18;17	AT1G55450.1 | Symbols: no symbol available | no full name available | chr1:20705274-20706825 REVERSE LENGTH=311;AT1G55450.2 | Symbols: no symbol available | no full name available | chr1:20705274-20706825 REVERSE LENGTH=320	S-adenosyl-L-methionine-dependent methyltransferases superfamily protein;	golgi
-0.406266	0.437225	0.000195691	0.8006	2.24601	0.0798098			1.68776	0.0914824	-0.00145325	0.089962	0.965168	0.05664	-0.00137598	0.0854553	3	3	4	2	2	5	3	0	AT3G22950.2	AT3G22950.2;AT3G22950.1	AT3G22950.2;AT3G22950.1	7;7	7;7	7;7	AT3G22950.2 | Symbols: ARFC1, MTV8, ATARFC1, ARL5 | modified transport to the vacuole 8, ADP-ribosylation factor like 5, ADP-ribosylation factor C1 | chr3:8136364-8137513 REVERSE LENGTH=183;AT3G22950.1 | Symbols: ARFC1, MTV8, ATARFC1, ARL5 | modified trans	ADP-ribosylation factor C1;A member of ARF GTPase family. A thaliana has 21 members of this family, known to be essential for vesicle coating and uncoating and functions in GTP-binding. Gene encoding ADP-ribosylation factor and similar to ADP-ribosylation factor GB:P91924 (Dugesia japonica), other ARFs and ARF-like proteins.	cytosol,plasma membrane
												0.963785	0.359764	0.00262057	0.0263347	0	0	3	4	0	0	0	0	AT3G15610.1	AT3G15610.1	AT3G15610.1	8	1	1	AT3G15610.1 | Symbols: no symbol available | no full name available | chr3:5291076-5292796 REVERSE LENGTH=341	Transducin/WD40 repeat-like superfamily protein;	cytosol	not assigned.annotated	Eukaryotic translation initiation factor 3 subunit I OS=Arabidopsis thaliana (sp|q38884|eif3i_arath : 122.0)
-0.801286	0.18005	0.00162113	0.0419906					2.31672	0.228916			0.963773	0.375415	-0.000821907	0.221767	3	3	2	4	1	3	1	0	AT1G10130.1	AT1G10130.1	AT1G10130.1	12	12	12	AT1G10130.1 | Symbols: ECA3, ATECA3 | ARABIDOPSIS THALIANA ER-TYPE CA2+-ATPASE 3, endoplasmic reticulum-type calcium-transporting ATPase 3 | chr1:3311139-3321941 FORWARD LENGTH=998	endoplasmic reticulum-type calcium-transporting ATPase 3;Encodes a golgi localized P2A-type Ca2+ ATPase involved in Mn nutrition and homeostasis.	golgi
-0.583918	0.264898	0.000562478	0.312959	0.198741	0.701416			-0.026203	0.951065	-2.08066e-05	0.965247	0.960369	0.192774	0.000202713	0.663193	3	3	4	4	4	5	4	0	AT5G65620.1	AT5G65620.1_neo1;AT5G65620.2_neo1;AT5G65620.1;AT5G65620.2	AT5G65620.1_neo1;AT5G65620.2_neo1;AT5G65620.1;AT5G65620.2	24;24;24;24	24;24;24;24	11;11;11;11	AT5G65620.1_neo1;AT5G65620.2_neo1;AT5G65620.1 | Symbols: OOP, TOP1 | thimet metalloendopeptidase 1, organellar oligopeptidase | chr5:26221951-26225784 FORWARD LENGTH=791;AT5G65620.2 | Symbols: OOP, TOP1 | thimet metalloendopeptidase 1, organellar oligopept	Zincin-like metalloproteases family protein;	plastid
0.208452	0.61581	0.00113662	0.182089	0.499432	0.456745	2.49579	0.000552938	-1.02634	0.05519	0.00129667	0.0820376	0.957122	0.163959	-0.00152786	0.0518446	3	3	3	2	4	5	4	5	AT5G43600.1	AT5G43600.1_neo1;AT5G43600.1	AT5G43600.1_neo1;AT5G43600.1	18;18	18;18	18;18	AT5G43600.1_neo1;AT5G43600.1 | Symbols: UAH, ATAAH-2 | ureidoglycolate amidohydrolase, ARABIDOPSIS THALIANA ALLANTOATE AMIDOHYDROLASE 2 | chr5:17512651-17515280 FORWARD LENGTH=476	ureidoglycolate amidohydrolase;Encodes a protein with ureidoglycolate amidohydrolase activity in vitro. It is 27% identical and 43% similar to the E. coli allantoate amidohydrolase (AAH), but, in vitro assays with purified protein and allantoate as a substrate do not show any increase in ammonium concentration, indicating that there this enzyme has no AAH activity.	extracellular	Nucleotide metabolism.purines.catabolism.ureidoglycolate amidohydrolase	ureidoglycolate amidohydrolase
-1.36257	0.00708614	0.0026343	0.0402294	3.67095	0.0636038							0.956403	0.00731524	-0.00029603	0.77883	3	3	1	4	1	1	2	0	AT2G19950.1	AT2G19950.1;AT2G19950.2	AT2G19950.1;AT2G19950.2	23;23	23;23	23;23	AT2G19950.1 | Symbols: GC1 | golgin candidate 1 | chr2:8616341-8621219 REVERSE LENGTH=707;AT2G19950.2 | Symbols: GC1 | golgin candidate 1 | chr2:8616341-8621219 REVERSE LENGTH=710	golgin candidate 1;This gene is predicted to encode a protein that functions as a Golgi apparatus structural component known as a golgin in mammals and yeast. A fluorescently-tagged version of GC1 co-localizes with Golgi markers, and this localization appears to be replicated using the C-terminal (558-715 aa) portion of the protein.	golgi
				-0.13536	0.806105			0.0458288	0.912401	0.00216888	0.105499	0.953595	0.526399	0.00158897	0.229545	0	0	3	4	4	4	3	0	AT4G12390.1	AT4G12390.1_neo1;AT4G12390.1	AT4G12390.1_neo1;AT4G12390.1	4;4	4;4	4;4	AT4G12390.1_neo1;AT4G12390.1 | Symbols: PME1 | pectin methylesterase inhibitor 1 | chr4:7336553-7337173 FORWARD LENGTH=206	pectin methylesterase inhibitor 1;	extracellular
												0.952409	0.408694	0.0019188	0.0995509	0	0	3	2	0	2	0	0	AT3G47450.2	AT3G47450.2_neo1;AT3G47450.1_neo1;AT3G47450.2;AT3G47450.1	AT3G47450.2_neo1;AT3G47450.1_neo1;AT3G47450.2;AT3G47450.1	3;3;3;3	3;3;3;3	3;3;3;3	AT3G47450.2_neo1;AT3G47450.1_neo1;AT3G47450.2 | Symbols: NOS1, RIF1, SVR10, ATNOA1, ATNOS1, NOA1 | NITRIC OXIDE SYNTHASE 1, SUPPRESSOR OF VARIEGATION 10, RESISTANT TO INHIBITION WITH FOSMIDOMYCIN 1, NO ASSOCIATED 1 | chr3:17483195-17486249 REVERSE LENGTH=	P-loop containing nucleoside triphosphate hydrolases superfamily protein;Encodes a protein with similarity to the bacterial YqeH GTPase required for proper ribosome assembly. In Arabidopsis, mutant analyses show that this protein regulates growth and hormonal signaling in plants. It also attenuates oxidative stress and reactive oxygen species (ROS). It also seems to be involved in regulating leaf…	mitochondrion
-0.761972	0.156329	0.0020563	0.106218	3.89632	0.0376729			3.97142	0.00780943			0.951991	0.322281	0.00121209	0.265582	3	3	4	4	0	4	2	0	AT3G08630.1	AT3G08630.1_neo1;AT3G08630.1	AT3G08630.1_neo1;AT3G08630.1	7;7	6;6	6;6	AT3G08630.1_neo1;AT3G08630.1 | Symbols: RER2 | RETICULATA-RELATED 2 | chr3:2620943-2621962 FORWARD LENGTH=339			not assigned.annotated	Protein RETICULATA-RELATED 2, chloroplastic OS=Arabidopsis thaliana (sp|q9c9z3|rer2_arath : 533.0)
				2.22207	0.0442521							0.951836	0.24343	0.000301596	0.663495	0	0	3	2	1	1	3	0	AT3G21540.1	AT3G21540.1	AT3G21540.1	3	3	3	AT3G21540.1 | Symbols: no symbol available | no full name available | chr3:7586100-7590856 REVERSE LENGTH=955	transducin family protein / WD-40 repeat family protein;	nucleus
-0.596833	0.11776	0.00215349	0.0404407	0.852461	0.172579			0.261947	0.560121	0.000441849	0.611002	0.949809	0.265855	-0.000224673	0.805019	3	3	4	3	4	5	3	0	AT2G38960.1	AT2G38960.1;AT2G38960.3;AT2G38960.2	AT2G38960.1;AT2G38960.3;AT2G38960.2	12;12;11	12;12;11	12;12;11	AT2G38960.1 | Symbols: AERO2, ERO2 | endoplasmic reticulum oxidoreductins 2 | chr2:16265455-16267883 FORWARD LENGTH=472;AT2G38960.3 | Symbols: AERO2, ERO2 | endoplasmic reticulum oxidoreductins 2 | chr2:16265455-16268150 FORWARD LENGTH=479;AT2G38960.2 | Sy
0.391884	0.25363	0.00267692	0.00738513	-0.579792	0.426903			-0.512756	0.433287	0.000274366	0.738936	0.94914	0.0026367	0.00122552	0.130209	3	3	4	4	4	5	3	0	AT5G16370.1	AT5G16370.1;AT5G16340.1;AT1G75960.1	AT5G16370.1;AT5G16340.1	14;7;2	14;7;2	14;7;2	AT5G16370.1 | Symbols: AAE5 | acyl activating enzyme 5 | chr5:5356823-5358481 REVERSE LENGTH=552;AT5G16340.1 | Symbols: no symbol available | no full name available | chr5:5349255-5350907 REVERSE LENGTH=550	acyl activating enzyme 5;	peroxisome	not assigned.annotated	Probable acyl-activating enzyme 5, peroxisomal OS=Arabidopsis thaliana (sp|q9ffe6|aae5_arath : 1137.0)
0.551666	0.128174	0.00232592	0.00134222	-2.20336	0.0290492	5.65718	7.53919e-06	-1.85414	0.0155999	0.00151686	0.0180477	0.949133	0.0125926	0.000237719	0.666254	3	3	4	4	4	5	4	4	AT3G07480.1	AT3G07480.1	AT3G07480.1	9	9	2	AT3G07480.1 | Symbols: C1-FDX | mitochondrial complex I ferredoxin | chr3:2389026-2389505 FORWARD LENGTH=159	2Fe-2S ferredoxin-like superfamily protein;	mitochondrion	Cellular respiration.oxidative phosphorylation.NADH dehydrogenase complex.non-core modules.component C1-Ferredoxin	component C1-Ferredoxin of NADH dehydrogenase complex
				2.46901	0.302429			2.66799	0.274009	0.000321485	0.822978	0.945574	0.0979474	0.00353021	0.0204193	0	1	4	4	3	3	3	0	AT1G20340.1	AT1G20340.1_neo1;AT1G20340.1	AT1G20340.1_neo1;AT1G20340.1	5;3	5;3	5;3	AT1G20340.1_neo1;AT1G20340.1 | Symbols: PETE2, DRT112 | DNA-DAMAGE-REPAIR/TOLERATION PROTEIN 112, PLASTOCYANIN 2 | chr1:7042770-7043273 REVERSE LENGTH=167	Cupredoxin superfamily protein;recombination and DNA-damage resistance protein (DRT112) One of two Arabidopsis plastocyanin genes. Predominant form, expressed 10x higher than PETE1. PETE2 is thought to be post-transcriptionally regulated via copper accumulation and is involved in copper homeostasis.	plastid	Photosynthesis.photophosphorylation.Cytb6/f to PS-I electron carriers.plastocyanin copper-protein (PetE)	plastocyanin electron carrier
0.956937	0.0213569	0.00570811	0.00666435			2.35704	0.000202011			-0.000978901	0.599857	0.945015	0.009398	0.00197806	0.247364	3	3	4	4	2	0	0	5	AT1G48200.1	AT1G48200.1	AT1G48200.1	5	5	5	AT1G48200.1 | Symbols: no symbol available | no full name available | chr1:17797070-17797852 REVERSE LENGTH=118	;	mitochondrion
-0.0802845	0.846546	-0.00228943	0.125592	2.30922	0.206791			2.45249	0.158167	0.000110553	0.928052	0.94434	0.552848	0.000385232	0.720749	2	2	3	3	3	4	4	0	AT3G11200.1	AT3G11200.1;AT3G11200.2	AT3G11200.1	4;1	4;1	3;1	AT3G11200.1 | Symbols: AL2 | alfin-like 2 | chr3:3508387-3510418 REVERSE LENGTH=246			Chromatin organisation.post-translational histone modification.PRC1 bifunctional histone ubiquitination and methylation reader complex.associated factors.methylation reader (Alfin)	methylation reader Alfin of PRC1 complex
0.692053	0.0631988	0.00306864	0.0018472	-0.975057	0.263814			-0.973282	0.298556	-7.95146e-05	0.919826	0.942662	0.00199762	0.00127827	0.0997302	3	3	4	4	4	5	4	0	AT5G20090.4	AT5G20090.4;AT5G20090.2;AT5G20090.1;AT5G20090.3	AT5G20090.4;AT5G20090.2;AT5G20090.1;AT5G20090.3	4;4;4;3	4;4;4;3	4;4;4;3	AT5G20090.4 | Symbols: AtMPC1, MPC1 | mitochondrial pyruvate carrier 1 | chr5:6787246-6788000 REVERSE LENGTH=110;AT5G20090.2 | Symbols: AtMPC1, MPC1 | mitochondrial pyruvate carrier 1 | chr5:6787246-6788000 REVERSE LENGTH=110;AT5G20090.1 | Symbols: AtMPC1,
				0.65728	0.298155			0.446368	0.302298	0.00160049	0.178742	0.937956	0.205948	8.55492e-05	0.942537	1	1	4	4	4	5	3	0	AT2G39470.2	AT2G39470.2_neo1;AT2G39470.1_neo1;AT2G39470.2;AT2G39470.1;AT2G39470.3_neo1;AT2G39470.3	AT2G39470.2_neo1;AT2G39470.1_neo1;AT2G39470.2;AT2G39470.1;AT2G39470.3_neo1;AT2G39470.3	15;15;15;15;8;8	15;15;15;15;8;8	15;15;15;15;8;8	AT2G39470.2_neo1;AT2G39470.1_neo1;AT2G39470.2 | Symbols: PnsL1, PPL2 | Photosynthetic NDH subcomplex L 1, PsbP-like protein 2 | chr2:16476335-16477653 FORWARD LENGTH=230;AT2G39470.1 | Symbols: PnsL1, PPL2 | Photosynthetic NDH subcomplex L 1, PsbP-like pr
0.655815	0.195674	0.00145182	0.0116118	-0.702281	0.308497	4.74077	3.09648e-06	-1.0231	0.0856122	0.00113277	0.0403761	0.933992	0.0174606	0.000394807	0.395916	3	3	4	4	4	5	4	5	cobbarabC	cobbarabC;AT2G07727.1	cobbarabC;AT2G07727.1	4;3	4;3	4;3	cobbarabC |;AT2G07727.1 | Symbols: no symbol available | no full name available | chr2:3450863-3452044 FORWARD LENGTH=393
0.269605	0.735395	0.00333414	0.0239139									0.932782	0.447171	0.00242183	0.0534398	3	3	3	4	0	0	0	0	AT4G05390.1	AT4G05390.1_neo1;AT4G05390.1;AT4G05390.2	AT4G05390.1_neo1;AT4G05390.1;AT4G05390.2	7;7;6	3;3;2	3;3;2	AT4G05390.1_neo1;AT4G05390.1 | Symbols: ATRFNR1, RFNR1 | root FNR 1 | chr4:2738839-2740483 REVERSE LENGTH=378;AT4G05390.2 | Symbols: ATRFNR1, RFNR1 | root FNR 1 | chr4:2738839-2740483 REVERSE LENGTH=350	root FNR 1;Encodes a root-type ferredoxin:NADP(H) oxidoreductase.	plastid	Enzyme classification.EC_1 oxidoreductases.EC_1.18 oxidoreductase acting on iron-sulfur protein as donor	Ferredoxin--NADP reductase, root isozyme 1, chloroplastic OS=Arabidopsis thaliana (sp|q9m0v6|fnrr1_arath : 771.0) & Enzyme classification.EC_1 oxidoreductases.EC_1.18 oxidoreductase acting on iron-sulfur protein as donor(50.1.17 : 359.0)
2.76851	0.00162684	0.00432639	2.97289e-05	-2.81863	0.0228987	-0.831439	0.346838	-2.37607	0.011931	0.00223363	0.00745307	0.932653	0.2451	-0.00107297	0.141621	3	3	3	4	4	4	3	4	AT4G36400.2	AT4G36400.2_neo1;AT4G36400.1_neo1;AT4G36400.2;AT4G36400.1	AT4G36400.2_neo1;AT4G36400.1_neo1;AT4G36400.2;AT4G36400.1	28;28;27;27	28;28;27;27	28;28;27;27	AT4G36400.2_neo1;AT4G36400.1_neo1;AT4G36400.2 | Symbols: D2HGDH | D-2-hydroxyglutarate dehydrogenase | chr4:17197265-17200472 FORWARD LENGTH=559;AT4G36400.1 | Symbols: D2HGDH | D-2-hydroxyglutarate dehydrogenase | chr4:17197265-17200472 FORWARD LENGTH=559	FAD-linked oxidases family protein;Encodes a (D)-2-hydroxyglutarate dehydrogenase.	mitochondrion
0.974211	0.0391333	0.00330679	0.0673865	-0.400128	0.637227	6.50673	5.59233e-08	-0.964788	0.195681	0.000490002	0.7477	0.930473	0.00271209	0.00340584	0.03192	3	3	4	4	4	4	3	3	AT3G15640.1	AT3G15640.1_neo1;AT3G15640.2_neo1;AT3G15640.2;AT3G15640.1	AT3G15640.1_neo1;AT3G15640.2_neo1;AT3G15640.2;AT3G15640.1	9;8;8;8	7;6;6;6	7;6;6;6	AT3G15640.1_neo1;AT3G15640.2_neo1;AT3G15640.2 | Symbols: no symbol available | no full name available | chr3:5299273-5301371 FORWARD LENGTH=175;AT3G15640.1 | Symbols: no symbol available | no full name available | chr3:5299273-5301371 FORWARD LENGTH=176			Cellular respiration.oxidative phosphorylation.cytochrome c oxidase complex.core components.component COX5b	component COX5b of cytochrome c oxidase complex
0.712297	0.0792185	0.00436295	0.00744856	-1.1726	0.0847305	5.07813	1.09756e-05	-1.35255	0.0180541	0.000372601	0.773278	0.927211	0.00585985	0.00183702	0.163706	3	3	4	4	4	5	3	5	AT1G47420.1	AT1G47420.1_neo1;AT1G47420.1	AT1G47420.1_neo1;AT1G47420.1	14;12	14;12	14;12	AT1G47420.1_neo1;AT1G47420.1 | Symbols: SDH5 | succinate dehydrogenase 5 | chr1:17395774-17397176 REVERSE LENGTH=257	succinate dehydrogenase 5;	mitochondrion	Cellular respiration.tricarboxylic acid cycle.succinate dehydrogenase complex.components.component SDH5	component SDH5 of succinate dehydrogenase complex
2.51022	0.00170924	0.0039496	3.44787e-05	-3.19381	0.000280469			-4.95096	6.36752e-05	0.00190483	0.0092759	0.925813	0.0203712	0.000474067	0.477417	3	3	4	4	4	5	4	0	AT1G32470.1	AT1G32470.1_neo1;AT1G32470.1	AT1G32470.1_neo1;AT1G32470.1	6;5	3;2	3;2	AT1G32470.1_neo1;AT1G32470.1 | Symbols: GDC-H1 | | chr1:11739479-11740246 REVERSE LENGTH=166	Single hybrid motif superfamily protein;	mitochondrion	Photosynthesis.photorespiration.glycine decarboxylase complex.lipoamide-containing component H-protein	lipoamide-containing component H-protein of glycine cleavage system
0.722619	0.477214	-0.00129285	0.251909	0.301425	0.719012			-2.73777	0.0116701	0.00192138	0.0614584	0.920118	0.091902	0.00174141	0.0806093	2	3	4	4	4	5	4	0	AT3G16530.1	AT3G16530.1_neo1;AT3G16530.1	AT3G16530.1_neo1;AT3G16530.1	9;9	9;9	7;7	AT3G16530.1_neo1;AT3G16530.1 | Symbols: no symbol available | no full name available | chr3:5624586-5625416 REVERSE LENGTH=276
1.38567	0.00673466	0.00279893	0.000339493	-1.3669	0.128019			-0.752586	0.203054	0.000217083	0.712328	0.919209	0.00666891	0.00114881	0.0523606	3	3	4	4	4	5	4	0	AT5G15320.2	AT5G15320.2;AT5G15320.1	AT5G15320.2;AT5G15320.1	2;2	2;2	2;2	AT5G15320.2 | Symbols: no symbol available | no full name available | chr5:4977647-4978658 FORWARD LENGTH=50;AT5G15320.1 | Symbols: no symbol available | no full name available | chr5:4977647-4978658 FORWARD LENGTH=53	;	mitochondrion
1.34857	0.0216172	0.00439721	0.00357254	-1.49359	0.151631			-0.440596	0.7348	0.00206492	0.0955197	0.918044	0.0300367	0.00186852	0.120434	3	3	3	4	4	1	2	0	AT2G35795.1	AT2G35795.1	AT2G35795.1	4	3	3	AT2G35795.1 | Symbols: PAM18-1 | | chr2:15042321-15043334 FORWARD LENGTH=112
0.79653	0.0621838	0.00191258	0.00110383	-1.42243	0.040375	5.51462	2.16319e-08	-1.46715	0.00767271	0.000942452	0.0655099	0.917759	0.00649146	0.000599535	0.182053	3	3	4	4	4	5	4	5	AT5G08690.1	AT5G08690.1_neo1;AT5G08670.1_neo1;AT5G08690.1;AT5G08670.1;AT5G08680.1	AT5G08690.1_neo1;AT5G08670.1_neo1;AT5G08690.1;AT5G08670.1;AT5G08680.1	44;44;41;41;41	43;43;40;40;40	3;3;0;0;0	AT5G08690.1_neo1;AT5G08670.1_neo1;AT5G08690.1 | Symbols: no symbol available | no full name available | chr5:2825739-2828352 FORWARD LENGTH=556;AT5G08670.1 | Symbols: no symbol available | no full name available | chr5:2818395-2821149 REVERSE LENGTH=556;AT	ATP synthase alpha/beta family protein;Encodes the mitochondrial ATP synthase beta-subunit. This subunit is encoded by a multigene family of three members (At5g08670, At5g08680, At5g08690) that shared 98% sequence identity at the amino acid level.	mitochondrion	Cellular respiration.oxidative phosphorylation.ATP synthase complex.peripheral MF1 subcomplex.subunit beta	subunit beta of ATP synthase peripheral MF1 subcomplex
0.714829	0.07484	0.0042221	0.0146022	-0.420738	0.749305			-2.40205	0.198353	0.00129989	0.383476	0.91744	0.00301271	0.0015544	0.272905	3	3	4	4	3	1	2	0	AT5G40930.2	AT5G40930.2;AT5G40930.1	AT5G40930.2;AT5G40930.1	13;13	13;13	13;13	AT5G40930.2 | Symbols: TOM20-4 | translocase of outer membrane 20-4 | chr5:16404523-16405670 FORWARD LENGTH=158;AT5G40930.1 | Symbols: TOM20-4 | translocase of outer membrane 20-4 | chr5:16404523-16405825 FORWARD LENGTH=187
1.59112	0.00319792	0.00483604	0.000539231	-2.87509	0.00927959	-4.10071	4.47726e-06	-2.73362	0.00151621	0.00271511	0.0191366	0.915332	0.00717777	-0.0019503	0.069593	3	3	4	4	4	5	4	5	AT5G14780.1	AT5G14780.1;AT5G14780.1_neo1;AT5G14780.3;AT5G14780.2	AT5G14780.1;AT5G14780.1_neo1;AT5G14780.3;AT5G14780.2	34;33;33;33	34;33;33;33	34;33;33;33	AT5G14780.1 | Symbols: FDH, AtFDH1 | formate dehydrogenase | chr5:4777043-4779190 FORWARD LENGTH=384;AT5G14780.1_neo1;AT5G14780.3 | Symbols: FDH, AtFDH1 | formate dehydrogenase | chr5:4777750-4779190 FORWARD LENGTH=358;AT5G14780.2 | Symbols: FDH, AtFDH1 |	formate dehydrogenase;Encodes a NAD-dependent formate dehydrogenase.	mitochondrion	Enzyme classification.EC_1 oxidoreductases.EC_1.17 oxidoreductase acting on CH or CH2 group	Formate dehydrogenase, chloroplastic/mitochondrial OS=Arabidopsis thaliana (sp|q9s7e4|fdh_arath : 757.0) & Enzyme classification.EC_1 oxidoreductases.EC_1.17 oxidoreductase acting on CH or CH2 group(50.1.16 : 643.2)
1.88954	0.00412239	0.00238119	0.038149	-1.95133	0.0230431	1.19732	0.0182501	-1.09076	0.130015	0.0020076	0.0469703	0.914057	0.0371662	1.10477e-05	0.990681	3	3	2	4	4	5	4	4	AT4G30000.1	AT4G30000.1_neo1;AT4G30000.2_neo1;AT4G30000.1;AT4G30000.2	AT4G30000.1_neo1;AT4G30000.2_neo1;AT4G30000.1;AT4G30000.2	21;21;21;21	21;21;21;21	19;19;19;19	AT4G30000.1_neo1;AT4G30000.2_neo1;AT4G30000.1 | Symbols: no symbol available | no full name available | chr4:14670524-14672397 REVERSE LENGTH=554;AT4G30000.2 | Symbols: no symbol available | no full name available | chr4:14670417-14672397 REVERSE LENGTH=56	Dihydropterin pyrophosphokinase / Dihydropteroate synthase;	mitochondrion
0.613675	0.0880655	0.00307097	0.00890488	-1.54813	0.0460752	5.03248	3.26013e-06	-2.69067	0.0138336	0.00047252	0.628625	0.914028	0.00325568	0.00199502	0.0416253	3	3	4	4	4	5	4	5	AT5G43970.1	AT5G43970.1	AT5G43970.1	8	8	8	AT5G43970.1 | Symbols: TOM9-2, ATTOM22-V, TOM22-V | TRANSLOCASE OUTER MITOCHONDRIAL MEMBRANE 22-V, translocase of outer membrane 22-V | chr5:17692888-17693187 FORWARD LENGTH=99	translocase of outer membrane 22-V;Subunit of the TOM complex, a translocase in the outer mitochondrial membrane that selectively allows proteins with a mitochondrial targeting sequence to enter the mitochondrion.	mitochondrion
1.00532	0.0475757	0.00195009	0.00376181	-0.544938	0.433252	5.42225	3.61328e-07	-1.44356	0.044743	-0.00112931	0.117136	0.912774	0.00576447	0.00170486	0.00315949	3	3	4	4	4	5	4	5	AT2G47380.2	AT2G47380.2;AT2G47380.1	AT2G47380.2;AT2G47380.1	4;4	4;4	2;2	AT2G47380.2 | Symbols: no symbol available | no full name available | chr2:19441694-19441888 FORWARD LENGTH=64;AT2G47380.1 | Symbols: no symbol available | no full name available | chr2:19441694-19441888 FORWARD LENGTH=64
0.548065	0.246739	0.00333157	0.0419312	-1.02597	0.141805			-1.07835	0.144586	0.000600521	0.659089	0.912266	0.0030176	0.00186274	0.176069	3	3	4	4	4	5	3	0	AT3G47833.1	AT3G47833.1_neo1;AT3G47833.1	AT3G47833.1_neo1;AT3G47833.1	3;2	3;2	3;2	AT3G47833.1_neo1;AT3G47833.1 | Symbols: SDH7A, SDH7 | succinate dehydrogenase 7, succinate dehydrogenase 7A | chr3:17648721-17649829 FORWARD LENGTH=93	;	mitochondrion	Cellular respiration.tricarboxylic acid cycle.succinate dehydrogenase complex.components.component SDH7	component SDH7 of succinate dehydrogenase complex
0.733718	0.0531949	0.00221964	0.00159396	-1.06586	0.0920447	3.59787	4.10173e-06	-1.39803	0.0119166	0.00130497	0.0334817	0.910963	0.00122368	0.000105325	0.843085	3	3	4	4	4	5	4	5	AT5G67500.3	AT5G67500.3;AT5G67500.1;AT5G67500.2	AT5G67500.3;AT5G67500.1;AT5G67500.2	27;26;25	27;26;25	27;26;25	AT5G67500.3 | Symbols: VDAC2, ATVDAC2 | ARABIDOPSIS THALIANA VOLTAGE DEPENDENT ANION CHANNEL 2, voltage dependent anion channel 2 | chr5:26935223-26937123 FORWARD LENGTH=276;AT5G67500.1 | Symbols: VDAC2, ATVDAC2 | ARABIDOPSIS THALIANA VOLTAGE DEPENDENT ANI
1.17857	0.0149414	0.00329512	0.000157711	-2.12452	0.00610957	1.64465	0.000367452	-2.64948	0.000376095	0.00133198	0.0576276	0.910076	0.00216699	0.000650035	0.302735	3	3	4	4	4	5	4	5	AT5G09590.1	AT5G09590.1_neo1;AT5G09590.1;AT4G32208.1_neo1;AT4G32208.1	AT5G09590.1_neo1;AT5G09590.1	50;49;9;9	46;45;9;9	41;40;9;9	AT5G09590.1_neo1;AT5G09590.1 | Symbols: MTHSC70-2, HSC70-5 | mitochondrial HSO70 2, HEAT SHOCK COGNATE | chr5:2975721-2978508 FORWARD LENGTH=682	mitochondrial HSO70 2;heat shock protein 70 (Hsc70-5); nuclear	mitochondrion
0.64799	0.0881563	0.00294035	0.000406655	-1.88841	0.0124846	2.75182	0.000365436	-1.87343	0.00244712	0.0012965	0.0606384	0.909469	0.00605667	0.000542535	0.378052	3	3	4	4	4	5	4	5	AT4G39690.1	AT4G39690.1_neo1;AT4G39690.1	AT4G39690.1_neo1;AT4G39690.1	54;54	54;54	54;54	AT4G39690.1_neo1;AT4G39690.1 | Symbols: MIC60 | | chr4:18417755-18421633 FORWARD LENGTH=650	;	mitochondrion	Lipid metabolism.glycerolipid metabolism.phosphatidylethanolamine biosynthesis.mitochondrial phosphatidylserine decarboxylation pathway.membrane juxtaposition-dependent route.MICOS complex.component Mic60	component Mic60 of MICOS complex
				1.40921	0.678254					0.00174197	0.271105	0.909401	0.29388	0.00462435	0.00285843	0	0	3	4	2	0	1	0	AT5G51720.1	AT5G51720.1	AT5G51720.1	2	1	1	AT5G51720.1 | Symbols: NEET, At-NEET | NEET group protein | chr5:21009645-21010227 FORWARD LENGTH=108	2 iron, 2 sulfur cluster binding;	plastid
0.972504	0.0252068	0.00166097	0.00948054	-0.645495	0.229134	4.54122	2.27324e-05	-0.966563	0.0483659	0.00117807	0.0340022	0.909125	0.00275247	-5.17771e-05	0.918729	3	3	4	4	4	5	4	2	AT3G16480.1	AT3G16480.1_neo2;AT3G16480.1_neo1;AT3G16480.1	AT3G16480.1_neo2;AT3G16480.1_neo1;AT3G16480.1	22;22;22	13;13;13	13;13;13	AT3G16480.1_neo2;AT3G16480.1_neo1;AT3G16480.1 | Symbols: MPPalpha | mitochondrial processing peptidase alpha subunit | chr3:5599906-5602716 FORWARD LENGTH=499			Cellular respiration.oxidative phosphorylation.cytochrome c reductase complex.peptidase component MPP heterodimer.subunit alpha	subunit alpha of cytochrome c reductase MPP-type peptidase subcomplex
0.833487	0.0391126	0.00276896	0.000611815	-1.49748	0.0424364			-1.57206	0.0232377	0.00123966	0.0602976	0.905857	0.00596354	0.000209962	0.725047	3	3	4	4	4	5	4	0	AT1G53760.1	AT1G53760.1;AT1G53760.2	AT1G53760.1;AT1G53760.2	12;8	12;8	2;2	AT1G53760.1 | Symbols: no symbol available | no full name available | chr1:20069159-20070918 REVERSE LENGTH=272;AT1G53760.2 | Symbols: no symbol available | no full name available | chr1:20069266-20070918 REVERSE LENGTH=212	;	mitochondrion
[truncated: 6,569 more rows]

## Sheet: LFQ
Majority.protein.Ids	Fasta.headers	LFQ.intensity.ARC_MTF_BirA_rep01	LFQ.intensity.ARC_MTF_BirA_rep02	LFQ.intensity.ARC_MTF_BirA_rep03	LFQ.intensity.ARC_WT_rep01	LFQ.intensity.ARC_WT_rep02	LFQ.intensity.ARC_WT_rep03	LFQ.intensity.seedling_35S_elu_rep01	LFQ.intensity.seedling_35S_elu_rep02	LFQ.intensity.seedling_35S_elu_rep03	LFQ.intensity.seedling_35S_elu_rep04	LFQ.intensity.seedling_35S_pre_rep01	LFQ.intensity.seedling_35S_pre_rep02	LFQ.intensity.seedling_35S_pre_rep03	LFQ.intensity.seedling_35S_pre_rep04	LFQ.intensity.seedling_35S_SN_rep01	LFQ.intensity.seedling_35S_SN_rep02	LFQ.intensity.seedling_35S_SN_rep03	LFQ.intensity.seedling_35S_SN_rep04	LFQ.intensity.seedling_WT_elu_rep01	LFQ.intensity.seedling_WT_elu_rep02	LFQ.intensity.seedling_WT_elu_rep03	LFQ.intensity.seedling_WT_elu_rep04	LFQ.intensity.seedling_WT_pre_rep01	LFQ.intensity.seedling_WT_pre_rep02	LFQ.intensity.seedling_WT_pre_rep03	LFQ.intensity.seedling_WT_pre_rep04	LFQ.intensity.seedling_WT_SN_rep01	LFQ.intensity.seedling_WT_SN_rep02	LFQ.intensity.seedling_WT_SN_rep03	LFQ.intensity.seedling_WT_SN_rep04	LFQ.intensity.p35S_rep01	LFQ.intensity.p35S_rep02	LFQ.intensity.p35S_rep03	LFQ.intensity.p35S_rep04	LFQ.intensity.p35S_rep05	LFQ.intensity.pCAB3_rep01	LFQ.intensity.pCAB3_rep02	LFQ.intensity.pCAB3_rep03	LFQ.intensity.pCAB3_rep04	LFQ.intensity.pMYB60_rep01	LFQ.intensity.pMYB60_rep02	LFQ.intensity.pMYB60_rep03	LFQ.intensity.pMYB60_rep04	LFQ.intensity.pMYB60_rep05	description	location_consensus	NAME	DESCRIPTION
[truncated: 7,306 more rows]

[truncated: 2 more sheets: iBAQ, full]
