# Supplementary material for: Mitochondrial Cell‐Type‐Specific Profiling: Differential Function of Mesophyll and Guard Cells is Reflected by Their Mitochondrial Proteome
Source: Physiol Plant. 2025 Nov 3;177(6):e70579. doi: 10.1111/ppl.70579 (PMC12581003; doi:10.1111/ppl.70579)
Supplement: Supplementary file 3 — Table S2: ppl70579‐sup‐0002‐TableS2.xlsx. [file PPL-177-e70579-s002.xlsx]

## Sheet: Tabelle1
Table S2: Functional enrichment of top 50 mito proteins
Go-term enrichment analyses was performed at StringDB (Szklarczyk et al. 2019). 1False rate of discovery 2respective tissue type used for isolation 3frequency with which the term was enriched among the three data sets.
term	category	number_of_genes	number_of_genes_in_background	inputGenes	preferredNames	p_value	fdr1	description	condition2	Freq3
GO:0019646	Process	4	45	AT5G25450,AT5G18800,AT5G51040,AT4G10040	QCR7-2,F17K4.50,SDHAF2,CYTC-2	1.77e-06	0.0041	Aerobic electron transport chain	ARC	2
GO:0019646	Process	9	45	AT5G25450,AT1G65290,AT5G09600,AT1G15120,AT5G18800,AT2G46505,AT5G13430,AT5G51040,AT3G03070	QCR7-2,MTACP2,SDH3-1,QCR6-1,F17K4.50,SDH4,UCR1-1,SDHAF2,T17B22_24	4.15e-16	2.39e-12	Aerobic electron transport chain	seedling	2
GO:0009060	Process	5	140	AT5G25450,AT5G18800,AT5G51040,AT3G15020,AT4G10040	QCR7-2,F17K4.50,SDHAF2,MMDH2,CYTC-2	6e-06	0.0053	Aerobic respiration	ARC	2
GO:0009060	Process	10	140	AT5G25450,AT1G65290,AT5G09600,AT1G15120,AT5G67490,AT5G18800,AT2G46505,AT5G13430,AT5G51040,AT3G03070	QCR7-2,MTACP2,SDH3-1,QCR6-1,K9I9.5,F17K4.50,SDH4,UCR1-1,SDHAF2,T17B22_24	1.17e-13	1.13e-10	Aerobic respiration	seedling	2
GO:0009063	Process	4	96	AT4G16800,AT2G35120,AT1G72330,AT4G20930	dl4425c,GDH2,ALAAT2,T13K14.90	3.07e-05	0.0111	Cellular amino acid catabolic process	ARC	1
GO:0110165	Component	45	19483	AT4G23760,AT5G25450,AT5G09420,AT4G36420,AT1G65290,AT2G35120,AT5G09600,AT1G14980,AT1G63940,AT1G16000,AT1G04280,AT1G15120,AT3G56070,AT4G00530,AT5G04750,AT5G67490,AT1G23100,AT5G27820,AT5G18800,AT5G64350,AT4G00585,AT2G46505,AT5G57815,AT4G20150,AT1G04900,AT5G13430,AT1G74230,AT1G77750,AT5G47570,AT5G51040,AT5G05990,AT5G09270,AT3G21400,AT3G62400,AT3G03070,AT5G08040,AT2G02050,AT2G27710,AT4G13850,AT4G31830…	F9D16.230,QCR7-2,OM64,C7A10.940,MTACP2,GDH2,SDH3-1,CPN10,MDAR5,GAG1At,NADKC,QCR6-1,CYP19-3,F6N23.20,MUK11.3,K9I9.5,T26J12.12,T1G16.150,F17K4.50,FKBP12,Q8VZT9_ARATH,SDH4,COX6B-2,F1C12.70,F13M7.11,UCR1-1,RBG5,RPS13-2,MNJ7.16,SDHAF2,K18J17.19,T5E8_70,Q9LIF6_ARATH,T12C14_100,T17B22_24,TOM5,F14H20.12,RPP2B-2,RBG2,F11C18.30,TIM9,TIM8,TIM13,F13A10.7,TIM10	0.00037	0.0083	Cellular anatomical entity	seedling	1
GO:0016531	Function	2	5	AT1G53030,AT3G15352	COX17-2,COX17-1	6.49e-05	0.0415	Copper chaperone activity	ARC	1
GO:0005507	Function	10	196	AT1G14980,AT3G45770,AT1G53030,AT1G51390,AT5G55200,AT3G15352,AT3G15020,AT4G13850,AT4G10040,AT1G61570	CPN10,T6D9.100,COX17-2,NIFU5,Mge1,COX17-1,MMDH2,RBG2,CYTC-2,TIM13	2.84e-12	9.06e-09	Copper ion binding	ARC	1
GO:0070069	Component	4	34	AT5G25450,AT1G15120,AT5G57815,AT5G13430	QCR7-2,QCR6-1,COX6B-2,UCR1-1	6.27e-07	2.03e-05	Cytochrome complex	seedling	1
GO:0005737	Component	36	10408	AT1G07615,AT1G25210,AT2G46320,AT5G09420,AT2G47490,AT1G60770,AT1G22800,AT2G46110,AT4G08900,AT4G28220,AT5G62050,AT5G63000,AT5G51080,AT1G07180,AT5G44710,AT5G39800,AT5G55140,AT5G23250,AT3G45770,AT5G27820,AT5G18800,AT4G01990,AT4G15940,AT5G39600,AT4G31930,AT5G52370,AT5G48970,AT5G09270,AT1G02370,AT5G49970,AT5G11690,AT5G02050,AT5G01340,AT3G61530,AT3G02490,AT4G08870	ATOBGM,LPXC5,T3F17.3,OM64,NDT1,F8A5.28,T22J18.3,KPHMT1,ARGAH1,NDB1,OXA1,MJH22.6,MWD22.2,NDA1,K23L20.5,MKM21.12,MCO15.9,MKD15.11,T6D9.100,T1G16.150,F17K4.50,T7B11.26,FAHD1,MIJ24.9,F11C18.4,K24M7.11,K19E20.10,T5E8_70,T6A9.6,PPOX1-2,TIM17-3,T7H20.100,SFC1,KPHMT2,F16B3.12,ARGAH2	1.06e-06	0.00054	Cytoplasm	p35S	3
GO:0005737	Component	42	10408	AT4G23760,AT5G25450,AT5G09420,AT1G65290,AT2G35120,AT5G09600,AT1G14980,AT1G63940,AT1G04280,AT1G15120,AT3G56070,AT4G00530,AT5G04750,AT5G67490,AT1G23100,AT5G27820,AT5G18800,AT5G64350,AT4G00585,AT2G46505,AT5G57815,AT4G20150,AT1G04900,AT5G13430,AT1G74230,AT1G77750,AT5G47570,AT5G51040,AT5G05990,AT5G09270,AT3G21400,AT3G62400,AT3G03070,AT5G08040,AT2G02050,AT2G27710,AT4G13850,AT3G46560,AT5G50810,AT1G61570…	F9D16.230,QCR7-2,OM64,MTACP2,GDH2,SDH3-1,CPN10,MDAR5,NADKC,QCR6-1,CYP19-3,F6N23.20,MUK11.3,K9I9.5,T26J12.12,T1G16.150,F17K4.50,FKBP12,Q8VZT9_ARATH,SDH4,COX6B-2,F1C12.70,F13M7.11,UCR1-1,RBG5,RPS13-2,MNJ7.16,SDHAF2,K18J17.19,T5E8_70,Q9LIF6_ARATH,T12C14_100,T17B22_24,TOM5,F14H20.12,RPP2B-2,RBG2,TIM9,TIM8,TIM13,F13A10.7,TIM10	7.11e-12	3.58e-10	Cytoplasm	seedling	3
GO:0005737	Component	40	10408	AT4G16800,AT5G25450,AT2G35120,AT1G14980,AT3G19508,AT3G28700,AT4G23885,AT3G56070,AT1G76060,AT4G00530,AT1G48200,AT5G04750,AT5G23395,AT3G45770,AT5G03905,AT1G23100,AT5G27820,AT5G18800,AT4G21090,AT5G39600,AT1G53030,AT1G51390,AT5G51440,AT5G51040,AT5G55200,AT5G09270,AT1G72330,AT3G20970,AT3G15352,AT3G15020,AT5G02050,AT3G61530,AT1G71730,AT4G20930,AT4G13850,AT4G10040,AT3G46560,AT5G50810,AT1G61570,AT2G29530	dl4425c,QCR7-2,GDH2,CPN10,MLD14,Q1JPN1_ARATH,Q2HIQ5_ARATH,CYP19-3,EMB1793,F6N23.20,F21D18.7,MUK11.3,MIA40,T6D9.100,F8F6_110-2,T26J12.12,T1G16.150,F17K4.50,MFDX2,MIJ24.9,COX17-2,NIFU5,HSP23.5,SDHAF2,Mge1,T5E8_70,ALAAT2,NIFU4,COX17-1,MMDH2,T7H20.100,KPHMT2,EML,T13K14.90,RBG2,CYTC-2,TIM9,TIM8,TIM13,TIM10	4.71e-10	8.29e-08	Cytoplasm	ARC	3
GO:0005829	Component	14	2641	AT4G23760,AT1G65290,AT1G14980,AT3G56070,AT5G64350,AT4G20150,AT1G74230,AT3G21400,AT2G27710,AT4G13850,AT3G46560,AT5G50810,AT1G61570,AT2G46540	F9D16.230,MTACP2,CPN10,CYP19-3,FKBP12,F1C12.70,RBG5,Q9LIF6_ARATH,RPP2B-2,RBG2,TIM9,TIM8,TIM13,F13A10.7	0.00015	0.004	Cytosol	seedling	2
GO:0005829	Component	15	2641	AT4G16800,AT1G14980,AT3G19508,AT3G56070,AT3G45770,AT4G21090,AT1G53030,AT3G20970,AT3G15020,AT1G71730,AT4G13850,AT4G10040,AT3G46560,AT5G50810,AT1G61570	dl4425c,CPN10,MLD14,CYP19-3,T6D9.100,MFDX2,COX17-2,NIFU4,MMDH2,EML,RBG2,CYTC-2,TIM9,TIM8,TIM13	3.71e-05	0.0021	Cytosol	ARC	2
GO:0022900	Process	5	207	AT5G25450,AT5G18800,AT4G21090,AT5G51040,AT4G10040	QCR7-2,F17K4.50,MFDX2,SDHAF2,CYTC-2	3.75e-05	0.0127	Electron transport chain	ARC	1
GO:0098800	Component	4	168	AT5G25450,AT5G04750,AT5G18800,AT5G55200	QCR7-2,MUK11.3,F17K4.50,Mge1	0.00025	0.011	Inner mitochondrial membrane protein complex	ARC	2
GO:0098800	Component	13	168	AT5G25450,AT1G65290,AT5G09600,AT1G15120,AT5G04750,AT5G18800,AT4G00585,AT2G46505,AT4G20150,AT5G13430,AT5G47570,AT3G03070,AT2G02050	QCR7-2,MTACP2,SDH3-1,QCR6-1,MUK11.3,F17K4.50,Q8VZT9_ARATH,SDH4,F1C12.70,UCR1-1,MNJ7.16,T17B22_24,F14H20.12	5.97e-18	6.01e-16	Inner mitochondrial membrane protein complex	seedling	2
GO:0031305	Component	3	36	AT5G62050,AT5G48970,AT5G11690	OXA1,K19E20.10,TIM17-3	4.93e-05	0.0041	Integral component of mitochondrial inner membrane	p35S	1
GO:0005622	Component	43	14335	AT4G23760,AT5G25450,AT5G09420,AT4G36420,AT1G65290,AT2G35120,AT5G09600,AT1G14980,AT1G63940,AT1G04280,AT1G15120,AT3G56070,AT4G00530,AT5G04750,AT5G67490,AT1G23100,AT5G27820,AT5G18800,AT5G64350,AT4G00585,AT2G46505,AT5G57815,AT4G20150,AT1G04900,AT5G13430,AT1G74230,AT1G77750,AT5G47570,AT5G51040,AT5G05990,AT5G09270,AT3G21400,AT3G62400,AT3G03070,AT5G08040,AT2G02050,AT2G27710,AT4G13850,AT3G46560,AT5G50810…	F9D16.230,QCR7-2,OM64,C7A10.940,MTACP2,GDH2,SDH3-1,CPN10,MDAR5,NADKC,QCR6-1,CYP19-3,F6N23.20,MUK11.3,K9I9.5,T26J12.12,T1G16.150,F17K4.50,FKBP12,Q8VZT9_ARATH,SDH4,COX6B-2,F1C12.70,F13M7.11,UCR1-1,RBG5,RPS13-2,MNJ7.16,SDHAF2,K18J17.19,T5E8_70,Q9LIF6_ARATH,T12C14_100,T17B22_24,TOM5,F14H20.12,RPP2B-2,RBG2,TIM9,TIM8,TIM13,F13A10.7,TIM10	1.44e-07	5.59e-06	Intracellular anatomical structure	seedling	1
GO:0043231	Component	36	12391	AT1G07615,AT1G25210,AT2G46320,AT2G41945,AT5G09420,AT2G47490,AT1G60770,AT1G22800,AT2G46110,AT4G08900,AT4G28220,AT5G62050,AT5G63000,AT5G51080,AT1G07180,AT5G44710,AT5G39800,AT5G55140,AT5G23250,AT3G45770,AT5G18800,AT4G01990,AT4G15940,AT5G39600,AT4G31930,AT5G52370,AT5G48970,AT5G09270,AT1G02370,AT5G49970,AT5G11690,AT5G02050,AT5G01340,AT3G61530,AT3G02490,AT4G08870	ATOBGM,LPXC5,T3F17.3,F4ILY0_ARATH,OM64,NDT1,F8A5.28,T22J18.3,KPHMT1,ARGAH1,NDB1,OXA1,MJH22.6,MWD22.2,NDA1,K23L20.5,MKM21.12,MCO15.9,MKD15.11,T6D9.100,F17K4.50,T7B11.26,FAHD1,MIJ24.9,F11C18.4,K24M7.11,K19E20.10,T5E8_70,T6A9.6,PPOX1-2,TIM17-3,T7H20.100,SFC1,KPHMT2,F16B3.12,ARGAH2	0.00011	0.0085	Intracellular membrane-bounded organelle	p35S	3
GO:0043231	Component	40	12391	AT5G25450,AT5G09420,AT1G65290,AT2G35120,AT5G09600,AT1G14980,AT1G63940,AT1G04280,AT1G15120,AT3G56070,AT4G00530,AT5G04750,AT5G67490,AT1G23100,AT5G18800,AT5G64350,AT4G00585,AT2G46505,AT5G57815,AT4G20150,AT1G04900,AT5G13430,AT1G74230,AT1G77750,AT5G47570,AT5G51040,AT5G05990,AT5G09270,AT3G21400,AT3G62400,AT3G03070,AT5G08040,AT2G02050,AT2G27710,AT4G13850,AT3G46560,AT5G50810,AT1G61570,AT2G46540,AT2G29530	QCR7-2,OM64,MTACP2,GDH2,SDH3-1,CPN10,MDAR5,NADKC,QCR6-1,CYP19-3,F6N23.20,MUK11.3,K9I9.5,T26J12.12,F17K4.50,FKBP12,Q8VZT9_ARATH,SDH4,COX6B-2,F1C12.70,F13M7.11,UCR1-1,RBG5,RPS13-2,MNJ7.16,SDHAF2,K18J17.19,T5E8_70,Q9LIF6_ARATH,T12C14_100,T17B22_24,TOM5,F14H20.12,RPP2B-2,RBG2,TIM9,TIM8,TIM13,F13A10.7,TIM10	1.73e-07	6.43e-06	Intracellular membrane-bounded organelle	seedling	3
GO:0043231	Component	38	12391	AT4G16800,AT5G25450,AT2G35120,AT1G14980,AT3G28700,AT4G23885,AT3G56070,AT1G76060,AT4G00530,AT1G48200,AT5G04750,AT5G23395,AT3G45770,AT5G03905,AT1G23100,AT5G18800,AT4G21090,AT5G39600,AT1G53030,AT1G51390,AT5G51440,AT5G51040,AT5G55200,AT5G09270,AT1G72330,AT3G20970,AT3G15352,AT3G15020,AT5G02050,AT3G61530,AT1G71730,AT4G20930,AT4G13850,AT4G10040,AT3G46560,AT5G50810,AT1G61570,AT2G29530	dl4425c,QCR7-2,GDH2,CPN10,Q1JPN1_ARATH,Q2HIQ5_ARATH,CYP19-3,EMB1793,F6N23.20,F21D18.7,MUK11.3,MIA40,T6D9.100,F8F6_110-2,T26J12.12,F17K4.50,MFDX2,MIJ24.9,COX17-2,NIFU5,HSP23.5,SDHAF2,Mge1,T5E8_70,ALAAT2,NIFU4,COX17-1,MMDH2,T7H20.100,KPHMT2,EML,T13K14.90,RBG2,CYTC-2,TIM9,TIM8,TIM13,TIM10	3.83e-06	0.00032	Intracellular membrane-bounded organelle	ARC	3
GO:0043229	Component	42	12866	AT5G25450,AT5G09420,AT4G36420,AT1G65290,AT2G35120,AT5G09600,AT1G14980,AT1G63940,AT1G04280,AT1G15120,AT3G56070,AT4G00530,AT5G04750,AT5G67490,AT1G23100,AT5G27820,AT5G18800,AT5G64350,AT4G00585,AT2G46505,AT5G57815,AT4G20150,AT1G04900,AT5G13430,AT1G74230,AT1G77750,AT5G47570,AT5G51040,AT5G05990,AT5G09270,AT3G21400,AT3G62400,AT3G03070,AT5G08040,AT2G02050,AT2G27710,AT4G13850,AT3G46560,AT5G50810,AT1G61570…	QCR7-2,OM64,C7A10.940,MTACP2,GDH2,SDH3-1,CPN10,MDAR5,NADKC,QCR6-1,CYP19-3,F6N23.20,MUK11.3,K9I9.5,T26J12.12,T1G16.150,F17K4.50,FKBP12,Q8VZT9_ARATH,SDH4,COX6B-2,F1C12.70,F13M7.11,UCR1-1,RBG5,RPS13-2,MNJ7.16,SDHAF2,K18J17.19,T5E8_70,Q9LIF6_ARATH,T12C14_100,T17B22_24,TOM5,F14H20.12,RPP2B-2,RBG2,TIM9,TIM8,TIM13,F13A10.7,TIM10	1.82e-08	7.95e-07	Intracellular organelle	seedling	3
GO:0043229	Component	38	12866	AT1G07615,AT1G25210,AT2G46320,AT2G41945,AT5G09420,AT2G47490,AT1G60770,AT1G22800,AT2G46110,AT4G08900,AT5G64650,AT4G28220,AT5G62050,AT5G63000,AT5G51080,AT1G07180,AT5G44710,AT5G39800,AT5G55140,AT5G23250,AT3G45770,AT5G27820,AT5G18800,AT4G01990,AT4G15940,AT5G39600,AT4G31930,AT5G52370,AT5G48970,AT5G09270,AT1G02370,AT5G49970,AT5G11690,AT5G02050,AT5G01340,AT3G61530,AT3G02490,AT4G08870	ATOBGM,LPXC5,T3F17.3,F4ILY0_ARATH,OM64,NDT1,F8A5.28,T22J18.3,KPHMT1,ARGAH1,MUB3.17,NDB1,OXA1,MJH22.6,MWD22.2,NDA1,K23L20.5,MKM21.12,MCO15.9,MKD15.11,T6D9.100,T1G16.150,F17K4.50,T7B11.26,FAHD1,MIJ24.9,F11C18.4,K24M7.11,K19E20.10,T5E8_70,T6A9.6,PPOX1-2,TIM17-3,T7H20.100,SFC1,KPHMT2,F16B3.12,ARGAH2	2.61e-05	0.0026	Intracellular organelle	p35S	3
GO:0043229	Component	39	12866	AT4G16800,AT5G25450,AT2G35120,AT1G14980,AT3G28700,AT4G23885,AT3G56070,AT1G76060,AT4G00530,AT1G48200,AT5G04750,AT5G23395,AT3G45770,AT5G03905,AT1G23100,AT5G27820,AT5G18800,AT4G21090,AT5G39600,AT1G53030,AT1G51390,AT5G51440,AT5G51040,AT5G55200,AT5G09270,AT1G72330,AT3G20970,AT3G15352,AT3G15020,AT5G02050,AT3G61530,AT1G71730,AT4G20930,AT4G13850,AT4G10040,AT3G46560,AT5G50810,AT1G61570,AT2G29530	dl4425c,QCR7-2,GDH2,CPN10,Q1JPN1_ARATH,Q2HIQ5_ARATH,CYP19-3,EMB1793,F6N23.20,F21D18.7,MUK11.3,MIA40,T6D9.100,F8F6_110-2,T26J12.12,T1G16.150,F17K4.50,MFDX2,MIJ24.9,COX17-2,NIFU5,HSP23.5,SDHAF2,Mge1,T5E8_70,ALAAT2,NIFU4,COX17-1,MMDH2,T7H20.100,KPHMT2,EML,T13K14.90,RBG2,CYTC-2,TIM9,TIM8,TIM13,TIM10	2.76e-06	0.00028	Intracellular organelle	ARC	3
GO:0070013	Component	16	1280	AT1G14980,AT1G76060,AT5G23395,AT1G23100,AT5G18800,AT5G39600,AT1G53030,AT5G55200,AT3G15352,AT3G15020,AT5G02050,AT4G10040,AT3G46560,AT5G50810,AT1G61570,AT2G29530	CPN10,EMB1793,MIA40,T26J12.12,F17K4.50,MIJ24.9,COX17-2,Mge1,COX17-1,MMDH2,T7H20.100,CYTC-2,TIM9,TIM8,TIM13,TIM10	4.12e-10	8.29e-08	Intracellular organelle lumen	ARC	2
GO:0070013	Component	12	1280	AT1G65290,AT1G14980,AT1G23100,AT5G18800,AT1G77750,AT5G05990,AT2G02050,AT2G27710,AT3G46560,AT5G50810,AT1G61570,AT2G29530	MTACP2,CPN10,T26J12.12,F17K4.50,RPS13-2,K18J17.19,F14H20.12,RPP2B-2,TIM9,TIM8,TIM13,TIM10	2.01e-06	6.31e-05	Intracellular organelle lumen	seedling	2
GO:0031304	Component	4	39	AT5G62050,AT1G07180,AT5G48970,AT5G11690	OXA1,NDA1,K19E20.10,TIM17-3	1.13e-06	0.00054	Intrinsic component of mitochondrial inner membrane	p35S	1
GO:0016226	Process	3	35	AT5G03905,AT1G51390,AT3G20970	F8F6_110-2,NIFU5,NIFU4	4.29e-05	0.013	Iron-sulfur cluster assembly	ARC	1
GO:0015934	Component	4	182	AT5G64650,AT5G39800,AT5G55140,AT5G39600	MUB3.17,MKM21.12,MCO15.9,MIJ24.9	0.00037	0.0216	Large ribosomal subunit	p35S	1
GO:0098796	Component	15	646	AT5G25450,AT1G65290,AT5G09600,AT1G15120,AT5G04750,AT5G18800,AT4G00585,AT2G46505,AT5G57815,AT4G20150,AT5G13430,AT5G47570,AT3G03070,AT5G08040,AT2G02050	QCR7-2,MTACP2,SDH3-1,QCR6-1,MUK11.3,F17K4.50,Q8VZT9_ARATH,SDH4,COX6B-2,F1C12.70,UCR1-1,MNJ7.16,T17B22_24,TOM5,F14H20.12	3.25e-13	2.04e-11	Membrane protein complex	seedling	1
GO:0046872	Function	19	3800	AT1G14980,AT3G28700,AT3G45770,AT5G03905,AT1G23100,AT4G21090,AT1G53030,AT1G51390,AT5G55200,AT3G20970,AT3G15352,AT3G15020,AT3G61530,AT4G13850,AT4G10040,AT3G46560,AT5G50810,AT1G61570,AT2G29530	CPN10,Q1JPN1_ARATH,T6D9.100,F8F6_110-2,T26J12.12,MFDX2,COX17-2,NIFU5,Mge1,NIFU4,COX17-1,MMDH2,KPHMT2,RBG2,CYTC-2,TIM9,TIM8,TIM13,TIM10	1.39e-05	0.0148	Metal ion binding	ARC	1
GO:0042775	Process	4	45	AT5G25450,AT5G18800,AT5G51040,AT4G10040	QCR7-2,F17K4.50,SDHAF2,CYTC-2	1.77e-06	0.0041	Mitochondrial ATP synthesis coupled electron transport	ARC	2
GO:0042775	Process	9	45	AT5G25450,AT1G65290,AT5G09600,AT1G15120,AT5G18800,AT2G46505,AT5G13430,AT5G51040,AT3G03070	QCR7-2,MTACP2,SDH3-1,QCR6-1,F17K4.50,SDH4,UCR1-1,SDHAF2,T17B22_24	4.15e-16	2.39e-12	Mitochondrial ATP synthesis coupled electron transport	seedling	2
GO:0006120	Process	3	15	AT1G65290,AT5G18800,AT3G03070	MTACP2,F17K4.50,T17B22_24	4.25e-06	0.0017	Mitochondrial electron transport, NADH to ubiquinone	seedling	1
GO:0006121	Process	3	8	AT5G09600,AT2G46505,AT5G51040	SDH3-1,SDH4,SDHAF2	8.67e-07	0.00045	Mitochondrial electron transport, succinate to ubiquinone	seedling	1
GO:0006122	Process	3	14	AT5G25450,AT1G15120,AT5G13430	QCR7-2,QCR6-1,UCR1-1	3.55e-06	0.0016	Mitochondrial electron transport, ubiquinol to cytochrome c	seedling	1
GO:0005740	Component	12	446	AT5G25450,AT5G04750,AT5G23395,AT5G18800,AT1G53030,AT5G55200,AT3G15352,AT4G10040,AT3G46560,AT5G50810,AT1G61570,AT2G29530	QCR7-2,MUK11.3,MIA40,F17K4.50,COX17-2,Mge1,COX17-1,CYTC-2,TIM9,TIM8,TIM13,TIM10	2.08e-11	5.22e-09	Mitochondrial envelope	ARC	2
GO:0005740	Component	21	446	AT5G25450,AT5G09420,AT1G65290,AT5G09600,AT1G04280,AT1G15120,AT5G04750,AT5G18800,AT4G00585,AT2G46505,AT4G20150,AT5G13430,AT5G47570,AT3G62400,AT3G03070,AT5G08040,AT2G02050,AT3G46560,AT5G50810,AT1G61570,AT2G29530	QCR7-2,OM64,MTACP2,SDH3-1,NADKC,QCR6-1,MUK11.3,F17K4.50,Q8VZT9_ARATH,SDH4,F1C12.70,UCR1-1,MNJ7.16,T12C14_100,T17B22_24,TOM5,F14H20.12,TIM9,TIM8,TIM13,TIM10	1.08e-24	5.43e-22	Mitochondrial envelope	seedling	2
GO:0005743	Component	15	309	AT5G25450,AT1G65290,AT5G09600,AT1G15120,AT5G04750,AT5G18800,AT4G00585,AT2G46505,AT4G20150,AT5G13430,AT5G47570,AT3G62400,AT3G03070,AT2G02050,AT2G29530	QCR7-2,MTACP2,SDH3-1,QCR6-1,MUK11.3,F17K4.50,Q8VZT9_ARATH,SDH4,F1C12.70,UCR1-1,MNJ7.16,T12C14_100,T17B22_24,F14H20.12,TIM10	9.23e-18	8.45e-16	Mitochondrial inner membrane	seedling	3
GO:0005743	Component	7	309	AT4G28220,AT5G62050,AT1G07180,AT5G18800,AT5G48970,AT5G11690,AT5G01340	NDB1,OXA1,NDA1,F17K4.50,K19E20.10,TIM17-3,SFC1	1.61e-06	0.00054	Mitochondrial inner membrane	p35S	3
GO:0005743	Component	5	309	AT5G25450,AT5G04750,AT5G18800,AT5G55200,AT2G29530	QCR7-2,MUK11.3,F17K4.50,Mge1,TIM10	0.00024	0.0108	Mitochondrial inner membrane	ARC	3
GO:0005758	Component	6	28	AT5G18800,AT2G02050,AT3G46560,AT5G50810,AT1G61570,AT2G29530	F17K4.50,F14H20.12,TIM9,TIM8,TIM13,TIM10	3.01e-11	1.44e-09	Mitochondrial intermembrane space	seedling	2
GO:0005758	Component	9	28	AT5G23395,AT5G18800,AT1G53030,AT3G15352,AT4G10040,AT3G46560,AT5G50810,AT1G61570,AT2G29530	MIA40,F17K4.50,COX17-2,COX17-1,CYTC-2,TIM9,TIM8,TIM13,TIM10	9.92e-18	4.99e-15	Mitochondrial intermembrane space	ARC	2
GO:0005759	Component	5	172	AT1G65290,AT1G14980,AT1G23100,AT1G77750,AT5G05990	MTACP2,CPN10,T26J12.12,RPS13-2,K18J17.19	1.58e-05	0.00043	Mitochondrial matrix	seedling	3
GO:0005759	Component	5	172	AT1G07180,AT5G39800,AT5G39600,AT4G31930,AT5G02050	NDA1,MKM21.12,MIJ24.9,F11C18.4,T7H20.100	1.75e-05	0.002	Mitochondrial matrix	p35S	3
GO:0005759	Component	7	172	AT1G14980,AT1G76060,AT1G23100,AT5G39600,AT5G55200,AT3G15020,AT5G02050	CPN10,EMB1793,T26J12.12,MIJ24.9,Mge1,MMDH2,T7H20.100	2.99e-08	3.35e-06	Mitochondrial matrix	ARC	3
GO:0031966	Component	8	430	AT5G09420,AT4G28220,AT5G62050,AT1G07180,AT5G18800,AT5G48970,AT5G11690,AT5G01340	OM64,NDB1,OXA1,NDA1,F17K4.50,K19E20.10,TIM17-3,SFC1	1.16e-06	0.00054	Mitochondrial membrane	p35S	2
GO:0031966	Component	18	430	AT5G25450,AT5G09420,AT1G65290,AT5G09600,AT1G04280,AT1G15120,AT5G04750,AT5G18800,AT4G00585,AT2G46505,AT4G20150,AT5G13430,AT5G47570,AT3G62400,AT3G03070,AT5G08040,AT2G02050,AT2G29530	QCR7-2,OM64,MTACP2,SDH3-1,NADKC,QCR6-1,MUK11.3,F17K4.50,Q8VZT9_ARATH,SDH4,F1C12.70,UCR1-1,MNJ7.16,T12C14_100,T17B22_24,TOM5,F14H20.12,TIM10	3.36e-20	4.22e-18	Mitochondrial membrane	seedling	2
GO:0005741	Component	3	73	AT5G09420,AT1G04280,AT5G08040	OM64,NADKC,TOM5	0.00034	0.0078	Mitochondrial outer membrane	seedling	1
GO:0098798	Component	16	247	AT5G25450,AT1G65290,AT5G09600,AT1G15120,AT5G04750,AT5G18800,AT4G00585,AT2G46505,AT4G20150,AT5G13430,AT1G77750,AT5G47570,AT3G03070,AT5G08040,AT2G02050,AT1G61570	QCR7-2,MTACP2,SDH3-1,QCR6-1,MUK11.3,F17K4.50,Q8VZT9_ARATH,SDH4,F1C12.70,UCR1-1,RPS13-2,MNJ7.16,T17B22_24,TOM5,F14H20.12,TIM13	7.76e-21	1.3e-18	Mitochondrial protein-containing complex	seedling	2
GO:0098798	Component	6	247	AT5G25450,AT5G04750,AT5G18800,AT5G39600,AT5G55200,AT1G61570	QCR7-2,MUK11.3,F17K4.50,MIJ24.9,Mge1,TIM13	5.72e-06	0.00041	Mitochondrial protein-containing complex	ARC	2
GO:0005746	Component	14	103	AT5G25450,AT1G65290,AT5G09600,AT1G15120,AT5G04750,AT5G18800,AT4G00585,AT2G46505,AT4G20150,AT5G13430,AT5G47570,AT3G62400,AT3G03070,AT2G02050	QCR7-2,MTACP2,SDH3-1,QCR6-1,MUK11.3,F17K4.50,Q8VZT9_ARATH,SDH4,F1C12.70,UCR1-1,MNJ7.16,T12C14_100,T17B22_24,F14H20.12	1.69e-22	4.25e-20	Mitochondrial respirasome	seedling	2
GO:0005746	Component	3	103	AT5G25450,AT5G04750,AT5G18800	QCR7-2,MUK11.3,F17K4.50	0.0009	0.0362	Mitochondrial respirasome	ARC	2
GO:0033108	Process	3	40	AT3G28700,AT1G76060,AT5G51040	Q1JPN1_ARATH,EMB1793,SDHAF2	6.23e-05	0.0171	Mitochondrial respiratory chain complex assembly	ARC	1
GO:0005747	Component	8	66	AT1G65290,AT5G04750,AT5G18800,AT4G00585,AT4G20150,AT5G47570,AT3G03070,AT2G02050	MTACP2,MUK11.3,F17K4.50,Q8VZT9_ARATH,F1C12.70,MNJ7.16,T17B22_24,F14H20.12	7.66e-13	4.53e-11	Mitochondrial respiratory chain complex I	seedling	1
GO:0034553	Process	2	3	AT5G67490,AT5G51040	K9I9.5,SDHAF2	3.1e-05	0.0111	Mitochondrial respiratory chain complex II assembly	seedling	1
GO:0005749	Component	2	10	AT5G09600,AT2G46505	SDH3-1,SDH4	0.0002	0.0052	Mitochondrial respiratory chain complex II, succinate dehydrogenase complex (ubiquinone)	seedling	1
GO:0005750	Component	3	16	AT5G25450,AT1G15120,AT5G13430	QCR7-2,QCR6-1,UCR1-1	5.04e-06	0.00014	Mitochondrial respiratory chain complex III	seedling	1
GO:0005739	Component	37	1856	AT4G16800,AT5G25450,AT2G35120,AT1G14980,AT3G28700,AT4G23885,AT3G56070,AT1G76060,AT4G00530,AT1G48200,AT5G04750,AT5G23395,AT3G45770,AT5G03905,AT1G23100,AT5G18800,AT4G21090,AT5G39600,AT1G53030,AT1G51390,AT5G51440,AT5G51040,AT5G55200,AT1G72330,AT3G20970,AT3G15352,AT3G15020,AT5G02050,AT3G61530,AT1G71730,AT4G20930,AT4G13850,AT4G10040,AT3G46560,AT5G50810,AT1G61570,AT2G29530	dl4425c,QCR7-2,GDH2,CPN10,Q1JPN1_ARATH,Q2HIQ5_ARATH,CYP19-3,EMB1793,F6N23.20,F21D18.7,MUK11.3,MIA40,T6D9.100,F8F6_110-2,T26J12.12,F17K4.50,MFDX2,MIJ24.9,COX17-2,NIFU5,HSP23.5,SDHAF2,Mge1,ALAAT2,NIFU4,COX17-1,MMDH2,T7H20.100,KPHMT2,EML,T13K14.90,RBG2,CYTC-2,TIM9,TIM8,TIM13,TIM10	2.88e-33	2.9e-30	Mitochondrion	ARC	3
GO:0005739	Component	37	1856	AT5G25450,AT5G09420,AT1G65290,AT2G35120,AT5G09600,AT1G14980,AT1G63940,AT1G04280,AT1G15120,AT3G56070,AT4G00530,AT5G04750,AT5G67490,AT1G23100,AT5G18800,AT4G00585,AT2G46505,AT5G57815,AT4G20150,AT1G04900,AT5G13430,AT1G74230,AT1G77750,AT5G47570,AT5G51040,AT5G05990,AT3G21400,AT3G62400,AT3G03070,AT5G08040,AT2G02050,AT4G13850,AT3G46560,AT5G50810,AT1G61570,AT2G46540,AT2G29530	QCR7-2,OM64,MTACP2,GDH2,SDH3-1,CPN10,MDAR5,NADKC,QCR6-1,CYP19-3,F6N23.20,MUK11.3,K9I9.5,T26J12.12,F17K4.50,Q8VZT9_ARATH,SDH4,COX6B-2,F1C12.70,F13M7.11,UCR1-1,RBG5,RPS13-2,MNJ7.16,SDHAF2,K18J17.19,Q9LIF6_ARATH,T12C14_100,T17B22_24,TOM5,F14H20.12,RBG2,TIM9,TIM8,TIM13,F13A10.7,TIM10	2.88e-33	2.9e-30	Mitochondrion	seedling	3
GO:0005739	Component	34	1856	AT1G07615,AT1G25210,AT2G46320,AT5G09420,AT2G47490,AT1G60770,AT1G22800,AT2G46110,AT4G08900,AT4G28220,AT5G62050,AT5G63000,AT5G51080,AT1G07180,AT5G44710,AT5G39800,AT5G55140,AT5G23250,AT3G45770,AT5G18800,AT4G01990,AT4G15940,AT5G39600,AT4G31930,AT5G52370,AT5G48970,AT1G02370,AT5G49970,AT5G11690,AT5G02050,AT5G01340,AT3G61530,AT3G02490,AT4G08870	ATOBGM,LPXC5,T3F17.3,OM64,NDT1,F8A5.28,T22J18.3,KPHMT1,ARGAH1,NDB1,OXA1,MJH22.6,MWD22.2,NDA1,K23L20.5,MKM21.12,MCO15.9,MKD15.11,T6D9.100,F17K4.50,T7B11.26,FAHD1,MIJ24.9,F11C18.4,K24M7.11,K19E20.10,T6A9.6,PPOX1-2,TIM17-3,T7H20.100,SFC1,KPHMT2,F16B3.12,ARGAH2	3.6e-28	3.62e-25	Mitochondrion	p35S	3
GO:0007005	Process	6	191	AT5G09420,AT5G67490,AT5G51040,AT3G46560,AT1G61570,AT2G29530	OM64,K9I9.5,SDHAF2,TIM9,TIM13,TIM10	1.35e-06	0.00065	Mitochondrion organization	seedling	2
GO:0007005	Process	8	191	AT3G28700,AT1G76060,AT5G23395,AT5G51040,AT5G55200,AT3G46560,AT1G61570,AT2G29530	Q1JPN1_ARATH,EMB1793,MIA40,SDHAF2,Mge1,TIM9,TIM13,TIM10	2.28e-09	1.31e-05	Mitochondrion organization	ARC	2
GO:0006734	Process	3	18	AT4G28220,AT1G07180,AT5G49970	NDB1,NDA1,PPOX1-2	7.34e-06	0.0423	NADH metabolic process	p35S	1
GO:0031967	Component	22	1516	AT5G25450,AT5G09420,AT1G65290,AT5G09600,AT1G63940,AT1G04280,AT1G15120,AT5G04750,AT5G18800,AT4G00585,AT2G46505,AT4G20150,AT5G13430,AT5G47570,AT3G62400,AT3G03070,AT5G08040,AT2G02050,AT3G46560,AT5G50810,AT1G61570,AT2G29530	QCR7-2,OM64,MTACP2,SDH3-1,MDAR5,NADKC,QCR6-1,MUK11.3,F17K4.50,Q8VZT9_ARATH,SDH4,F1C12.70,UCR1-1,MNJ7.16,T12C14_100,T17B22_24,TOM5,F14H20.12,TIM9,TIM8,TIM13,TIM10	2.78e-15	2e-13	Organelle envelope	seedling	1
GO:1990204	Component	14	149	AT5G25450,AT1G65290,AT2G35120,AT5G09600,AT1G15120,AT5G04750,AT5G18800,AT4G00585,AT2G46505,AT4G20150,AT5G13430,AT5G47570,AT3G03070,AT2G02050	QCR7-2,MTACP2,GDH2,SDH3-1,QCR6-1,MUK11.3,F17K4.50,Q8VZT9_ARATH,SDH4,F1C12.70,UCR1-1,MNJ7.16,T17B22_24,F14H20.12	2.1e-20	3.02e-18	Oxidoreductase complex	seedling	2
GO:1990204	Component	4	149	AT5G25450,AT2G35120,AT5G04750,AT5G18800	QCR7-2,GDH2,MUK11.3,F17K4.50	0.00016	0.0077	Oxidoreductase complex	ARC	2
GO:0006457	Process	5	208	AT1G14980,AT3G56070,AT5G23395,AT1G23100,AT5G55200	CPN10,CYP19-3,MIA40,T26J12.12,Mge1	3.84e-05	0.0127	Protein folding	ARC	1
GO:0051604	Process	5	103	AT2G35120,AT5G23395,AT5G03905,AT1G51390,AT3G20970	GDH2,MIA40,F8F6_110-2,NIFU5,NIFU4	1.41e-06	0.0041	Protein maturation	ARC	1
GO:0097428	Process	3	13	AT5G03905,AT1G51390,AT3G20970	F8F6_110-2,NIFU5,NIFU4	2.93e-06	0.0041	Protein maturation by iron-sulfur cluster transfer	ARC	1
GO:0006626	Process	4	61	AT5G23395,AT5G55200,AT1G61570,AT2G29530	MIA40,Mge1,TIM13,TIM10	5.55e-06	0.0053	Protein targeting to mitochondrion	ARC	1
GO:0015031	Process	8	814	AT5G09420,AT1G25420,AT1G13340,AT5G08040,AT3G46560,AT5G50810,AT1G61570,AT2G29530	OM64,F2J7.16,T6J4.22,TOM5,TIM9,TIM8,TIM13,TIM10	9.36e-05	0.0299	Protein transport	seedling	1
GO:0032991	Component	20	3222	AT5G25450,AT1G65290,AT2G35120,AT5G09600,AT1G15120,AT5G04750,AT5G18800,AT4G00585,AT2G46505,AT5G57815,AT4G20150,AT5G13430,AT1G74230,AT1G77750,AT5G47570,AT3G03070,AT5G08040,AT2G02050,AT2G27710,AT1G61570	QCR7-2,MTACP2,GDH2,SDH3-1,QCR6-1,MUK11.3,F17K4.50,Q8VZT9_ARATH,SDH4,COX6B-2,F1C12.70,UCR1-1,RBG5,RPS13-2,MNJ7.16,T17B22_24,TOM5,F14H20.12,RPP2B-2,TIM13	2.35e-07	7.87e-06	Protein-containing complex	seedling	1
GO:0070469	Component	15	133	AT5G25450,AT1G65290,AT5G09600,AT1G15120,AT5G04750,AT5G18800,AT4G00585,AT2G46505,AT5G57815,AT4G20150,AT5G13430,AT5G47570,AT3G62400,AT3G03070,AT2G02050	QCR7-2,MTACP2,SDH3-1,QCR6-1,MUK11.3,F17K4.50,Q8VZT9_ARATH,SDH4,COX6B-2,F1C12.70,UCR1-1,MNJ7.16,T12C14_100,T17B22_24,F14H20.12	5.95e-23	2e-20	Respirasome	seedling	2
GO:0070469	Component	4	133	AT5G25450,AT5G04750,AT5G18800,AT4G10040	QCR7-2,MUK11.3,F17K4.50,CYTC-2	0.0001	0.0053	Respirasome	ARC	2
GO:0098803	Component	14	107	AT5G25450,AT1G65290,AT5G09600,AT1G15120,AT5G04750,AT5G18800,AT4G00585,AT2G46505,AT5G57815,AT4G20150,AT5G13430,AT5G47570,AT3G03070,AT2G02050	QCR7-2,MTACP2,SDH3-1,QCR6-1,MUK11.3,F17K4.50,Q8VZT9_ARATH,SDH4,COX6B-2,F1C12.70,UCR1-1,MNJ7.16,T17B22_24,F14H20.12	2.77e-22	5.57e-20	Respiratory chain complex	seedling	2
GO:0098803	Component	3	107	AT5G25450,AT5G04750,AT5G18800	QCR7-2,MUK11.3,F17K4.50	0.001	0.0373	Respiratory chain complex	ARC	2
GO:0005840	Component	6	480	AT5G64650,AT5G44710,AT5G39800,AT5G55140,AT5G27820,AT5G39600	MUB3.17,K23L20.5,MKM21.12,MCO15.9,T1G16.150,MIJ24.9	0.00024	0.0152	Ribosome	p35S	1
GO:0046914	Function	14	1247	AT1G14980,AT3G28700,AT3G45770,AT5G03905,AT1G53030,AT1G51390,AT5G55200,AT3G20970,AT3G15352,AT3G15020,AT3G61530,AT4G13850,AT4G10040,AT1G61570	CPN10,Q1JPN1_ARATH,T6D9.100,F8F6_110-2,COX17-2,NIFU5,Mge1,NIFU4,COX17-1,MMDH2,KPHMT2,RBG2,CYTC-2,TIM13	2.52e-08	4.02e-05	Transition metal ion binding	ARC	1
GO:1902495	Component	11	105	AT5G25450,AT1G65290,AT1G15120,AT5G04750,AT5G18800,AT4G00585,AT4G20150,AT5G13430,AT5G47570,AT3G03070,AT2G02050	QCR7-2,MTACP2,QCR6-1,MUK11.3,F17K4.50,Q8VZT9_ARATH,F1C12.70,UCR1-1,MNJ7.16,T17B22_24,F14H20.12	1.17e-16	9.84e-15	Transmembrane transporter complex	seedling	2
GO:1902495	Component	3	105	AT5G25450,AT5G04750,AT5G18800	QCR7-2,MUK11.3,F17K4.50	0.00095	0.0368	Transmembrane transporter complex	ARC	2
GO:1990351	Component	12	109	AT5G25450,AT1G65290,AT1G15120,AT5G04750,AT5G18800,AT4G00585,AT4G20150,AT5G13430,AT5G47570,AT3G03070,AT2G02050,AT1G61570	QCR7-2,MTACP2,QCR6-1,MUK11.3,F17K4.50,Q8VZT9_ARATH,F1C12.70,UCR1-1,MNJ7.16,T17B22_24,F14H20.12,TIM13	2.41e-18	2.69e-16	Transporter complex	seedling	2
GO:1990351	Component	4	109	AT5G25450,AT5G04750,AT5G18800,AT1G61570	QCR7-2,MUK11.3,F17K4.50,TIM13	4.96e-05	0.0026	Transporter complex	ARC	2
GO:0006099	Process	4	58	AT5G09600,AT5G67490,AT2G46505,AT5G51040	SDH3-1,K9I9.5,SDH4,SDHAF2	4.59e-06	0.0018	Tricarboxylic acid cycle	seedling	1
