# Supplementary material for: Mitochondrial Cell‐Type‐Specific Profiling: Differential Function of Mesophyll and Guard Cells is Reflected by Their Mitochondrial Proteome
Source: Physiol Plant. 2025 Nov 3;177(6):e70579. doi: 10.1111/ppl.70579 (PMC12581003; doi:10.1111/ppl.70579)
Supplement: Supplementary file 4 — Table S3: ppl70579‐sup‐0003‐TableS3.xlsx. [file PPL-177-e70579-s003.xlsx]

## Sheet: Tabelle1
Table S3: Comparison of mitochondrial proteins in tissue specific pull downs
1Difference in abundance, MYB60.logFC substracted from CAB3.logFC 2Frequence of detection among the 4 mesophyll cell replicates 3Frequence of detection among the 5 guard cell replicates.
CAB3.logFC	CAB3.P.Value	CAB3.score	MYB60.logFC	MYB60.P.Value	MYB60.score	delta logFC1	pCAB32	pMYB603	TAIR.locus	Fasta.headers	SUBAcon	NAME	DESCRIPTION
			7.44371	0.000664673	23.6516	-7.44371	1	3	AT2G29980.1	AT2G29980.1 | Symbols:FAD3,AtFAD3 | fatty acid desaturase 3 | fatty acid desaturase 3 | Chr2:12781787-12784946 REVERSE LENGTH=386;AT2G29980.2 | Symbols:FAD3,AtFAD3 | fatty acid desaturase 3 | fatty acid desaturase 3 | Chr2:12782257-12784946 REVERSE LEN	endoplasmic reticulum	'lipid metabolism.FA desaturation.omega 3 desaturase'	'Symbols: FAD3 | FAD3 (FATTY ACID DESATURASE 3); omega-3 fatty acid desaturase | chr2:12781591-12785053 REVERSE'
			7.03005	0.0141087	13.0092	-7.03005	1	3	AT5G13230.1	AT5G13230.1 | Tetratricopeptide repeat (TPR)-like superfamily protein | Chr5:4222514-4224982 FORWARD LENGTH=822	mitochondrion	'not assigned.no ontology.pentatricopeptide (PPR) repeat-containing protein'	'pentatricopeptide (PPR) repeat-containing protein | chr5:4222514-4224982 FORWARD'
			6.77033	0.00927936	13.7606	-6.77033	0	3	AT1G02270.1	AT1G02270.1 | Calcium-binding endonuclease/exonuclease/phosphatase family | Chr1:443301-446197 REVERSE LENGTH=484;AT1G02270.2 | Calcium-binding endonuclease/exonuclease/phosphatase family | Chr1:443301-445526 REVERSE LENGTH=349	mitochondrion	'signalling.calcium'	'endonuclease/exonuclease/phosphatase family protein / calcium-binding EF hand family protein | chr1:443149-446235 REVERSE'
			6.58863	5.18716e-05	28.2328	-6.58863	1	4	AT3G54230.3	AT3G54230.3 | Symbols:SUA | suppressor of abi3-5 | suppressor of abi3-5 | Chr3:20075187-20080142 FORWARD LENGTH=727;AT3G54230.4 | Symbols:SUA | suppressor of abi3-5 | suppressor of abi3-5 | Chr3:20074389-20080142 FORWARD LENGTH=963;AT3G54230.5 | Symbo		'RNA.RNA binding'	'nucleic acid binding / nucleotide binding / zinc ion binding | chr3:20073104-20080264 FORWARD'
-6.54894	0.00087532	-20.0256				-6.54894	2	1	AT5G44120.3	AT5G44120.3 | Symbols:CRU1,ATCRA1,CRA1 | CRUCIFERINA | RmlC-like cupins superfamily protein | Chr5:17756460-17758246 REVERSE LENGTH=472;AT5G44120.2 | Symbols:CRU1,ATCRA1,CRA1 | CRUCIFERINA | RmlC-like cupins superfamily protein | Chr5:17756460-17757811	extracellular	'development.storage proteins'	'Symbols: CRA1, ATCRA1, CRU1 | CRA1 (CRUCIFERINA); nutrient reservoir | chr5:17756264-17758288 REVERSE'
			6.51507	0.00132645	18.7459	-6.51507	1	4	AT1G07250.1	AT1G07250.1 | Symbols:UGT71C4 | UDP-glucosyl transferase 71C4 | UDP-glucosyl transferase 71C4 | Chr1:2225963-2227402 FORWARD LENGTH=479	cytosol,plasma membrane	'misc.UDP glucosyl and glucoronyl transferases'	'Symbols: UGT71C4 | UGT71C4 (UDP-GLUCOSYL TRANSFERASE 71C4); quercetin 3-O-glucosyltransferase/ quercetin 7-O-glucosyltransferase/ transferase, transferring glycosyl groups | chr1:2225900-2227566 FORWARD'
-6.38975	0.00297687	-16.142				-6.38975	3	0	AT4G23710.1	AT4G23710.1 | Symbols:VHA-G2,VAG2,VATG2 | VACUOLAR ATP SYNTHASE SUBUNIT G2,vacuolar ATP synthase subunit G2 | vacuolar ATP synthase subunit G2 | Chr4:12350577-12351354 FORWARD LENGTH=106	golgi,vacuole	'transport.p- and v-ATPases'	'Symbols: VHA-G2, VAG2, VATG2 | VAG2; hydrolase, acting on acid anhydrides, catalyzing transmembrane movement of substances | chr4:12350089-12351624 FORWARD'
			6.29659	0.00249074	16.3943	-6.29659	0	2	AT5G07370.4	AT5G07370.4 | Symbols:IPK2a,IMPK,ATIPK2A | inositol polyphosphate kinase 2 alpha,inositol multi-phosphate kinase,INOSITOL POLYPHOSPHATE KINASE 2 ALPHA | inositol polyphosphate kinase 2 alpha | Chr5:2331251-2332111 FORWARD LENGTH=286;AT5G07370.3 | Symbol	cytosol	'minor CHO metabolism.myo-inositol.InsP-Kinases'	'Symbols: IPK2a, ATIPK2A | IPK2a (INOSITOL POLYPHOSPHATE KINASE 2 ALPHA); inositol or phosphatidylinositol kinase/ inositol trisphosphate 6-kinase | chr5:2330385-2332281 FORWARD'
			6.2836	8.50741e-05	25.5755	-6.2836	1	2	AT2G15320.1	AT2G15320.1 | Leucine-rich repeat (LRR) family protein | Chr2:6666527-6667675 REVERSE LENGTH=382	extracellular	'signalling.misc'	'leucine-rich repeat family protein | chr2:6666316-6667704 REVERSE'
			6.19983	0.00100325	18.5908	-6.19983	1	3	AT5G59940.1	AT5G59940.1 | Cysteine/Histidine-rich C1 domain family protein | Chr5:24137412-24139367 FORWARD LENGTH=651	cytosol	'not assigned.no ontology.DC1 domain containing protein'	'DC1 domain-containing protein / UV-B light-insensitive protein, putative | chr5:24137412-24139367 FORWARD'
			6.14107	0.0369201	8.79854	-6.14107	1	2	AT4G10050.1	AT4G10050.1 | Symbols:PMES | protein phosphatase methylesterase | esterase/lipase/thioesterase family protein | Chr4:6284620-6287186 REVERSE LENGTH=350;AT4G10050.2 | Symbols:PMES | protein phosphatase methylesterase | esterase/lipase/thioesterase family	cytosol	'not assigned.no ontology'	'hydrolase, alpha/beta fold family protein | chr4:6284450-6287293 REVERSE'
-6.08383	0.00125165	-17.6584				-6.08383	2	0	AT4G28520.1	AT4G28520.1 | Symbols:CRC,CRU3 | CRUCIFERIN C,cruciferin 3 | cruciferin 3 | Chr4:14087596-14089617 FORWARD LENGTH=524;AT4G28520.3 | Symbols:CRC,CRU3 | CRUCIFERIN C,cruciferin 3 | cruciferin 3 | Chr4:14087596-14089617 FORWARD LENGTH=453;AT4G28520.2 | S	vacuole	'development.storage proteins'	'Symbols: CRU3, CRC | CRU3 (CRUCIFERIN 3); nutrient reservoir | chr4:14087556-14089796 FORWARD'
			6.07894	3.68184e-05	26.9536	-6.07894	0	3	AT4G03115.5	AT4G03115.5 | Mitochondrial substrate carrier family protein | Chr4:1383366-1384726 REVERSE LENGTH=243;AT4G03115.6 | Mitochondrial substrate carrier family protein | Chr4:1383366-1384733 REVERSE LENGTH=251;AT4G03115.1 | Mitochondrial substrate carrier		'transport.metabolite transporters at the mitochondrial membrane'	'binding | chr4:1382438-1385485 REVERSE'
			5.9204	0.00186158	16.1634	-5.9204	1	3	AT3G47610.1	AT3G47610.1 | transcription regulator/ zinc ion binding protein | Chr3:17549178-17551204 FORWARD LENGTH=408	nucleus	'not assigned.unknown'	'transcription regulator/ zinc ion binding | chr3:17549121-17551420 FORWARD'
			5.7096	4.38968e-05	24.88	-5.7096	1	3	AT4G14965.1	AT4G14965.1 | Symbols:AtMAPR4,MAPR4 | membrane-associated progesterone binding protein 4 | membrane-associated progesterone binding protein 4 | Chr4:8551356-8553368 FORWARD LENGTH=245	plasma membrane	'redox.ascorbate and glutathione'	'Symbols: AtMAPR4 | AtMAPR4 (Arabidopsis thaliana membrane-associated progesterone binding protein 4); heme binding | chr4:8551244-8553554 FORWARD'
			5.63823	0.0225042	9.29032	-5.63823	1	5	AT4G01070.1	AT4G01070.1 | Symbols:UGT72B1,GT72B1 | UDP-GLUCOSE-DEPENDENT GLUCOSYLTRANSFERASE 72 B1 | UDP-Glycosyltransferase superfamily protein | Chr4:461858-463300 REVERSE LENGTH=480;AT4G01070.2 | Symbols:UGT72B1,GT72B1 | UDP-GLUCOSE-DEPENDENT GLUCOSYLTRANSFERASE	plasma membrane	'secondary metabolism.flavonoids.dihydroflavonols'	'Symbols: GT72B1, UGT72B1 | GT72B1; UDP-glucosyltransferase/ UDP-glycosyltransferase/ transferase, transferring glycosyl groups | chr4:461592-463449 REVERSE'
			5.53436	0.00312809	13.862	-5.53436	1	2	AT3G09540.3	AT3G09540.3 | Pectin lyase-like superfamily protein | Chr3:2929079-2931137 REVERSE LENGTH=374;AT3G09540.1 | Pectin lyase-like superfamily protein | Chr3:2929079-2931137 REVERSE LENGTH=378		'cell wall.degradation.pectate lyases and polygalacturonases'	'pectate lyase family protein | chr3:2928811-2931228 REVERSE'
			5.52974	4.2456e-06	29.7061	-5.52974	1	5	AT4G14300.2	AT4G14300.2 | Symbols:AtRNP1,RBGD4 | RNA-binding glycine-rich protein D4 | RNA-binding (RRM/RBD/RNP motifs) family protein | Chr4:8231179-8232785 FORWARD LENGTH=411;AT4G14300.1 | Symbols:AtRNP1,RBGD4 | RNA-binding glycine-rich protein D4 | RNA-binding (		'RNA.RNA binding'	'heterogeneous nuclear ribonucleoprotein, putative / hnRNP, putative | chr4:8231017-8232991 FORWARD'
-5.47849	0.000253291	-19.7027				-5.47849	3	1	AT1G52100.1	AT1G52100.1 | Mannose-binding lectin superfamily protein | Chr1:19383291-19385123 REVERSE LENGTH=437;AT1G52100.4 | Mannose-binding lectin superfamily protein | Chr1:19383665-19385123 REVERSE LENGTH=368;AT1G52100.3 | Mannose-binding lectin superfamily	cytosol	'hormone metabolism.jasmonate.induced-regulated-responsive-activated'	'jacalin lectin family protein | chr1:19383122-19385533 REVERSE'
			5.47281	8.23699e-07	33.2979	-5.47281	1	4	AT5G53310.1	AT5G53310.1 | myosin heavy chain-like protein | Chr5:21634657-21636094 FORWARD LENGTH=210;AT5G53310.2 | myosin heavy chain-like protein | Chr5:21634657-21635540 FORWARD LENGTH=187	cytosol	'cell.organisation'	'myosin heavy chain-related | chr5:21634581-21636355 FORWARD'
			5.39864	0.000174149	20.2939	-5.39864	0	3	AT1G30960.1	AT1G30960.1 | Symbols:Era-2 | | GTP-binding family protein | Chr1:11037755-11039977 REVERSE LENGTH=437	mitochondrion	'signalling.G-proteins'	'GTP-binding protein (ERG) | chr1:11037612-11040033 REVERSE'
			5.38853	0.00195917	14.5917	-5.38853	1	3	AT5G51830.2	AT5G51830.2 | pfkB-like carbohydrate kinase family protein | Chr5:21069709-21071450 FORWARD LENGTH=343;AT5G51830.1 | pfkB-like carbohydrate kinase family protein | Chr5:21069709-21071450 FORWARD LENGTH=343		'major CHO metabolism.degradation.sucrose.fructokinase'	'pfkB-type carbohydrate kinase family protein | chr5:21069572-21071735 FORWARD'
			5.38185	0.0045735	12.5922	-5.38185	1	2	ATCG00440.1	ATCG00440.1 | Symbols:NDHC | | NADH:ubiquinone/plastoquinone oxidoreductase%2C chain 3 protein | ChrC:50001-50363 REVERSE LENGTH=120	plastid	'PS.lightreaction.NADH DH'	'Symbols: NDHC | Encodes NADH dehydrogenase D3 subunit of the chloroplast NAD(P)H dehydrogenase complex | chrC:50001-50363 REVERSE'
			5.37485	3.13646e-05	24.206	-5.37485	1	3	AT5G16940.2	AT5G16940.2 | carbon-sulfur lyase | Chr5:5571797-5572204 REVERSE LENGTH=135;AT5G16940.1 | carbon-sulfur lyase | Chr5:5571797-5572204 REVERSE LENGTH=135	cytosol	'not assigned.unknown'	'carbon-sulfur lyase | chr5:5571550-5572390 REVERSE'
			5.35785	0.0304849	8.12204	-5.35785	1	2	AT5G57960.2	AT5G57960.2 | Symbols:Hflx | | GTP-binding protein%2C HflX | Chr5:23463133-23465665 REVERSE LENGTH=386;AT5G57960.1 | Symbols:Hflx | | GTP-binding protein%2C HflX | Chr5:23463133-23466481 REVERSE LENGTH=540		'signalling.G-proteins'	'GTP-binding family protein | chr5:23462770-23466503 REVERSE'
			5.29664	0.0232896	8.64855	-5.29664	1	2	AT2G23930.2	AT2G23930.2 | Symbols:SNRNP-G | probable small nuclear ribonucleoprotein G | Putative small nuclear ribonucleoprotein G | Chr2:10182781-10183026 FORWARD LENGTH=54;AT2G23930.1 | Symbols:SNRNP-G | probable small nuclear ribonucleoprotein G | Putative smal	nucleus	'RNA.processing'	'Symbols: SNRNP-G | SNRNP-G (PROBABLE SMALL NUCLEAR RIBONUCLEOPROTEIN G) | chr2:10182251-10183240 FORWARD'
			5.28428	0.0758565	5.91843	-5.28428	1	2	AT2G31680.1	AT2G31680.1 | Symbols:AtRABA5d,RABA5d | RAB GTPase homolog A5D | RAB GTPase homolog A5D | Chr2:13473781-13474957 REVERSE LENGTH=219	cytosol	'signalling.G-proteins'	'Symbols: AtRABA5d | AtRABA5d (Arabidopsis Rab GTPase homolog A5d); GTP binding | chr2:13473594-13475052 REVERSE'
			5.26837	0.0114314	10.2306	-5.26837	1	2	AT3G24530.3	AT3G24530.3 | AAA-type ATPase family protein / ankyrin repeat family protein | Chr3:8945678-8947187 REVERSE LENGTH=389;AT3G24530.2 | AAA-type ATPase family protein / ankyrin repeat family protein | Chr3:8945678-8947396 REVERSE LENGTH=433;AT3G24530.1 |		'cell.organisation'	'AAA-type ATPase family protein / ankyrin repeat family protein | chr3:8945425-8947938 REVERSE'
			5.25691	0.000251729	18.92	-5.25691	1	2	AT1G52570.3	AT1G52570.3 | Symbols:PLDALPHA2 | phospholipase D alpha 2 | phospholipase D alpha 2 | Chr1:19583940-19586551 REVERSE LENGTH=810;AT1G52570.2 | Symbols:PLDALPHA2 | phospholipase D alpha 2 | phospholipase D alpha 2 | Chr1:19583940-19586551 REVERSE LENGTH=		'lipid metabolism.lipid degradation.lysophospholipases.phospholipase D'	'Symbols: PLDALPHA2 | PLDALPHA2 (phosphlipase d alpha 2); phospholipase D | chr1:19583940-19586551 REVERSE'
			5.22447	0.0416645	7.21099	-5.22447	0	4	AT3G19490.1	AT3G19490.1 | Symbols:ATNHD1,NHD1 | ARABIDOPSIS THALIANA NA/H ANTIPORTER 1,sodium:hydrogen antiporter 1 | sodium:hydrogen antiporter 1 | Chr3:6754875-6758127 REVERSE LENGTH=576	plastid	'transport.metal'	'Symbols: ATNHD1, NHD1 | ATNHD1; potassium:hydrogen antiporter/ sodium:hydrogen antiporter | chr3:6754615-6758261 REVERSE'
-5.20785	0.00336996	-12.8757				-5.20785	2	1	AT5G09650.1	AT5G09650.1 | Symbols:PPa6,AtPPa6 | pyrophosphorylase 6 | pyrophosphorylase 6 | Chr5:2991331-2993117 REVERSE LENGTH=300	plastid	'nucleotide metabolism.phosphotransfer and pyrophosphatases.misc'	'Symbols: AtPPa6 | AtPPa6 (Arabidopsis thaliana pyrophosphorylase 6); inorganic diphosphatase/ pyrophosphatase | chr5:2991149-2993213 REVERSE'
			5.19929	2.40696e-05	24.0131	-5.19929	0	3	AT3G12020.4	AT3G12020.4 | Symbols:Kin7.3 | kinesin 7.3 | P-loop containing nucleoside triphosphate hydrolases superfamily protein | Chr3:3827016-3834146 FORWARD LENGTH=965;AT3G12020.1 | Symbols:Kin7.3 | kinesin 7.3 | P-loop containing nucleoside triphosphate hydrol		'cell.organisation'	'kinesin motor protein-related | chr3:3827016-3834146 FORWARD'
			5.18848	0.0424365	7.11995	-5.18848	1	2	AT5G58590.1	AT5G58590.1 | Symbols:RANBP1 | RAN binding protein 1 | RAN binding protein 1 | Chr5:23680319-23681714 REVERSE LENGTH=219	nucleus	'signalling.G-proteins'	'Symbols: RANBP1 | RANBP1 (RAN BINDING PROTEIN 1); protein binding | chr5:23680079-23681798 REVERSE'
			5.15678	0.00572414	11.563	-5.15678	0	3	AT3G21520.1	AT3G21520.1 | Symbols:AtDMP1,DMP1 | Arabidopsis thaliana DUF679 domain membrane protein 1,DUF679 domain membrane protein 1 | transmembrane protein%2C putative (DUF679 domain membrane protein 1) | Chr3:7582000-7582623 FORWARD LENGTH=207	plasma membrane	'not assigned.unknown'	'unknown protein | chr3:7581959-7582793 FORWARD'
			5.11702	0.0181253	8.91239	-5.11702	0	3	AT5G66590.1	AT5G66590.1 | CAP (Cysteine-rich secretory proteins%2C Antigen 5%2C and Pathogenesis-related 1 protein) superfamily protein | Chr5:26574255-26574812 FORWARD LENGTH=185	extracellular	'stress.abiotic.unspecified'	'allergen V5/Tpx-1-related family protein | chr5:26574181-26574874 FORWARD'
			5.07832	0.000362145	17.4751	-5.07832	0	2	AT5G20380.1	AT5G20380.1 | Symbols:PHT4;5 | phosphate transporter 4;5 | phosphate transporter 4%3B5 | Chr5:6887936-6892358 REVERSE LENGTH=517;AT5G20380.2 | Symbols:PHT4;5 | phosphate transporter 4;5 | phosphate transporter 4%3B5 | Chr5:6887936-6892514 REVERSE LENGT	mitochondrion	'transport.phosphate'	'Symbols: PHT4;5 | PHT4;5; inorganic phosphate transmembrane transporter | chr5:6887725-6892432 REVERSE'
			5.01681	0.00070115	15.824	-5.01681	0	3	AT3G01310.3	AT3G01310.3 | Symbols:VIH2,VIP1,AtVIP1 | VIP homolog2,Arabidopsis homolog of yeast Vip1 1,VIP1 homolog 1 | Phosphoglycerate mutase-like family protein | Chr3:94343-101341 REVERSE LENGTH=1021		'not assigned.unknown'	'acid phosphatase/ oxidoreductase/ transition metal ion binding | chr3:94177-101977 REVERSE'
			4.99297	0.00381871	12.0734	-4.99297	1	2	AT1G15520.2	AT1G15520.2 | Symbols:ATABCG40,ABCG40,PDR12,ATPDR12 | pleiotropic drug resistance 12,ATP-binding cassette G40,PLEIOTROPIC DRUG RESISTANCE 12,Arabidopsis thaliana ATP-binding cassette G40 | pleiotropic drug resistance 12 | Chr1:5332561-5338175 REVERSE LEN		'transport.ABC transporters and multidrug resistance systems'	'Symbols: PDR12, ATPDR12 | PDR12 (PLEIOTROPIC DRUG RESISTANCE 12); ATPase, coupled to transmembrane movement of substances | chr1:5331858-5338326 REVERSE'
			4.97387	0.0201957	8.42943	-4.97387	1	2	AT1G60995.1	AT1G60995.1 | S3 self-incompatibility locus-linked pollen protein | Chr1:22465768-22470575 REVERSE LENGTH=623	plasma membrane	'not assigned.no ontology'	'unknown protein | chr1:22465640-22470716 REVERSE'
-4.89584	0.00236767	-12.8549				-4.89584	2	1	AT5G44380.1	AT5G44380.1 | Symbols:AtBBE28 | | FAD-binding Berberine family protein | Chr5:17878873-17881369 REVERSE LENGTH=541;AT5G44380.2 | Symbols:AtBBE28 | | FAD-binding Berberine family protein | Chr5:17878873-17881489 REVERSE LENGTH=581	extracellular	'misc.nitrilases, *nitrile lyases, berberine bridge enzymes, reticuline oxidases, troponine reductases'	'FAD-binding domain-containing protein | chr5:17878722-17881440 REVERSE'
			4.82603	0.0262063	7.63282	-4.82603	0	3	AT3G02720.1	AT3G02720.1 | Symbols:DJ1D,DJ-1d | | Class I glutamine amidotransferase-like superfamily protein | Chr3:586336-588088 FORWARD LENGTH=388	plasma membrane	'not assigned.no ontology'	'DJ-1 family protein / protease-related | chr3:586224-588365 FORWARD'
			4.76844	3.3483e-05	21.3396	-4.76844	1	3	AT4G05190.2	AT4G05190.2 | Symbols:ATK5 | kinesin 5 | kinesin 5 | Chr4:2675576-2679482 FORWARD LENGTH=777;AT4G05190.1 | Symbols:ATK5 | kinesin 5 | kinesin 5 | Chr4:2675338-2679482 FORWARD LENGTH=790		'cell.organisation'	'Symbols: ATK5 | ATK5 (ARABIDOPSIS THALIANA KINESIN 5); microtubule motor | chr4:2675101-2680214 FORWARD'
			4.76733	0.0014744	13.4981	-4.76733	1	3	AT4G02370.1	AT4G02370.1 | pectinesterase (Protein of unknown function%2C DUF538) | Chr4:1042458-1042961 FORWARD LENGTH=167	extracellular	'not assigned.unknown'	'unknown protein | chr4:1042338-1043206 FORWARD'
			4.76146	0.00987708	9.54849	-4.76146	1	3	AT2G39090.2	AT2G39090.2 | Symbols:AtAPC7,APC7 | anaphase-promoting complex 7 | tetratricopeptide repeat (TPR)-containing protein | Chr2:16313087-16317233 REVERSE LENGTH=514;AT2G39090.1 | Symbols:AtAPC7,APC7 | anaphase-promoting complex 7 | tetratricopeptide repeat	cytosol	'not assigned.no ontology.tetratricopeptide repeat (TPR)'	'tetratricopeptide repeat (TPR)-containing protein | chr2:16312691-16317300 REVERSE'
			4.75201	8.50205e-06	24.095	-4.75201	1	4	AT4G37760.1	AT4G37760.1 | Symbols:SQE3 | squalene epoxidase 3 | squalene epoxidase 3 | Chr4:17744085-17746426 FORWARD LENGTH=525	plasma membrane	'hormone metabolism.brassinosteroid.synthesis-degradation.sterols.other'	'Symbols: SQE3 | SQE3 (squalene epoxidase 3); squalene monooxygenase | chr4:17743887-17746678 FORWARD'
			4.72663	0.007298	10.0998	-4.72663	1	3	AT3G43800.1	AT3G43800.1 | Symbols:GSTU27,ATGSTU27 | glutathione S-transferase tau 27 | glutathione S-transferase tau 27 | Chr3:15660929-15661784 FORWARD LENGTH=227	cytosol	'misc.glutathione S transferases'	'Symbols: ATGSTU27 | ATGSTU27 (GLUTATHIONE S-TRANSFERASE TAU 27); glutathione transferase | chr3:15660859-15661925 FORWARD'
			4.71733	0.0317361	7.06867	-4.71733	0	2	AT5G25760.2	AT5G25760.2 | Symbols:PEX4,UBC21 | peroxin4,ubiquitin-conjugating enzyme 21 | peroxin4 | Chr5:8967983-8969173 FORWARD LENGTH=157;AT5G25760.1 | Symbols:PEX4,UBC21 | peroxin4,ubiquitin-conjugating enzyme 21 | peroxin4 | Chr5:8967983-8969173 FORWARD LENGT	cytosol,vacuole	'protein.degradation.ubiquitin.E2'	'Symbols: PEX4, UBC21 | PEX4 (PEROXIN4); protein binding / ubiquitin-protein ligase | chr5:8967655-8969349 FORWARD'
			4.70539	0.00313117	11.7837	-4.70539	1	2	AT1G29965.1	AT1G29965.1 | Ribosomal protein L18ae/LX family protein | Chr1:10498458-10499373 REVERSE LENGTH=178;AT1G29970.2 | Symbols:RPL18AA | 60S ribosomal protein L18A-1 | 60S ribosomal protein L18A-1 | Chr1:10498458-10501311 REVERSE LENGTH=312	cytosol	'protein.synthesis.ribosomal protein.eukaryotic.60S subunit.L18A'	'60S ribosomal protein L18A (RPL18aA) | chr1:10498310-10499462 REVERSE'
			4.62121	0.000197573	17.1182	-4.62121	1	4	AT4G16830.1	AT4G16830.1 | Symbols:AtRGGA | | Hyaluronan / mRNA binding family | Chr4:9470621-9472308 FORWARD LENGTH=355;AT4G16830.2 | Symbols:AtRGGA | | Hyaluronan / mRNA binding family | Chr4:9470979-9472308 FORWARD LENGTH=265;AT4G16830.3 | Symbols:AtRGGA | |	nucleus	'RNA.RNA binding'	'nuclear RNA-binding protein (RGGA) | chr4:9470385-9472594 FORWARD'
			4.60537	0.00208091	12.3504	-4.60537	1	3	AT5G24520.4	AT5G24520.4 | Symbols:TTG1,ATTTG1,URM23,TTG | TRANSPARENT TESTA GLABRA 1,UNARMED 23 | Transducin/WD40 repeat-like superfamily protein | Chr5:8371708-8372733 REVERSE LENGTH=341;AT5G24520.3 | Symbols:TTG1,ATTTG1,URM23,TTG | TRANSPARENT TESTA GLABRA 1,UNAR		'development.unspecified'	'Symbols: TTG1, TTG, URM23 | TTG1 (TRANSPARENT TESTA GLABRA 1); DNA binding / nucleotide binding / protein binding | chr5:8370587-8372847 REVERSE'
			4.59714	0.0463805	6.13105	-4.59714	0	2	AT4G14570.1	AT4G14570.1 | Symbols:AtAARE,AARE | acylamino acid-releasing enzyme | acylaminoacyl-peptidase-like protein | Chr4:8362125-8366525 FORWARD LENGTH=819	cytosol	'protein.degradation'	'acylaminoacyl-peptidase-related | chr4:8362184-8366653 FORWARD'
			4.58855	0.00628864	10.1014	-4.58855	0	2	AT4G32920.3	AT4G32920.3 | glycine-rich protein | Chr4:15888153-15896006 REVERSE LENGTH=1432;AT4G32920.2 | glycine-rich protein | Chr4:15888153-15896006 REVERSE LENGTH=1432;AT4G32920.1 | glycine-rich protein | Chr4:15888153-15896006 REVERSE LENGTH=1432	plasma membrane	'not assigned.no ontology.glycine rich proteins'	'glycine-rich protein | chr4:15887575-15896006 REVERSE'
			4.55494	0.00264456	11.741	-4.55494	0	3	AT1G17110.2	AT1G17110.2 | Symbols:UBP15 | ubiquitin-specific protease 15 | ubiquitin-specific protease 15 | Chr1:5845816-5849889 REVERSE LENGTH=928	cytosol,nucleus	'protein.degradation.ubiquitin.ubiquitin protease'	'Symbols: UBP15 | UBP15 (UBIQUITIN-SPECIFIC PROTEASE 15); ubiquitin-specific protease | chr1:5845675-5850889 REVERSE'
			4.53731	0.0964097	4.60936	-4.53731	1	2	AT3G14930.3	AT3G14930.3 | Symbols:HEME1 | | Uroporphyrinogen decarboxylase | Chr3:5021290-5022577 FORWARD LENGTH=341;AT3G14930.2 | Symbols:HEME1 | | Uroporphyrinogen decarboxylase | Chr3:5020675-5022577 FORWARD LENGTH=418;AT3G14930.1 | Symbols:HEME1 | | Uropor	mitochondrion	'tetrapyrrole synthesis.uroporphyrinogen decarboxylase'	'Symbols: HEME1 | HEME1; uroporphyrinogen decarboxylase | chr3:5020570-5022959 FORWARD'
			4.51627	1.77357e-05	21.4575	-4.51627	0	3	AT3G56860.9	AT3G56860.9 | Symbols:UBA2A | UBP1-associated protein 2A | UBP1-associated protein 2A | Chr3:21050708-21052144 REVERSE LENGTH=478;AT3G56860.8 | Symbols:UBA2A | UBP1-associated protein 2A | UBP1-associated protein 2A | Chr3:21050708-21052144 REVERSE LEN		'RNA.RNA binding'	'Symbols: UBA2A | UBP1 interacting protein 2a (UBA2a) | chr3:21048885-21052237 REVERSE'
			4.46844	0.00745199	9.50762	-4.46844	1	3	AT1G06000.1	AT1G06000.1 | Symbols:UGT89C1 | | UDP-Glycosyltransferase superfamily protein | Chr1:1820495-1821802 REVERSE LENGTH=435	cytosol	'secondary metabolism.flavonoids.flavonoid glycosylations.flavonol-3-O-glycoside-rhamnosyltransferase'	'UDP-glucoronosyl/UDP-glucosyl transferase family protein | chr1:1820308-1821894 REVERSE'
			4.446	0.00732957	9.49185	-4.446	1	2	AT3G05910.1	AT3G05910.1 | Pectinacetylesterase family protein | Chr3:1764509-1767240 REVERSE LENGTH=415;AT3G05910.2 | Pectinacetylesterase family protein | Chr3:1764389-1767240 REVERSE LENGTH=311	extracellular	'cell wall.pectin*esterases.acetyl esterase'	'pectinacetylesterase, putative | chr3:1764294-1767575 REVERSE'
			4.43959	0.0279306	6.89876	-4.43959	1	2	AT3G11900.2	AT3G11900.2 | Symbols:ANT1 | aromatic and neutral transporter 1 | aromatic and neutral transporter 1 | Chr3:3758523-3760103 FORWARD LENGTH=432;AT3G11900.1 | Symbols:ANT1 | aromatic and neutral transporter 1 | aromatic and neutral transporter 1 | Chr3:3		'transport.amino acids'	'Symbols: ANT1 | ANT1 (AROMATIC AND NEUTRAL TRANSPORTER 1); amino acid transmembrane transporter/ aromatic amino acid transmembrane transporter/ neutral amino acid transmembrane transporter | chr3:3758452-3760378 FORWARD'
			4.42295	8.388e-05	18.0295	-4.42295	1	4	AT1G21770.1	AT1G21770.1 | Acyl-CoA N-acyltransferases (NAT) superfamily protein | Chr1:7651843-7652249 REVERSE LENGTH=111	peroxisome	'not assigned.unknown'	'FUNCTIONS IN: molecular_function unknown; INVOLVED IN: biological_process unknown; LOCATED IN: peroxisome; EXPRESSED IN: 22 plant structures; EXPRESSED DURING: 13 growth stages; CONTAINS InterPro DOMAIN/s: Acyl-CoA N-acyltransferase (InterPro:IPR016181); BEST Arabidopsis thaliana protein match is: H3/H4 histone acetyltransferase (TAIR:AT1G77540.1); Has 221 Blast hits to 221 proteins in 107 speci…
			4.42178	0.0110146	8.65798	-4.42178	0	2	AT1G15772.4	AT1G15772.4 | mediator of RNA polymerase II transcription subunit | Chr1:5428701-5429232 REVERSE LENGTH=118;AT1G15772.3 | mediator of RNA polymerase II transcription subunit | Chr1:5428701-5429232 REVERSE LENGTH=118;AT1G15772.2 | mediator of RNA polym		'not assigned.unknown'	'unknown protein | chr1:5428520-5429561 REVERSE'
			4.40502	0.198703	3.09142	-4.40502	1	3	AT5G59710.1	AT5G59710.1 | Symbols:AtVIP2,VIP2,NOT2b | VIRE2 interacting protein 2,Negative on TATA less2b | VIRE2 interacting protein 2 | Chr5:24058157-24061736 FORWARD LENGTH=614;AT5G59710.2 | Symbols:AtVIP2,VIP2,NOT2b | VIRE2 interacting protein 2,Negative on TAT	nucleus	'RNA.regulation of transcription.unclassified'	'Symbols: VIP2, AtVIP2 | VIP2 (VIRE2 INTERACTING PROTEIN2); protein binding / transcription regulator | chr5:24057407-24061918 FORWARD'
			4.38117	0.0269983	6.87259	-4.38117	1	2	AT1G03930.1	AT1G03930.1 | Symbols:CKL9ALPHA,CKL9BETA,ADK1 | dual specificity kinase 1,CASEIN KINASE I-LIKE 9 ALPHA,CASEIN KINASE I-LIKE 9 BETA | dual specificity kinase 1 | Chr1:1005439-1008118 FORWARD LENGTH=471;AT5G44100.2 | Symbols:ckl7 | casein kinase I-like 7	cytosol	'protein.postranslational modification'	'Symbols: ADK1, CKL9ALPHA, CKL9BETA | ADK1 (dual specificity kinase 1); kinase/ protein serine/threonine/tyrosine kinase | chr1:1004769-1008370 FORWARD'
			4.37115	0.0929581	4.50977	-4.37115	1	2	AT3G28730.1	AT3G28730.1 | Symbols:SSRP1,HMG,ATHMG,NFD | NUCLEOSOME/CHROMATIN ASSEMBLY FACTOR D,high mobility group | high mobility group | Chr3:10784954-10788498 FORWARD LENGTH=646	nucleus	'RNA.regulation of transcription.Nucleosome/chromatin assembly factor group'	'Symbols: ATHMG, SSRP1, NFD | ATHMG (ARABIDOPSIS THALIANA HIGH MOBILITY GROUP); transcription factor | chr3:10784889-10788729 FORWARD'
			4.34309	0.00369471	10.5642	-4.34309	1	4	AT2G40190.1	AT2G40190.1 | Symbols:LEW3 | LEAF WILTING 3 | UDP-Glycosyltransferase superfamily protein | Chr2:16785232-16787257 FORWARD LENGTH=463	endoplasmic reticulum	'not assigned.no ontology'	'glycosyl transferase family 1 protein | chr2:16785194-16787530 FORWARD'
			4.31613	0.00800736	9.04882	-4.31613	1	2	AT1G65690.1	AT1G65690.1 | Symbols:NHL6 | NDR1/HIN1-like 6 | Late embryogenesis abundant (LEA) hydroxyproline-rich glycoprotein family | Chr1:24431642-24432898 REVERSE LENGTH=252	plasma membrane	'not assigned.no ontology'	'harpin-induced protein-related / HIN1-related / harpin-responsive protein-related | chr1:24431430-24432953 REVERSE'
			4.30807	0.210894	2.91198	-4.30807	0	2	AT3G17790.1	AT3G17790.1 | Symbols:PAP17,ATACP5,ATPAP17 | purple acid phosphatase 17 | purple acid phosphatase 17 | Chr3:6089779-6090988 FORWARD LENGTH=338	extracellular	'misc.acid and other phosphatases'	'Symbols: ATACP5, ATPAP17, PAP17 | PAP17; acid phosphatase/ phosphatase/ protein serine/threonine phosphatase | chr3:6089605-6091231 FORWARD'
-4.29084	0.000348147	-14.8387				-4.29084	4	1	AT2G44650.1	AT2G44650.1 | Symbols:CHL-CPN10,CPN10 | CHLOROPLAST CHAPERONIN 10,chloroplast chaperonin 10 | chloroplast chaperonin 10 | Chr2:18419521-18420510 REVERSE LENGTH=139	plastid	'protein.folding'	'Symbols: CHL-CPN10, CPN10 | CHL-CPN10 (CHLOROPLAST CHAPERONIN 10); chaperone binding | chr2:18419370-18421110 REVERSE'
-4.28925	0.00169527	-11.8845				-4.28925	3	1	AT5G08040.1	AT5G08040.1 | Symbols:TOM5 | mitochondrial import receptor subunit TOM5 homolog | mitochondrial import receptor subunit TOM5-like protein | Chr5:2577358-2578073 REVERSE LENGTH=54	cytosol	'protein.targeting.unknown'	'Symbols: TOM5 | TOM5 (MITOCHONDRIAL IMPORT RECEPTOR SUBUNIT TOM5 HOMOLOG) | chr5:2577202-2578119 REVERSE'
			4.28313	0.00013455	16.5805	-4.28313	0	5	AT2G28120.1	AT2G28120.1 | Symbols:OTU1 | ovarian tumor domain (OTU)-containing DUB (deubiquitilating enzyme) 1 | Major facilitator superfamily protein | Chr2:11985934-11987667 FORWARD LENGTH=577	plasma membrane	'development.unspecified'	'nodulin family protein | chr2:11985687-11987738 FORWARD'
			4.27714	0.0514687	5.51091	-4.27714	0	2	AT4G02120.5	AT4G02120.5 | CTP synthase family protein | Chr4:940873-944097 FORWARD LENGTH=517;AT4G02120.1 | CTP synthase family protein | Chr4:940873-944097 FORWARD LENGTH=556;AT4G02120.2 | CTP synthase family protein | Chr4:940873-944097 FORWARD LENGTH=578;AT4G		'nucleotide metabolism.synthesis.pyrimidine.CTP synthetase'	'CTP synthase, putative / UTP--ammonia ligase, putative | chr4:940778-944291 FORWARD'
			4.2477	0.0118929	8.1756	-4.2477	1	2	AT2G29400.1	AT2G29400.1 | Symbols:PP1-AT,TOPP1 | type one protein phosphatase 1,PROTEIN PHOSPHATASE 1 | type one protein phosphatase 1 | Chr2:12613789-12615283 REVERSE LENGTH=318	cytosol	'protein.postranslational modification'	'Symbols: TOPP1, PP1-AT | TOPP1 (TYPE ONE PROTEIN PHOSPHATASE 1); protein serine/threonine phosphatase | chr2:12613081-12615399 REVERSE'
			4.20957	0.111159	4.01617	-4.20957	1	3	AT5G61030.2	AT5G61030.2 | Symbols:GR-RBP3,RBGA7,ORRM3 | glycine-rich RNA-binding protein 3,RNA-binding glycine-rich protein A7 | glycine-rich RNA-binding protein 3 | Chr5:24560870-24562152 FORWARD LENGTH=309;AT5G61030.1 | Symbols:GR-RBP3,RBGA7,ORRM3 | glycine-rich		'RNA.RNA binding'	'Symbols: GR-RBP3 | GR-RBP3 (glycine-rich RNA-binding protein 3); ATP binding / RNA binding | chr5:24560451-24562306 FORWARD'
			4.20678	0.00164058	11.7159	-4.20678	1	5	AT5G04920.1	AT5G04920.1 | EAP30/Vps36 family protein | Chr5:1439172-1441545 REVERSE LENGTH=440	golgi,vacuole	'protein.targeting.secretory pathway.vacuole'	'vacuolar protein sorting 36 family protein / VPS36 family protein | chr5:1438959-1441983 REVERSE'
			4.20319	0.0342656	6.15826	-4.20319	0	2	AT3G60130.1	AT3G60130.1 | Symbols:BGLU16 | beta glucosidase 16 | beta glucosidase 16 | Chr3:22210343-22213650 FORWARD LENGTH=514;AT3G60130.3 | Symbols:BGLU16 | beta glucosidase 16 | beta glucosidase 16 | Chr3:22210440-22213650 FORWARD LENGTH=451;AT3G60130.2 | Sym	extracellular	'misc.gluco-, galacto- and mannosidases'	'Symbols: BGLU16 | BGLU16 (BETA GLUCOSIDASE 16); catalytic/ cation binding / hydrolase, hydrolyzing O-glycosyl compounds | chr3:22210246-22213840 FORWARD'
			4.19865	0.0652743	4.97649	-4.19865	1	2	AT3G54670.1	AT3G54670.1 | Symbols:SMC1,ATSMC1,TTN8 | TITAN8,STRUCTURAL MAINTENANCE OF CHROMOSOMES 1 | Structural maintenance of chromosomes (SMC) family protein | Chr3:20235818-20243701 FORWARD LENGTH=1218	nucleus	'cell.division'	'Symbols: TTN8, SMC1, ATSMC1 | TTN8 (TITAN8); ATP binding / transporter | chr3:20235678-20243960 FORWARD'
			4.19488	0.00655826	9.1583	-4.19488	1	2	AT5G24160.1	AT5G24160.1 | Symbols:SQE6 | squalene monoxygenase 6 | squalene monooxygenase 6 | Chr5:8183291-8186601 REVERSE LENGTH=517;AT5G24160.2 | Symbols:SQE6 | squalene monoxygenase 6 | squalene monooxygenase 6 | Chr5:8183877-8186601 REVERSE LENGTH=393;AT5G2416	extracellular,plasma membrane	'hormone metabolism.brassinosteroid.synthesis-degradation.sterols.other'	'Symbols: SQE6 | SQE6 (SQUALENE MONOXYGENASE 6); FAD binding / oxidoreductase/ squalene monooxygenase | chr5:8183075-8186640 REVERSE'
			4.19101	0.0138189	7.79328	-4.19101	1	4	AT4G38800.1	AT4G38800.1 | Symbols:MTN1,ATMTN1,ATMTAN1,MTAN1 | ARABIDOPSIS METHYLTHIOADENOSINE NUCLEOSIDASE 1,methylthioadenosine nucleosidase 1,METHYLTHIOADENOSINE NUCLEOSIDASE 1 | methylthioadenosine nucleosidase 1 | Chr4:18113355-18114996 REVERSE LENGTH=267	cytosol,plasma membrane	'amino acid metabolism.synthesis.aspartate family.methionine'	'Symbols: ATMTN1, ATMTAN1, MTN1, MTAN1 | ATMTN1; catalytic/ methylthioadenosine nucleosidase | chr4:18113161-18115133 REVERSE'
			4.19015	0.068447	4.88003	-4.19015	0	2	AT4G00800.1	AT4G00800.1 | Symbols:SETH5 | | transducin family protein / WD-40 repeat family protein | Chr4:337114-345581 REVERSE LENGTH=1913;AT4G00800.2 | Symbols:SETH5 | | transducin family protein / WD-40 repeat family protein | Chr4:337114-344537 REVERSE LENG	nucleus	'development.unspecified'	'binding / protein binding / zinc ion binding | chr4:336945-345714 REVERSE'
			4.15778	0.0354312	6.03134	-4.15778	0	2	AT5G17000.1	AT5G17000.1 | Zinc-binding dehydrogenase family protein | Chr5:5584983-5586991 REVERSE LENGTH=345;AT5G16980.3 | Zinc-binding dehydrogenase family protein | Chr5:5579202-5580383 REVERSE LENGTH=239;AT5G16980.1 | Zinc-binding dehydrogenase family protein	cytosol	'misc.oxidases - copper, flavone etc'	'NADP-dependent oxidoreductase, putative | chr5:5584801-5587063 REVERSE'
			4.1366	0.0560385	5.17701	-4.1366	1	2	AT1G11320.1	AT1G11320.1 | GDSL esterase/lipase | Chr1:3807241-3808728 FORWARD LENGTH=424	cytosol,nucleus	'not assigned.unknown'	'unknown protein | chr1:3807128-3808875 FORWARD'
			4.09409	0.080451	4.48085	-4.09409	1	2	AT2G29320.2	AT2G29320.2 | NAD(P)-binding Rossmann-fold superfamily protein | Chr2:12592335-12593377 FORWARD LENGTH=251;AT2G29320.1 | NAD(P)-binding Rossmann-fold superfamily protein | Chr2:12592180-12593377 FORWARD LENGTH=269;AT2G29320.3 | NAD(P)-binding Rossmann		'misc.nitrilases, *nitrile lyases, berberine bridge enzymes, reticuline oxidases, troponine reductases'	'tropinone reductase, putative / tropine dehydrogenase, putative | chr2:12592148-12593686 FORWARD'
			4.06665	0.0557412	5.09886	-4.06665	0	2	AT4G33670.1	AT4G33670.1 | NAD(P)-linked oxidoreductase superfamily protein | Chr4:16169670-16171446 REVERSE LENGTH=319	cytosol	'redox.ascorbate and glutathione.ascorbate.L-galactose dehydrogenase'	'L-galactose dehydrogenase (L-GalDH) | chr4:16169523-16171561 REVERSE'
0.349575	0.718046	0.0502856	4.40951	0.0201964	7.4729	-4.05993	2	5	AT2G31110.2	AT2G31110.2 | Symbols:TBL40 | TRICHOME BIREFRINGENCE-LIKE 40 | trichome birefringence-like protein (DUF828) | Chr2:13258522-13262071 REVERSE LENGTH=364;AT2G31110.1 | Symbols:TBL40 | TRICHOME BIREFRINGENCE-LIKE 40 | trichome birefringence-like protein (D	extracellular	'not assigned.unknown'	'unknown protein | chr2:13258329-13262099 REVERSE'
			4.04169	0.000155675	15.3899	-4.04169	1	4	AT1G44100.1	AT1G44100.1 | Symbols:AAP5 | amino acid permease 5 | amino acid permease 5 | Chr1:16764651-16767223 REVERSE LENGTH=480	plasma membrane	'transport.amino acids'	'Symbols: AAP5 | AAP5; amino acid transmembrane transporter/ basic amino acid transmembrane transporter | chr1:16764405-16767685 REVERSE'
			4.00463	0.0262159	6.33306	-4.00463	1	2	AT5G20980.2	AT5G20980.2 | Symbols:MS3,ATMS3 | methionine synthase 3 | methionine synthase 3 | Chr5:7124397-7128353 REVERSE LENGTH=812;AT5G20980.1 | Symbols:MS3,ATMS3 | methionine synthase 3 | methionine synthase 3 | Chr5:7124397-7128353 REVERSE LENGTH=812	mitochondrion	'amino acid metabolism.synthesis.aspartate family.methionine.methionine synthase'	'Symbols: ATMS3 | ATMS3 (methionine synthase 3); 5-methyltetrahydropteroyltriglutamate-homocysteine S-methyltransferase/ methionine synthase | chr5:7124156-7128359 REVERSE'
			3.99496	0.00274514	10.2328	-3.99496	0	2	AT4G33100.1	AT4G33100.1 | protein phosphatase | Chr4:15971701-15972342 FORWARD LENGTH=92	cytosol	'not assigned.unknown'	'FUNCTIONS IN: molecular_function unknown; INVOLVED IN: biological_process unknown; LOCATED IN: cellular_component unknown; EXPRESSED IN: 23 plant structures; EXPRESSED DURING: 15 growth stages; CONTAINS InterPro DOMAIN/s: Mitochondrial distribution and morphology family 35/apoptosis (InterPro:IPR007918); Has 160 Blast hits to 160 proteins in 70 species: Archae - 0; Bacteria - 0; Metazoa - 95; Fu…
			3.98641	0.000223585	14.5526	-3.98641	0	4	AT1G03060.3	AT1G03060.3 | Symbols:BCHA1,SPI | SPIRRIG,Beach-Domain Homolog A1 | BEACH-DOMAIN HOMOLOG A1 | Chr1:712971-726891 REVERSE LENGTH=3571;AT1G03060.4 | Symbols:BCHA1,SPI | SPIRRIG,Beach-Domain Homolog A1 | BEACH-DOMAIN HOMOLOG A1 | Chr1:712971-726891 REVERS		'not assigned.no ontology'	'WD-40 repeat family protein / beige-related | chr1:712473-726891 REVERSE'
			3.98285	0.00262803	10.2772	-3.98285	0	3	AT3G33530.5	AT3G33530.5 | Transducin family protein / WD-40 repeat family protein | Chr3:14085354-14093062 FORWARD LENGTH=1228;AT3G33530.4 | Transducin family protein / WD-40 repeat family protein | Chr3:14085354-14093449 FORWARD LENGTH=1319;AT3G33530.1 | Transdu		'not assigned.no ontology'	'transducin family protein / WD-40 repeat family protein | chr3:14085354-14093449 FORWARD'
-3.95129	0.00556926	-8.90701				-3.95129	2	1	AT5G12140.1	AT5G12140.1 | Symbols:ATCYS1,CYS1 | cystatin-1 | cystatin-1 | Chr5:3923295-3923936 REVERSE LENGTH=101	cytosol	'protein.degradation.cysteine protease'	'Symbols: ATCYS1 | ATCYS1 (A. thaliana cystatin-1); cysteine-type endopeptidase inhibitor | chr5:3922909-3924023 REVERSE'
			3.89406	0.0264279	6.14458	-3.89406	1	3	AT3G14210.2	AT3G14210.2 | Symbols:ESM1 | epithiospecifier modifier 1 | GDSL-like lipase/acylhydrolase superfamily protein | Chr3:4730579-4731562 FORWARD LENGTH=264		'secondary metabolism.sulfur-containing.glucosinolates.degradation.myrosinase'	'Symbols: ESM1 | ESM1 (epithiospecifier modifier 1); carboxylesterase/ hydrolase, acting on ester bonds | chr3:4729823-4731803 FORWARD'
			3.87285	0.00507846	8.88535	-3.87285	0	2	AT3G02450.1	AT3G02450.1 | cell division protein ftsH | Chr3:502876-505030 REVERSE LENGTH=622	plastid	'cell.division'	'cell division protein ftsH, putative | chr3:502707-505230 REVERSE'
			3.86646	0.00535985	8.78015	-3.86646	0	3	AT1G78290.3	AT1G78290.3 | Symbols:SNRK2-8,SRK2C,SNRK2.8 | SNF1-RELATED PROTEIN KINASE 2-8,SNF1-RELATED PROTEIN KINASE 2.8,SNF1-RELATED PROTEIN KINASE 2C | Protein kinase superfamily protein | Chr1:29457457-29458909 REVERSE LENGTH=343;AT1G78290.2 | Symbols:SNRK2-8,S	cytosol	'protein.postranslational modification'	'serine/threonine protein kinase, putative | chr1:29457205-29459142 REVERSE'
			3.85599	0.000558704	12.5428	-3.85599	1	4	AT1G17890.1	AT1G17890.1 | Symbols:GER2 | | NAD(P)-binding Rossmann-fold superfamily protein | Chr1:6154478-6155596 REVERSE LENGTH=328;AT1G17890.3 | Symbols:GER2 | | NAD(P)-binding Rossmann-fold superfamily protein | Chr1:6154478-6155440 REVERSE LENGTH=320;AT1G17	cytosol	'cell wall.precursor synthesis.GER'	'Symbols: GER2 | GER2; binding / catalytic/ coenzyme binding | chr1:6154268-6155752 REVERSE'
-1.47829	0.0838776	-1.59117	2.3319	0.243884	1.42903	-3.8102	2	5	AT5G38830.1	AT5G38830.1 | Cysteinyl-tRNA synthetase%2C class Ia family protein | Chr5:15545764-15548094 REVERSE LENGTH=511	cytosol	'protein.aa activation.cysteine-tRNA ligase'	'tRNA synthetase class I (C) family protein | chr5:15545569-15548186 REVERSE'
			3.80806	0.0456107	5.10635	-3.80806	1	2	AT1G69750.5	AT1G69750.5 | Symbols:ATCOX19-2,COX19-2 | cytochrome c oxidase 19-2,A. THALIANA CYTOCHROME C OXIDASE 19-2 | cytochrome c oxidase 19-2 | Chr1:26236352-26237316 FORWARD LENGTH=98;AT1G69750.4 | Symbols:ATCOX19-2,COX19-2 | cytochrome c oxidase 19-2,A. THALI		'mitochondrial electron transport / ATP synthesis.cytochrome c oxidase'	'Symbols: COX19-2, ATCOX19-2 | cox19 family protein | chr1:26236316-26237501 FORWARD'
-3.79129	0.010046	-7.57502				-3.79129	2	1	AT1G68590.2	AT1G68590.2 | Symbols:PSRP3/1 | plastid-speci&#64257;c ribosomal protein 3/1 | Ribosomal protein PSRP-3/Ycf65 | Chr1:25757593-25758169 REVERSE LENGTH=163;AT1G68590.1 | Symbols:PSRP3/1 | plastid-speci&#64257;c ribosomal protein 3/1 | Ribosomal protein PS	plastid	'protein.synthesis.ribosomal protein.prokaryotic.chloroplast.30S subunit.PSRP3'	'plastid-specific 30S ribosomal protein 3, putative / PSRP-3, putative | chr1:25757404-25758232 REVERSE'
			3.7639	0.000276304	13.3942	-3.7639	0	4	AT1G11480.2	AT1G11480.2 | eukaryotic translation initiation factor-like protein | Chr1:3864368-3866707 REVERSE LENGTH=565;AT1G11480.1 | eukaryotic translation initiation factor-like protein | Chr1:3864368-3866750 REVERSE LENGTH=578	nucleus	'protein.synthesis.initiation'	'eukaryotic translation initiation factor-related | chr1:3864153-3866969 REVERSE'
			3.74454	0.000173513	14.082	-3.74454	1	3	AT2G17340.1	AT2G17340.1 | pantothenate kinase | Chr2:7541615-7544089 REVERSE LENGTH=367	cytosol	'Co-factor and vitamine metabolism.pantothenate.pantothenate kinase (PANK)'	'pantothenate kinase-related | chr2:7541406-7544128 REVERSE'
			3.74426	0.0595626	4.58682	-3.74426	0	2	AT1G69870.1	AT1G69870.1 | Symbols:NRT1.7,AtNPF2.13,NPF2.13 | nitrate transporter 1.7,NRT1/ PTR family 2.13 | nitrate transporter 1.7 | Chr1:26316208-26320097 FORWARD LENGTH=620	plasma membrane	'transport.peptides and oligopeptides'	'proton-dependent oligopeptide transport (POT) family protein | chr1:26316027-26320220 FORWARD'
			3.71825	0.0925987	3.84242	-3.71825	1	2	AT5G63020.1	AT5G63020.1 | Disease resistance protein (CC-NBS-LRR class) family | Chr5:25283252-25286002 REVERSE LENGTH=888	plasma membrane	'stress.biotic.PR-proteins'	'disease resistance protein (CC-NBS-LRR class), putative | chr5:25283063-25286002 REVERSE'
			3.70214	0.016237	6.62495	-3.70214	1	3	AT4G36500.1	AT4G36500.1 | hypothetical protein | Chr4:17226139-17226507 REVERSE LENGTH=122;AT2G18210.1 | hypothetical protein | Chr2:7925392-7925766 REVERSE LENGTH=124	mitochondrion	'not assigned.unknown'	'unknown protein | chr4:17225912-17226610 REVERSE'
			3.6993	0.0479449	4.88033	-3.6993	0	2	AT1G33600.2	AT1G33600.2 | Leucine-rich repeat (LRR) family protein | Chr1:12180776-12182212 FORWARD LENGTH=478;AT1G33600.1 | Leucine-rich repeat (LRR) family protein | Chr1:12180776-12182212 FORWARD LENGTH=478		'not assigned.no ontology'	'leucine-rich repeat family protein | chr1:12180776-12182363 FORWARD'
			3.67674	0.00202344	9.90481	-3.67674	0	2	AT4G39350.1	AT4G39350.1 | Symbols:ATH-A,CESA2,ATCESA2 | cellulose synthase A2 | cellulose synthase A2 | Chr4:18297078-18301890 FORWARD LENGTH=1084	plasma membrane	'cell wall.cellulose synthesis.cellulose synthase'	'Symbols: CESA2, ATH-A, ATCESA2 | CESA2 (CELLULOSE SYNTHASE A2); cellulose synthase/ transferase, transferring glycosyl groups | chr4:18296797-18302192 FORWARD'
			3.67374	0.00568735	8.24787	-3.67374	0	2	AT1G08980.1	AT1G08980.1 | Symbols:ATAMI1,AMI1,TOC64-I,ATTOC64-I | TRANSLOCON AT THE OUTER MEMBRANE OF CHLOROPLASTS 64-I,AMIDASE-LIKE PROTEIN 1,amidase 1,ARABIDOPSIS THALIANA TRANSLOCON AT THE OUTER MEMBRANE OF CHLOROPLASTS 64-I | amidase 1 | Chr1:2884455-2886430 FOR	cytosol	'misc.nitrilases, *nitrile lyases, berberine bridge enzymes, reticuline oxidases, troponine reductases'	'Symbols: ATAMI1, AMI1, ATTOC64-I | AMI1 (AMIDASE 1); amidase/ hydrolase, acting on carbon-nitrogen (but not peptide) bonds / indoleacetamide hydrolase | chr1:2884411-2886620 FORWARD'
			3.66802	0.000100996	14.6563	-3.66802	0	2	AT4G32060.2	AT4G32060.2 | calcium-binding EF hand family protein | Chr4:15501134-15503302 FORWARD LENGTH=454;AT4G32060.1 | calcium-binding EF hand family protein | Chr4:15501134-15503321 FORWARD LENGTH=498	plastid	'signalling.calcium'	'calcium-binding EF hand family protein | chr4:15501078-15503593 FORWARD'
			3.6404	0.0288885	5.60357	-3.6404	0	2	AT2G25280.1	AT2G25280.1 | AmmeMemoRadiSam system protein B | Chr2:10762639-10764631 REVERSE LENGTH=291	cytosol	'not assigned.unknown'	'FUNCTIONS IN: molecular_function unknown; INVOLVED IN: biological_process unknown; LOCATED IN: cellular_component unknown; EXPRESSED IN: 22 plant structures; EXPRESSED DURING: 13 growth stages; CONTAINS InterPro DOMAIN/s: Mediator of ErbB2-driven cell motility (Memo), related (InterPro:IPR002737); Has 742 Blast hits to 742 proteins in 323 species: Archae - 138; Bacteria - 240; Metazoa - 132; Fun…
-3.63434	0.00739968	-7.74401				-3.63434	2	0	AT5G52920.1	AT5G52920.1 | Symbols:PKP-BETA1,PKP2,PKP1 | plastidic pyruvate kinase beta subunit 1,PLASTIDIAL PYRUVATE KINASE 1,PLASTIDIAL PYRUVATE KINASE 2 | plastidic pyruvate kinase beta subunit 1 | Chr5:21463680-21466612 FORWARD LENGTH=579	plastid	'lipid metabolism.FA synthesis and FA elongation.pyruvate kinase'	'Symbols: PKP1, PKP-BETA1, PKP2 | PKP-BETA1 (PLASTIDIC PYRUVATE KINASE BETA SUBUNIT 1); pyruvate kinase | chr5:21463538-21466880 FORWARD'
			3.63113	0.000255973	13.0423	-3.63113	1	3	AT1G73170.1	AT1G73170.1 | P-loop containing nucleoside triphosphate hydrolases superfamily protein | Chr1:27511722-27514783 REVERSE LENGTH=666;AT1G73170.3 | P-loop containing nucleoside triphosphate hydrolases superfamily protein | Chr1:27511346-27514783 REVERSE L	plastid	'protein.degradation'	'ATP binding / ATP-dependent peptidase/ nucleoside-triphosphatase/ nucleotide binding / serine-type endopeptidase | chr1:27511661-27514797 REVERSE'
			3.62837	0.00191382	9.86226	-3.62837	0	4	AT1G01750.1	AT1G01750.1 | Symbols:ADF11 | actin depolymerizing factor 11 | actin depolymerizing factor 11 | Chr1:275528-276126 FORWARD LENGTH=140;AT1G01750.2 | Symbols:ADF11 | actin depolymerizing factor 11 | actin depolymerizing factor 11 | Chr1:275614-276126 FOR	extracellular	'cell.organisation'	'Symbols: ADF11 | ADF11 (ACTIN DEPOLYMERIZING FACTOR 11); actin binding | chr1:275366-276310 FORWARD'
			3.62779	0.0152771	6.58793	-3.62779	1	3	AT5G47435.2	AT5G47435.2 | formyltetrahydrofolate deformylase | Chr5:19241779-19243424 FORWARD LENGTH=323;AT5G47435.1 | formyltetrahydrofolate deformylase | Chr5:19241779-19243424 FORWARD LENGTH=323	mitochondrion	'PS.photorespiration'	'formyltetrahydrofolate deformylase, putative | chr5:19241703-19243988 FORWARD'
			3.60846	0.0484415	4.74434	-3.60846	1	3	AT4G27960.1	AT4G27960.1 | Symbols:UBC9 | ubiquitin conjugating enzyme 9 | ubiquitin conjugating enzyme 9 | Chr4:13916065-13917203 REVERSE LENGTH=148;AT4G27960.2 | Symbols:UBC9 | ubiquitin conjugating enzyme 9 | ubiquitin conjugating enzyme 9 | Chr4:13916065-139172	cytosol	'protein.degradation.ubiquitin.E2'	'Symbols: UBC9 | UBC9 (UBIQUITIN CONJUGATING ENZYME 9); ubiquitin-protein ligase | chr4:13915820-13917420 REVERSE'
			3.59008	0.0701392	4.14309	-3.59008	1	4	AT4G35785.5	AT4G35785.5 | RNA-binding (RRM/RBD/RNP motifs) family protein | Chr4:16953404-16955127 REVERSE LENGTH=230;AT4G35785.1 | RNA-binding (RRM/RBD/RNP motifs) family protein | Chr4:16953404-16955127 REVERSE LENGTH=187;AT4G35785.6 | RNA-binding (RRM/RBD/RNP	nucleus	'RNA.RNA binding'	'nucleic acid binding / nucleotide binding | chr4:16952963-16955266 REVERSE'
-3.58905	0.000493028	-11.8694				-3.58905	4	0	AT3G60240.2	AT3G60240.2 | Symbols:EIF4G,CUM2 | eukaryotic translation initiation factor 4G,CUCUMOVIRUS MULTIPLICATION 2 | eukaryotic translation initiation factor 4G | Chr3:22261842-22268295 FORWARD LENGTH=1723;AT3G60240.3 | Symbols:EIF4G,CUM2 | eukaryotic translat	nucleus	'protein.synthesis.initiation'	'Symbols: EIF4G, CUM2 | EIF4G (EUKARYOTIC TRANSLATION INITIATION FACTOR 4G); translation initiation factor | chr3:22261650-22268445 FORWARD'
			3.58672	0.0776038	3.98167	-3.58672	1	2	AT2G21290.1	AT2G21290.1 | 30S ribosomal protein S31 | Chr2:9112888-9113184 FORWARD LENGTH=98	mitochondrion	'protein.synthesis.ribosomal protein.prokaryotic.mitochondrion.30S subunit.S31'	'unknown protein | chr2:9112856-9113330 FORWARD'
			3.58172	0.0138926	6.65203	-3.58172	1	3	AT2G40270.2	AT2G40270.2 | Protein kinase family protein | Chr2:16822136-16824327 REVERSE LENGTH=482;AT2G40270.1 | Protein kinase family protein | Chr2:16822136-16824327 REVERSE LENGTH=489	plasma membrane	'protein.postranslational modification.kinase.receptor like cytoplasmatic kinase I'	'protein kinase family protein | chr2:16821934-16824506 REVERSE'
			3.57622	0.00100783	10.7165	-3.57622	0	3	AT2G24690.1	AT2G24690.1 | Transcriptional factor B3 family protein | Chr2:10499551-10503110 REVERSE LENGTH=777;AT2G24690.2 | Transcriptional factor B3 family protein | Chr2:10499551-10503110 REVERSE LENGTH=832	nucleus	'RNA.regulation of transcription.B3 transcription factor family'	'DNA binding / transcription factor | chr2:10499551-10503140 REVERSE'
			3.51102	0.0492247	4.59177	-3.51102	0	2	AT4G15470.1	AT4G15470.1 | Symbols:LFG5,AtLFG5 | LIFEGUARD 5 | Bax inhibitor-1 family protein | Chr4:8843661-8845505 FORWARD LENGTH=256	vacuole	'not assigned.no ontology'	'EXPRESSED IN: 24 plant structures; EXPRESSED DURING: 15 growth stages; CONTAINS InterPro DOMAIN/s: Uncharacterised protein family UPF0005 (InterPro:IPR006214); BEST Arabidopsis thaliana protein match is: glutamate binding (TAIR:AT1G03070.1); Has 4000 Blast hits to 3999 proteins in 955 species: Archae - 0; Bacteria - 1775; Metazoa - 750; Fungi - 92; Plants - 143; Viruses - 77; Other Eukaryotes - …
			3.49589	0.0169625	6.18951	-3.49589	0	2	AT4G04610.1	AT4G04610.1 | Symbols:APR,APR1,ATAPR1,PRH19 | PAPS REDUCTASE HOMOLOG 19,APS reductase 1 | APS reductase 1 | Chr4:2325069-2326718 FORWARD LENGTH=465	plastid	'S-assimilation.APR'	'Symbols: APR1, APR, PRH19, ATAPR1 | APR1 (APS REDUCTASE 1); adenylyl-sulfate reductase | chr4:2325003-2327013 FORWARD'
			3.47225	0.0253639	5.54095	-3.47225	1	4	AT5G18430.1	AT5G18430.1 | GDSL-like Lipase/Acylhydrolase superfamily protein | Chr5:6110363-6111934 REVERSE LENGTH=362	extracellular	'misc.GDSL-motif lipase'	'GDSL-motif lipase/hydrolase family protein | chr5:6110255-6112029 REVERSE'
			3.46987	0.0231244	5.67647	-3.46987	0	2	AT3G51370.1	AT3G51370.1 | Protein phosphatase 2C family protein | Chr3:19070054-19071975 FORWARD LENGTH=379;AT3G51370.3 | Protein phosphatase 2C family protein | Chr3:19070054-19071975 FORWARD LENGTH=379;AT3G51370.2 | Protein phosphatase 2C family protein | Chr3	plasma membrane	'protein.postranslational modification'	'protein phosphatase 2C, putative / PP2C, putative | chr3:19069363-19072195 FORWARD'
			3.46551	0.00364117	8.45154	-3.46551	1	4	AT1G65870.1	AT1G65870.1 | Disease resistance-responsive (dirigent-like protein) family protein | Chr1:24503624-24504193 FORWARD LENGTH=189	extracellular	'stress.biotic.PR-proteins'	'disease resistance-responsive family protein | chr1:24503624-24504193 FORWARD'
			3.44137	0.109532	3.3053	-3.44137	0	2	AT3G21770.1	AT3G21770.1 | Peroxidase superfamily protein | Chr3:7673345-7674661 FORWARD LENGTH=329	extracellular	'misc.peroxidases'	'peroxidase 30 (PER30) (P30) (PRXR9) | chr3:7673276-7674839 FORWARD'
			3.40626	0.0440103	4.6204	-3.40626	0	2	AT4G01750.1	AT4G01750.1 | Symbols:RGXT2 | rhamnogalacturonan xylosyltransferase 2 | rhamnogalacturonan xylosyltransferase 2 | Chr4:756534-758364 FORWARD LENGTH=367;AT4G01770.1 | Symbols:RGXT1 | rhamnogalacturonan xylosyltransferase 1 | rhamnogalacturonan xylosyltra	mitochondrion	'cell wall.pectin synthesis.rhamnogalacturonan II.Xylose Transferase with Fucose Acceptor'	'Symbols: RGXT2 | RGXT2 (rhamnogalacturonan xylosyltransferase 2); UDP-xylosyltransferase | chr4:756363-758590 FORWARD'
			3.40342	0.0355411	4.93247	-3.40342	1	2	AT3G59110.1	AT3G59110.1 | Protein kinase superfamily protein | Chr3:21855673-21857847 FORWARD LENGTH=512	plasma membrane	'protein.postranslational modification.kinase.receptor like cytoplasmatic kinase V'	'protein kinase family protein | chr3:21854719-21858204 FORWARD'
-1.44901	0.0455329	-1.9441	1.94756	0.11208	1.85111	-3.39657	3	4	AT5G36170.4	AT5G36170.4 | Symbols:HCF109,ATPRFB | high chlorophyll fluorescent 109 | high chlorophyll fluorescent 109 | Chr5:14236297-14237974 REVERSE LENGTH=390;AT5G36170.3 | Symbols:HCF109,ATPRFB | high chlorophyll fluorescent 109 | high chlorophyll fluorescent 1		'protein.synthesis.release'	'Symbols: HCF109, ATPRFB | HCF109 (HIGH CHLOROPHYLL FLUORESCENT 109); translation release factor/ translation release factor, codon specific | chr5:14235876-14238026 REVERSE'
			3.38292	0.0314786	5.08109	-3.38292	1	2	AT1G33970.5	AT1G33970.5 | P-loop containing nucleoside triphosphate hydrolases superfamily protein | Chr1:12349614-12350960 REVERSE LENGTH=342;AT1G33970.4 | P-loop containing nucleoside triphosphate hydrolases superfamily protein | Chr1:12349614-12350960 REVERSE L	nucleus	'stress.biotic'	'avirulence-responsive protein, putative / avirulence induced gene protein, putative / AIG protein, putative | chr1:12349463-12351203 REVERSE'
			3.33187	0.00623992	7.34617	-3.33187	1	3	AT2G35940.3	AT2G35940.3 | Symbols:EDA29,BLH1 | BEL1-like homeodomain 1,embryo sac development arrest 29 | BEL1-like homeodomain 1 | Chr2:15089171-15091699 REVERSE LENGTH=680;AT2G35940.2 | Symbols:EDA29,BLH1 | BEL1-like homeodomain 1,embryo sac development arrest 29	cytosol,nucleus	'RNA.regulation of transcription.HB,Homeobox transcription factor family'	'Symbols: BLH1, EDA29 | BLH1 (BEL1-LIKE HOMEODOMAIN 1); DNA binding / protein heterodimerization/ protein homodimerization/ transcription factor | chr2:15088833-15092415 REVERSE'
			3.31993	0.0419233	4.57336	-3.31993	1	2	AT2G30270.1	AT2G30270.1 | LURP-one-like protein (DUF567) | Chr2:12908027-12909057 REVERSE LENGTH=182	cytosol	'not assigned.unknown'	'unknown protein | chr2:12907841-12909261 REVERSE'
			3.2854	0.0833349	3.54551	-3.2854	0	2	AT2G45990.2	AT2G45990.2 | ribosomal RNA small subunit methyltransferase G | Chr2:18919402-18921043 FORWARD LENGTH=268;AT2G45990.1 | ribosomal RNA small subunit methyltransferase G | Chr2:18919402-18921043 FORWARD LENGTH=268;AT2G45990.4 | ribosomal RNA small subun	cytosol	'not assigned.unknown'	'unknown protein | chr2:18919316-18921229 FORWARD'
0.24815	0.824529	0.0207936	3.52834	0.190977	2.53694	-3.28019	2	2	AT1G10730.1	AT1G10730.1 | Symbols:AP1M1 | adaptor protein-1 mu-adaptin 1 | Clathrin adaptor complexes medium subunit family protein | Chr1:3565463-3567779 FORWARD LENGTH=428	cytosol	'protein.targeting.secretory pathway.unspecified'	'clathrin adaptor complexes medium subunit family protein | chr1:3565463-3567779 FORWARD'
			3.27444	0.00557519	7.37975	-3.27444	0	2	AT4G13170.1	AT4G13170.1 | Ribosomal protein L13 family protein | Chr4:7655133-7656542 REVERSE LENGTH=206	cytosol	'protein.synthesis.ribosomal protein.eukaryotic.60S subunit.L13A'	'60S ribosomal protein L13A (RPL13aC) | chr4:7654944-7656594 REVERSE'
			3.27241	0.0164699	5.83572	-3.27241	1	4	AT3G04770.1	AT3G04770.1 | Symbols:RPSAb | 40s ribosomal protein SA B | 40s ribosomal protein SA B | Chr3:1309465-1310846 REVERSE LENGTH=332	cytosol	'protein.synthesis.ribosomal protein.eukaryotic.40S subunit.SA'	'Symbols: RPSAb | RPSAb (40S ribosomal protein SA B); structural constituent of ribosome | chr3:1309294-1310887 REVERSE'
-2.6139	0.0758042	-2.92836	0.644829	0.437947	0.231222	-3.25872	2	4	AT5G41970.1	AT5G41970.1 | Metal-dependent protein hydrolase | Chr5:16791198-16792961 FORWARD LENGTH=373	mitochondrion	'not assigned.unknown'	'FUNCTIONS IN: molecular_function unknown; INVOLVED IN: biological_process unknown; LOCATED IN: mitochondrion; EXPRESSED IN: 24 plant structures; EXPRESSED DURING: 13 growth stages; CONTAINS InterPro DOMAIN/s: Metal-dependent protein hydrolase (InterPro:IPR003226); BEST Arabidopsis thaliana protein match is: unknown protein (TAIR:AT3G49320.1); Has 464 Blast hits to 461 proteins in 209 species: Ar…
			3.2307	0.00155527	9.07243	-3.2307	1	3	AT4G21990.1	AT4G21990.1 | Symbols:PRH26,PRH-26,APR3,ATAPR3 | PAPS REDUCTASE HOMOLOG 26,APS reductase 3 | APS reductase 3 | Chr4:11657284-11658973 REVERSE LENGTH=458;AT4G21990.2 | Symbols:PRH26,PRH-26,APR3,ATAPR3 | PAPS REDUCTASE HOMOLOG 26,APS reductase 3 | APS red	plastid	'S-assimilation.APR'	'Symbols: APR3, PRH-26, PRH26, ATAPR3 | APR3 (APS REDUCTASE 3); adenylyl-sulfate reductase | chr4:11657008-11659105 REVERSE'
			3.22215	0.0122812	6.15675	-3.22215	0	4	AT1G49650.1	AT1G49650.1 | alpha/beta-Hydrolases superfamily protein | Chr1:18377363-18378487 REVERSE LENGTH=374	mitochondrion	'lipid metabolism.lipid degradation.lysophospholipases.carboxylesterase'	'cell death associated protein-related | chr1:18377252-18378634 REVERSE'
			3.21692	0.0270546	5.04336	-3.21692	0	4	AT4G28360.1	AT4G28360.1 | Ribosomal protein L22p/L17e family protein | Chr4:14029294-14030926 REVERSE LENGTH=271	mitochondrion	'protein.synthesis.ribosomal protein.prokaryotic.chloroplast.50S subunit.L22'	'ribosomal protein L22 family protein | chr4:14029009-14031040 REVERSE'
-7.90762	0.000201597	-29.2227	-4.69787	9.85093e-05	-18.8221	-3.20974	4	2	AT3G16460.1	AT3G16460.1 | Symbols:JAL34 | jacalin-related lectin 34 | Mannose-binding lectin superfamily protein | Chr3:5593029-5595522 FORWARD LENGTH=705;AT3G16460.2 | Symbols:JAL34 | jacalin-related lectin 34 | Mannose-binding lectin superfamily protein | Chr3:5	endoplasmic reticulum,plasma membrane	'hormone metabolism.jasmonate.induced-regulated-responsive-activated'	'jacalin lectin family protein | chr3:5592582-5595710 FORWARD'
			3.2062	0.0642549	3.82209	-3.2062	1	3	AT5G22770.6	AT5G22770.6 | Symbols:alpha-ADR | alpha-adaptin | alpha-adaptin | Chr5:7579844-7588026 REVERSE LENGTH=1012;AT5G22770.5 | Symbols:alpha-ADR | alpha-adaptin | alpha-adaptin | Chr5:7579844-7588026 REVERSE LENGTH=1012;AT5G22770.4 | Symbols:alpha-ADR | alp		'cell.vesicle transport'	'Symbols: alpha-ADR | alpha-ADR (alpha-adaptin); binding / protein binding / protein transporter | chr5:7579544-7588246 REVERSE'
			3.20187	0.0857567	3.41554	-3.20187	1	2	AT5G02120.1	AT5G02120.1 | Symbols:PDE335,OHP | one helix protein,PIGMENT DEFECTIVE 335 | one helix protein | Chr5:419144-419633 FORWARD LENGTH=110	plastid	'PS.lightreaction.photosystem II.PSII polypeptide subunits'	'Symbols: OHP | OHP (ONE HELIX PROTEIN) | chr5:419091-419773 FORWARD'
			3.17395	0.108497	3.06153	-3.17395	1	2	AT5G17280.1	AT5G17280.1 | oxidoreductase-like protein%2C amino-terminal protein | Chr5:5686355-5686762 FORWARD LENGTH=135	plastid	'not assigned.unknown'	'unknown protein | chr5:5686299-5686895 FORWARD'
			3.1596	0.0116339	6.11154	-3.1596	1	2	AT3G46450.3	AT3G46450.3 | SEC14 cytosolic factor family protein / phosphoglyceride transfer family protein | Chr3:17093297-17095319 REVERSE LENGTH=486;AT3G46450.1 | SEC14 cytosolic factor family protein / phosphoglyceride transfer family protein | Chr3:17093297-17		'protein.targeting.secretory pathway.unspecified'	'SEC14 cytosolic factor family protein / phosphoglyceride transfer family protein | chr3:17092938-17095639 REVERSE'
			3.14847	0.00378926	7.62384	-3.14847	0	3	AT4G26100.1	AT4G26100.1 | Symbols:CKL1,CK1 | casein kinase 1 | casein kinase 1 | Chr4:13227885-13230508 REVERSE LENGTH=450;AT5G57015.1 | Symbols:ckl12 | casein kinase I-like 12 | casein kinase I-like 12 | Chr5:23071508-23074577 FORWARD LENGTH=435	cytosol	'protein.postranslational modification'	'Symbols: CK1, CKL1 | CK1 (CASEIN KINASE 1); ATP binding / kinase/ protein kinase/ protein serine/threonine kinase | chr4:13227450-13230797 REVERSE'
			3.13426	0.0475487	4.14619	-3.13426	1	2	AT2G28760.3	AT2G28760.3 | Symbols:UXS6 | UDP-XYL synthase 6 | UDP-XYL synthase 6 | Chr2:12336469-12338642 REVERSE LENGTH=343;AT2G28760.2 | Symbols:UXS6 | UDP-XYL synthase 6 | UDP-XYL synthase 6 | Chr2:12336469-12338642 REVERSE LENGTH=343;AT2G28760.1 | Symbols:UXS	plastid	'cell wall.precursor synthesis.UXS'	'Symbols: UXS6 | NAD-dependent epimerase/dehydratase family protein | chr2:12336188-12339027 REVERSE'
			3.11974	0.00138503	8.9179	-3.11974	1	5	AT2G43320.2	AT2G43320.2 | S-adenosyl-L-methionine-dependent methyltransferases superfamily protein | Chr2:17996874-17999158 REVERSE LENGTH=351;AT2G43320.1 | S-adenosyl-L-methionine-dependent methyltransferases superfamily protein | Chr2:17996874-17999158 REVERSE L	cytosol,plasma membrane	'not assigned.unknown'	'unknown protein | chr2:17996650-17999927 REVERSE'
			3.11807	0.117457	2.90019	-3.11807	0	3	AT1G33360.1	AT1G33360.1 | ATP-dependent Clp protease | Chr1:12092111-12095789 FORWARD LENGTH=656	mitochondrion	'protein.degradation.serine protease'	'ATP-dependent Clp protease ATP-binding subunit ClpX, putative | chr1:12091877-12096025 FORWARD'
			3.11659	0.0519987	4.00172	-3.11659	0	3	AT3G44820.1	AT3G44820.1 | Phototropic-responsive NPH3 family protein | Chr3:16361864-16364411 REVERSE LENGTH=651	plasma membrane	'signalling.light'	'protein binding / signal transducer | chr3:16361370-16364610 REVERSE'
			3.10994	0.0155464	5.62392	-3.10994	0	2	AT4G25940.1	AT4G25940.1 | ENTH/ANTH/VHS superfamily protein | Chr4:13169792-13172700 REVERSE LENGTH=601	cytosol	'not assigned.no ontology.epsin N-terminal homology (ENTH) domain-containing protein'	'epsin N-terminal homology (ENTH) domain-containing protein | chr4:13169641-13172881 REVERSE'
			3.07579	0.0446454	4.153	-3.07579	1	2	AT1G08490.1	AT1G08490.1 | Symbols:ATSUFS,SUFS,ATCPNIFS,ATNFS2,CPNIFS | chloroplastic NIFS-like cysteine desulfurase | chloroplastic NIFS-like cysteine desulfurase | Chr1:2685980-2688547 REVERSE LENGTH=463	plastid	'signalling.in sugar and nutrient physiology'	'Symbols: ATSUFS, SUFS, ATCPNIFS, ATNFS2, CPNIFS | CPNIFS (CHLOROPLASTIC NIFS-LIKE CYSTEINE DESULFURASE); cysteine desulfurase/ selenocysteine lyase/ transaminase | chr1:2685659-2688595 REVERSE'
			3.06342	0.0360904	4.41932	-3.06342	0	2	AT3G10270.1	AT3G10270.1 | Symbols:GYRB1 | DNA GYRASE B1 | DNA gyrase subunit B | Chr3:3173805-3179726 REVERSE LENGTH=730;AT3G10270.2 | Symbols:GYRB1 | DNA GYRASE B1 | DNA gyrase subunit B | Chr3:3173805-3179756 REVERSE LENGTH=740	mitochondrion	'DNA.repair'	'ATP binding / DNA binding / DNA topoisomerase (ATP-hydrolyzing) | chr3:3173580-3179756 REVERSE'
			3.0521	0.000966059	9.20206	-3.0521	1	3	AT3G01920.1	AT3G01920.1 | DHBP synthase RibB-like alpha/beta domain-containing protein | Chr3:317449-319001 FORWARD LENGTH=307;AT3G01920.2 | DHBP synthase RibB-like alpha/beta domain-containing protein | Chr3:317449-319001 FORWARD LENGTH=334	mitochondrion	'not assigned.no ontology'	'yrdC family protein | chr3:317432-319121 FORWARD'
-3.04859	0.0989796	-3.06217				-3.04859	2	0	AT3G46560.1	AT3G46560.1 | Symbols:TIM9,emb2474,AtTIM9 | embryo defective 2474,TRANSLOCASE OF THE INNER MEMBRANE 9 | Tim10/DDP family zinc finger protein | Chr3:17138632-17139301 FORWARD LENGTH=93	mitochondrion	'protein.targeting.mitochondria'	'Symbols: TIM9, emb2474 | TIM9; P-P-bond-hydrolysis-driven protein transmembrane transporter | chr3:17138587-17139512 FORWARD'
			3.03418	0.0494076	3.96327	-3.03418	0	2	AT5G27650.1	AT5G27650.1 | Tudor/PWWP/MBT superfamily protein | Chr5:9785511-9789094 FORWARD LENGTH=1072	nucleus	'RNA.regulation of transcription.PWWP domain protein'	'PWWP domain-containing protein | chr5:9785407-9789232 FORWARD'
-3.02043	0.0388761	-4.25977				-3.02043	2	1	AT2G36380.1	AT2G36380.1 | Symbols:ABCG34,ATPDR6,PDR6 | pleiotropic drug resistance 6,PLEIOTROPIC DRUG RESISTANCE 6,ATP-binding cassette G34 | pleiotropic drug resistance 6 | Chr2:15257583-15263627 FORWARD LENGTH=1453	plasma membrane	'transport.ABC transporters and multidrug resistance systems'	'Symbols: PDR6, ATPDR6 | PDR6; ATPase, coupled to transmembrane movement of substances | chr2:15257583-15263766 FORWARD'
			2.99721	0.00345353	7.37835	-2.99721	1	2	AT5G45890.1	AT5G45890.1 | Symbols:SAG12,AtSAG12 | senescence-associated gene 12 | senescence-associated gene 12 | Chr5:18613300-18614759 FORWARD LENGTH=346	vacuole	'protein.degradation.cysteine protease'	'Symbols: SAG12 | SAG12 (SENESCENCE-ASSOCIATED GENE 12); cysteine-type peptidase | chr5:18613259-18614930 FORWARD'
			2.98338	0.00193861	8.09245	-2.98338	1	3	AT1G32440.1	AT1G32440.1 | Symbols:PKp3 | plastidial pyruvate kinase 3 | plastidial pyruvate kinase 3 | Chr1:11712205-11714963 FORWARD LENGTH=571	plastid	'lipid metabolism.FA synthesis and FA elongation.pyruvate kinase'	'Symbols: PKp3 | PKp3 (plastidial pyruvate kinase 3); pyruvate kinase | chr1:11712162-11715112 FORWARD'
			2.98218	0.0317741	4.46708	-2.98218	0	2	AT4G04955.2	AT4G04955.2 | Symbols:ALN,ATALN | allantoinase | allantoinase | Chr4:2522301-2524619 REVERSE LENGTH=409;AT4G04955.1 | Symbols:ALN,ATALN | allantoinase | allantoinase | Chr4:2522301-2525259 REVERSE LENGTH=506		'nucleotide metabolism.degradation'	'Symbols: ATALN | ATALN (Arabidopsis allantoinase); allantoinase/ hydrolase | chr4:2522034-2525280 REVERSE'
			2.97997	0.011502	5.77883	-2.97997	1	2	AT4G11890.1	AT4G11890.1 | Symbols:ARCK1,CRK45 | ABA- AND OSMOTIC-STRESS-INDUCIBLE RECEPTOR-LIKE CYTOSOLIC KINASE1,cysteine-rich receptor-like protein kinase 45 | Protein kinase superfamily protein | Chr4:7148269-7149772 FORWARD LENGTH=351;AT4G11890.2 | Symbols:ARC	plasma membrane	'signalling.receptor kinases.DUF 26'	'protein kinase family protein | chr4:7148246-7149921 FORWARD'
			2.96191	0.102258	2.93319	-2.96191	0	2	AT5G64220.2	AT5G64220.2 | Symbols:CAMTA2 | calmodulin-binding transcription activator 2 | Calmodulin-binding transcription activator protein with CG-1 and Ankyrin domain | Chr5:25686434-25691903 FORWARD LENGTH=1050;AT5G64220.1 | Symbols:CAMTA2 | calmodulin-binding	nucleus	'RNA.regulation of transcription.AtSR Transcription Factor family'	'calmodulin-binding protein | chr5:25686246-25692215 FORWARD'
			2.95668	0.0943501	3.03135	-2.95668	1	4	AT4G36140.2	AT4G36140.2 | disease resistance protein (TIR-NBS-LRR class) | Chr4:17098956-17103848 REVERSE LENGTH=1422;AT4G36140.1 | disease resistance protein (TIR-NBS-LRR class) | Chr4:17098956-17104479 REVERSE LENGTH=1607		'stress.biotic.PR-proteins'	'disease resistance protein (TIR-NBS-LRR class), putative | chr4:17098956-17104479 REVERSE'
			2.95535	0.0439495	4.01054	-2.95535	1	2	AT4G02380.2	AT4G02380.2 | Symbols:SAG21,AtLEA5 | senescence-associated gene 21,Arabidopsis thaliana late embryogenensis abundant like 5 | senescence-associated gene 21 | Chr4:1046414-1046746 REVERSE LENGTH=78;AT4G02380.1 | Symbols:SAG21,AtLEA5 | senescence-associat	mitochondrion	'development.late embryogenesis abundant'	'Symbols: SAG21, AtLEA5 | SAG21 (SENESCENCE-ASSOCIATED GENE 21) | chr4:1046204-1046997 REVERSE'
			2.93877	0.150505	2.41698	-2.93877	0	2	AT4G13330.6	AT4G13330.6 | S-adenosyl-L-methionine-dependent methyltransferases superfamily protein | Chr4:7754248-7755481 REVERSE LENGTH=334;AT4G13330.5 | S-adenosyl-L-methionine-dependent methyltransferases superfamily protein | Chr4:7754248-7755481 REVERSE LENGT		'not assigned.unknown'	'unknown protein | chr4:7754248-7755955 REVERSE'
			2.93201	0.194754	2.08323	-2.93201	1	2	AT3G49490.1	AT3G49490.1 | hypothetical protein | Chr3:18344926-18348648 REVERSE LENGTH=953	nucleus	'not assigned.unknown'	'unknown protein | chr3:18344744-18348699 REVERSE'
			2.91728	0.00601521	6.47854	-2.91728	1	3	AT1G52190.1	AT1G52190.1 | Symbols:NRT1.11,NPF1.2,AtNPF1.2 | nitrate transporter 1.11,NRT1/ PTR family 1.2 | Major facilitator superfamily protein | Chr1:19434671-19438673 FORWARD LENGTH=607	plasma membrane	'transport.peptides and oligopeptides'	'proton-dependent oligopeptide transport (POT) family protein | chr1:19434509-19438971 FORWARD'
			2.90832	0.019715	4.95928	-2.90832	1	2	AT4G22290.1	AT4G22290.1 | Ubiquitin-specific protease family C19-related protein | Chr4:11783199-11785730 REVERSE LENGTH=445	plasma membrane	'protein.degradation.ubiquitin'	'ubiquitin thiolesterase | chr4:11782905-11785816 REVERSE'
			2.8944	0.025537	4.61028	-2.8944	1	2	AT1G65790.1	AT1G65790.1 | Symbols:ARK1,RK1 | receptor kinase 1 | receptor kinase 1 | Chr1:24468932-24472329 FORWARD LENGTH=843;AT1G65790.3 | Symbols:ARK1,RK1 | receptor kinase 1 | receptor kinase 1 | Chr1:24468932-24471342 FORWARD LENGTH=606;AT1G65790.2 | Symbols	plasma membrane	'signalling.receptor kinases.S-locus glycoprotein like'	'Symbols: ARK1 | ARK1 (A. THALIANA RECEPTOR KINASE 1); kinase/ protein kinase/ protein serine/threonine kinase/ transmembrane receptor protein kinase | chr1:24468932-24472329 FORWARD'
			2.87784	0.0774321	3.19751	-2.87784	1	2	AT4G33470.1	AT4G33470.1 | Symbols:ATHDA14,HDA14 | histone deacetylase 14 | histone deacetylase 14 | Chr4:16102774-16105439 REVERSE LENGTH=423	plastid	'RNA.regulation of transcription.HDA'	'Symbols: hda14, ATHDA14 | hda14 (histone deacetylase 14); histone deacetylase | chr4:16102595-16105493 REVERSE'
			2.86345	0.0622829	3.45227	-2.86345	1	2	AT5G10260.1	AT5G10260.1 | Symbols:AtRABH1e,RABH1e | RAB GTPase homolog H1E | RAB GTPase homolog H1E | Chr5:3219991-3221301 FORWARD LENGTH=207	cytosol	'signalling.G-proteins'	'Symbols: AtRABH1e | AtRABH1e (Arabidopsis Rab GTPase homolog H1e); GTP binding | chr5:3219991-3221515 FORWARD'
			2.86232	0.00162377	7.98438	-2.86232	1	2	AT1G19690.1	AT1G19690.1 | NAD(P)-binding Rossmann-fold superfamily protein | Chr1:6807925-6809562 REVERSE LENGTH=352	plastid	'not assigned.unknown'	'binding / catalytic/ coenzyme binding | chr1:6807715-6809569 REVERSE'
			2.85094	0.0349086	4.15401	-2.85094	0	2	AT5G05987.1	AT5G05987.1 | Symbols:PRA1.A2 | prenylated RAB acceptor 1.A2 | prenylated RAB acceptor 1.A2 | Chr5:1804881-1806559 FORWARD LENGTH=209	plasma membrane	'signalling.G-proteins'	'Symbols: PRA1.A2 | PRA1.A2 (PRENYLATED RAB ACCEPTOR 1.A2) | chr5:1804804-1806850 FORWARD'
-2.84601	0.0149836	-5.19222				-2.84601	2	1	AT4G28660.1	AT4G28660.1 | Symbols:PSB28 | photosystem II reaction center PSB28 protein | photosystem II reaction center PSB28 protein | Chr4:14150008-14150933 FORWARD LENGTH=183;AT4G28660.2 | Symbols:PSB28 | photosystem II reaction center PSB28 protein | photosyste	plastid	'PS.lightreaction.photosystem II.PSII polypeptide subunits'	'Symbols: PSB28 | PSB28 (PHOTOSYSTEM II REACTION CENTER PSB28 PROTEIN) | chr4:14149916-14151104 FORWARD'
			2.84445	0.0255208	4.53151	-2.84445	0	2	AT1G59520.3	AT1G59520.3 | Symbols:CW7 | | CW7 | Chr1:21861589-21866016 FORWARD LENGTH=388;AT1G59520.1 | Symbols:CW7 | | CW7 | Chr1:21861589-21866016 FORWARD LENGTH=388;AT1G59520.4 | Symbols:CW7 | | CW7 | Chr1:21861589-21865940 FORWARD LENGTH=396;AT1G59520.6	cytosol	'not assigned.unknown'	'Symbols: CW7 | CW7 | chr1:21861384-21866190 FORWARD'
			2.83363	0.138355	2.4341	-2.83363	1	4	AT3G15890.1	AT3G15890.1 | Protein kinase superfamily protein | Chr3:5374389-5376114 FORWARD LENGTH=361;AT1G52540.2 | Protein kinase superfamily protein | Chr1:19570298-19571571 REVERSE LENGTH=347;AT1G52540.1 | Protein kinase superfamily protein | Chr1:19570298-1	nucleus	'signalling.receptor kinases.misc'	'protein kinase family protein | chr3:5374248-5376275 FORWARD'
			2.82377	0.205225	1.9421	-2.82377	0	2	AT5G64460.8	AT5G64460.8 | Phosphoglycerate mutase family protein | Chr5:25773009-25775104 REVERSE LENGTH=282;AT5G64460.6 | Phosphoglycerate mutase family protein | Chr5:25773009-25775104 REVERSE LENGTH=282;AT5G64460.4 | Phosphoglycerate mutase family protein | C	cytosol	'not assigned.unknown'	'FUNCTIONS IN: molecular_function unknown; INVOLVED IN: biological_process unknown; LOCATED IN: cellular_component unknown; EXPRESSED IN: 22 plant structures; EXPRESSED DURING: 13 growth stages; CONTAINS InterPro DOMAIN/s: Phosphoglycerate mutase (InterPro:IPR013078); BEST Arabidopsis thaliana protein match is: unknown protein (TAIR:AT1G58280.3); Has 385 Blast hits to 382 proteins in 84 species: …
			2.82107	0.0748137	3.17657	-2.82107	1	2	AT1G31020.1	AT1G31020.1 | Symbols:ATO2,TO2 | thioredoxin O2 | thioredoxin O2 | Chr1:11057252-11058703 FORWARD LENGTH=159	plastid	'redox.thioredoxin'	'Symbols: ATO2 | ATO2 (Arabidopsis thioredoxin o2) | chr1:11057105-11058867 FORWARD'
			2.81664	0.00302752	7.09486	-2.81664	1	3	AT3G10960.1	AT3G10960.1 | Symbols:ATAZG1,AZG1 | AZA-guanine resistant1 | AZA-guanine resistant1 | Chr3:3424986-3426725 REVERSE LENGTH=579	plastid	'transport.misc'	'xanthine/uracil permease family protein | chr3:3424813-3426997 REVERSE'
			2.79931	0.017398	4.92539	-2.79931	1	5	AT1G54150.2	AT1G54150.2 | Symbols:SPL2 | SP1-like 2 | E3 Ubiquitin ligase family protein | Chr1:20215480-20217000 FORWARD LENGTH=310;AT1G54150.1 | Symbols:SPL2 | SP1-like 2 | E3 Ubiquitin ligase family protein | Chr1:20215480-20217303 FORWARD LENGTH=383		'protein.degradation.ubiquitin.E3.RING'	'zinc finger (C3HC4-type RING finger) family protein | chr1:20215432-20217489 FORWARD'
			2.7831	0.0476167	3.67993	-2.7831	1	2	AT3G23830.2	AT3G23830.2 | Symbols:RBGA4,GRP4,AtGRP4,GR-RBP4 | RNA-binding glycine-rich protein A4,glycine-rich RNA-binding protein 4 | glycine-rich RNA-binding protein 4 | Chr3:8606762-8607677 REVERSE LENGTH=136;AT3G23830.1 | Symbols:RBGA4,GRP4,AtGRP4,GR-RBP4 | RNA	mitochondrion	'RNA.RNA binding'	'Symbols: GR-RBP4, GRP4 | GRP4 (GLYCINE-RICH RNA-BINDING PROTEIN 4); RNA binding / double-stranded DNA binding / single-stranded DNA binding | chr3:8606477-8608055 REVERSE'
2.72909	0.0643502	3.25157	5.50219	0.0545987	6.94826	-2.7731	2	2	AT2G29360.1	AT2G29360.1 | NAD(P)-binding Rossmann-fold superfamily protein | Chr2:12603849-12605121 FORWARD LENGTH=271	cytosol	'misc.nitrilases, *nitrile lyases, berberine bridge enzymes, reticuline oxidases, troponine reductases'	'tropinone reductase, putative / tropine dehydrogenase, putative | chr2:12603803-12605271 FORWARD'
-2.75713	0.0358221	-3.9864				-2.75713	2	1	AT3G53460.3	AT3G53460.3 | Symbols:CP29 | chloroplast RNA-binding protein 29 | chloroplast RNA-binding protein 29 | Chr3:19819738-19821423 REVERSE LENGTH=342;AT3G53460.2 | Symbols:CP29 | chloroplast RNA-binding protein 29 | chloroplast RNA-binding protein 29 | Chr3	plastid	'RNA.regulation of transcription.unclassified'	'Symbols: CP29 | CP29; RNA binding / poly(U) binding | chr3:19819210-19821505 REVERSE'
			2.75705	0.162997	2.17206	-2.75705	1	2	AT1G24267.1	AT1G24267.1 | bZIP transcription factor%2C putative (DUF1664) | Chr1:8604451-8607241 REVERSE LENGTH=343;AT1G24267.2 | bZIP transcription factor%2C putative (DUF1664) | Chr1:8604451-8607241 REVERSE LENGTH=344	extracellular	'not assigned.unknown'	'unknown protein | chr1:8604069-8607484 REVERSE'
3.24228	0.0900233	3.39028	5.99138	0.0141235	11.0844	-2.7491	2	2	AT4G17830.1	AT4G17830.1 | Symbols:AtNAOD | N2-acetylornithine deacetylase | Peptidase M20/M25/M40 family protein | Chr4:9915916-9918049 FORWARD LENGTH=440;AT4G17830.2 | Symbols:AtNAOD | N2-acetylornithine deacetylase | Peptidase M20/M25/M40 family protein | Chr4:9	cytosol	'protein.degradation'	'peptidase M20/M25/M40 family protein | chr4:9915831-9918243 FORWARD'
			2.74754	0.0390072	3.87088	-2.74754	1	4	AT5G49840.2	AT5G49840.2 | ATP-dependent Clp protease | Chr5:20255243-20258931 FORWARD LENGTH=601;AT5G49840.3 | ATP-dependent Clp protease | Chr5:20255243-20259035 FORWARD LENGTH=608;AT5G49840.1 | ATP-dependent Clp protease | Chr5:20255243-20259035 FORWARD LENGTH		'protein.degradation.serine protease'	'ATP binding / ATPase/ nucleoside-triphosphatase/ nucleotide binding / protein binding | chr5:20255191-20259300 FORWARD'
			2.72632	0.147817	2.26359	-2.72632	1	2	AT5G51640.1	AT5G51640.1 | Symbols:YLS7,TBL17 | TRICHOME BIREFRINGENCE-LIKE 17,YELLOW-LEAF-SPECIFIC GENE 7 | trichome birefringence-like protein (DUF828) | Chr5:20975401-20977378 REVERSE LENGTH=501;AT4G25360.2 | Symbols:TBL18 | TRICHOME BIREFRINGENCE-LIKE 18 | TRICH	plasma membrane	'development.unspecified'	'Symbols: YLS7 | YLS7 | chr5:20975180-20977625 REVERSE'
-4.98149	0.00462654	-11.6305	-2.25854	0.0132858	-4.2384	-2.72295	2	5	AT1G79530.1	AT1G79530.1 | Symbols:GAPCP-1 | glyceraldehyde-3-phosphate dehydrogenase of plastid 1 | glyceraldehyde-3-phosphate dehydrogenase of plastid 1 | Chr1:29916232-29919088 REVERSE LENGTH=422	plastid	'glycolysis.plastid branch.glyceraldehyde 3-phosphate dehydrogenase (GAP-DH)'	'Symbols: GAPCP-1 | GAPCP-1 (GLYCERALDEHYDE-3-PHOSPHATE DEHYDROGENASE OF PLASTID 1); NAD or NADH binding / binding / catalytic/ glyceraldehyde-3-phosphate dehydrogenase (phosphorylating)/ glyceraldehyde-3-phosphate dehydrogenase | chr1:29915902-29919234 REVERSE'
			2.72205	0.137235	2.34786	-2.72205	1	2	AT2G24850.1	AT2G24850.1 | Symbols:TAT,TAT3 | TYROSINE AMINOTRANSFERASE,tyrosine aminotransferase 3 | tyrosine aminotransferase 3 | Chr2:10583070-10585152 REVERSE LENGTH=445	plastid	'amino acid metabolism.synthesis.aromatic aa.tyrosine.tyrosine transaminase'	'Symbols: TAT3, TAT | TAT3 (TYROSINE AMINOTRANSFERASE 3); L-tyrosine:2-oxoglutarate aminotransferase/ transaminase | chr2:10582830-10585216 REVERSE'
-2.705	0.0159061	-4.86477				-2.705	2	0	AT4G38100.2	AT4G38100.2 | Symbols:CURT1D | CURVATURE THYLAKOID 1D | CURVATURE THYLAKOID 1D-like protein | Chr4:17887033-17887811 REVERSE LENGTH=153;AT4G38100.1 | Symbols:CURT1D | CURVATURE THYLAKOID 1D | CURVATURE THYLAKOID 1D-like protein | Chr4:17887033-17888177		'protein.degradation'	'unknown protein | chr4:17886869-17888204 REVERSE'
			2.70327	0.0847134	2.89803	-2.70327	1	2	AT1G07360.1	AT1G07360.1 | Symbols:MAC5A | MOS4-associated complex subunit 5A | CCCH-type zinc fingerfamily protein with RNA-binding domain-containing protein | Chr1:2260562-2262795 REVERSE LENGTH=481;AT2G29580.1 | Symbols:MAC5B | MOS4-associated complex subunit 5B	nucleus	'RNA.regulation of transcription.unclassified'	'zinc finger (CCCH-type) family protein / RNA recognition motif (RRM)-containing protein | chr1:2260389-2262865 REVERSE'
			2.68972	0.041555	3.71552	-2.68972	0	2	AT4G23270.1	AT4G23270.1 | Symbols:CRK19 | cysteine-rich RLK (RECEPTOR-like protein kinase) 19 | cysteine-rich RLK (RECEPTOR-like protein kinase) 19 | Chr4:12171133-12173794 FORWARD LENGTH=645;AT4G23270.2 | Symbols:CRK19 | cysteine-rich RLK (RECEPTOR-like protein ki	plasma membrane	'signalling.receptor kinases.DUF 26'	'protein kinase family protein | chr4:12171103-12173925 FORWARD'
			2.68428	0.104218	2.63613	-2.68428	1	2	AT3G13330.1	AT3G13330.1 | Symbols:PA200 | proteasome activating protein 200 | proteasome activating protein 200 | Chr3:4319804-4330061 REVERSE LENGTH=1811	nucleus	'not assigned.unknown'	'binding | chr3:4319647-4330061 REVERSE'
-2.66969	0.112608	-2.53201				-2.66969	3	0	AT2G37130.2	AT2G37130.2 | Peroxidase superfamily protein | Chr2:15598225-15599734 REVERSE LENGTH=296;AT2G37130.1 | Peroxidase superfamily protein | Chr2:15598225-15600004 REVERSE LENGTH=327	cytosol	'misc.peroxidases'	'peroxidase 21 (PER21) (P21) (PRXR5) | chr2:15597921-15600077 REVERSE'
0.329081	0.551901	0.0849485	2.99214	0.022429	4.93462	-2.66306	4	5	AT3G29290.5	AT3G29290.5 | Symbols:emb2076 | embryo defective 2076 | Pentatricopeptide repeat (PPR) superfamily protein | Chr3:11238421-11240125 FORWARD LENGTH=540;AT3G29290.4 | Symbols:emb2076 | embryo defective 2076 | Pentatricopeptide repeat (PPR) superfamily pro		'not assigned.no ontology.pentatricopeptide (PPR) repeat-containing protein'	'Symbols: emb2076 | emb2076 (embryo defective 2076) | chr3:11238111-11240287 FORWARD'
-2.65917	0.0167881	-4.72003				-2.65917	2	1	AT5G02790.1	AT5G02790.1 | Symbols:GSTL3 | Glutathione transferase L3 | Glutathione S-transferase family protein | Chr5:632877-634858 FORWARD LENGTH=235	cytosol	'misc.glutathione S transferases'	'In2-1 protein, putative | chr5:632796-635125 FORWARD'
			2.65463	0.0341141	3.89452	-2.65463	1	2	AT3G19710.1	AT3G19710.1 | Symbols:BCAT4 | branched-chain aminotransferase4 | branched-chain aminotransferase4 | Chr3:6847202-6849429 REVERSE LENGTH=354	cytosol,peroxisome	'amino acid metabolism.synthesis.branched chain group.common.branched-chain amino acid aminotransferase'	'Symbols: BCAT4 | BCAT4 (BRANCHED-CHAIN AMINOTRANSFERASE4); catalytic/ methionine-oxo-acid transaminase | chr3:6846969-6849497 REVERSE'
			2.65187	0.0306308	4.01452	-2.65187	1	2	AT1G24120.1	AT1G24120.1 | Symbols:ARL1 | ARG1-like 1 | ARG1-like 1 | Chr1:8529283-8531946 REVERSE LENGTH=436	nucleus	'stress.abiotic.heat'	'Symbols: ARL1 | ARL1 (ARG1-LIKE 1); heat shock protein binding / unfolded protein binding | chr1:8529143-8532212 REVERSE'
			2.63949	0.0738807	2.9865	-2.63949	1	3	AT3G21690.1	AT3G21690.1 | MATE efflux family protein | Chr3:7638750-7641861 FORWARD LENGTH=506	vacuole	'transport.misc'	'MATE efflux family protein | chr3:7638663-7642205 FORWARD'
0.614128	0.24505	0.375075	3.24925	0.0199529	5.52371	-2.63512	3	4	AT4G20930.1	AT4G20930.1 | 6-phosphogluconate dehydrogenase family protein | Chr4:11198627-11201036 REVERSE LENGTH=347;AT4G20930.2 | 6-phosphogluconate dehydrogenase family protein | Chr4:11198627-11200403 REVERSE LENGTH=275	mitochondrion	'amino acid metabolism.degradation.branched chain group.valine'	'3-hydroxyisobutyrate dehydrogenase, putative | chr4:11198389-11201087 REVERSE'
			2.63185	0.025718	4.18402	-2.63185	1	3	AT4G39640.2	AT4G39640.2 | Symbols:GGT1 | gamma-glutamyl transpeptidase 1 | gamma-glutamyl transpeptidase 1 | Chr4:18400608-18402861 FORWARD LENGTH=572;AT4G39640.1 | Symbols:GGT1 | gamma-glutamyl transpeptidase 1 | gamma-glutamyl transpeptidase 1 | Chr4:18400608-18	extracellular	'stress.abiotic'	'Symbols: GGT1 | GGT1 (GAMMA-GLUTAMYL TRANSPEPTIDASE 1); gamma-glutamyltransferase/ glutathione gamma-glutamylcysteinyltransferase | chr4:18399955-18402963 FORWARD'
			2.63137	0.11757	2.44639	-2.63137	1	2	AT1G27300.1	AT1G27300.1 | transmembrane protein | Chr1:9483324-9484194 FORWARD LENGTH=200	golgi	'not assigned.unknown'	'unknown protein | chr1:9483157-9484368 FORWARD'
2.09726	0.248398	1.26853	4.70246	0.0594407	5.76481	-2.60519	2	2	AT5G39900.1	AT5G39900.1 | Small GTP-binding protein | Chr5:15976719-15978925 REVERSE LENGTH=663	mitochondrion	'signalling.G-proteins'	'GTP binding / GTPase/ translation elongation factor | chr5:15976547-15979001 REVERSE'
			2.5907	0.00443386	6.09648	-2.5907	1	3	AT1G06550.1	AT1G06550.1 | ATP-dependent caseinolytic (Clp) protease/crotonase family protein | Chr1:2003834-2006564 REVERSE LENGTH=387	peroxisome	'amino acid metabolism.degradation.aromatic aa.tryptophan'	'enoyl-CoA hydratase/isomerase family protein | chr1:2003627-2007190 REVERSE'
1.33661	0.186513	0.974776	3.92512	0.0242832	6.33787	-2.58851	3	3	AT5G16810.2	AT5G16810.2 | Protein kinase superfamily protein | Chr5:5527107-5529878 REVERSE LENGTH=410;AT5G16810.1 | Protein kinase superfamily protein | Chr5:5526860-5529878 REVERSE LENGTH=418		'not assigned.unknown'	'ATP binding / protein kinase | chr5:5526742-5529930 REVERSE'
			2.57267	0.000219851	9.41049	-2.57267	1	3	AT5G04550.2	AT5G04550.2 | type-1 restriction enzyme mjaxp r protein (DUF668) | Chr5:1303757-1305556 REVERSE LENGTH=599;AT5G04550.1 | type-1 restriction enzyme mjaxp r protein (DUF668) | Chr5:1303757-1305556 REVERSE LENGTH=599		'not assigned.unknown'	'unknown protein | chr5:1303180-1306116 REVERSE'
0.895059	0.397235	0.358876	3.46271	0.0789834	3.81751	-2.56765	3	4	AT5G28020.6	AT5G28020.6 | Symbols:CYSD2,ATCYSD2 | CYSTEINE SYNTHASE D2,cysteine synthase D2 | cysteine synthase D2 | Chr5:10026395-10028166 REVERSE LENGTH=323;AT5G28020.4 | Symbols:CYSD2,ATCYSD2 | CYSTEINE SYNTHASE D2,cysteine synthase D2 | cysteine synthase D2 |	cytosol	'amino acid metabolism.synthesis.serine-glycine-cysteine group.cysteine.OASTL'	'Symbols: CYSD2, ATCYSD2 | CYSD2 (CYSTEINE SYNTHASE D2); catalytic/ cysteine synthase/ pyridoxal phosphate binding | chr5:10026183-10028531 REVERSE'
			2.54552	0.258195	1.4969	-2.54552	0	2	AT5G05990.1	AT5G05990.1 | Mitochondrial glycoprotein family protein | Chr5:1806911-1807895 REVERSE LENGTH=259	mitochondrion	'not assigned.no ontology'	'mitochondrial glycoprotein family protein / MAM33 family protein | chr5:1806761-1807907 REVERSE'
-11.5655	0.000343609	-40.0623	-9.04151	0.000527165	-29.6386	-2.52402	4	5	AT3G09260.1	AT3G09260.1 | Symbols:LEB,BGLU23,PYK10,PSR3.1 | LONG ER BODY | Glycosyl hydrolase superfamily protein | Chr3:2840657-2843730 REVERSE LENGTH=524	endoplasmic reticulum	'misc.gluco-, galacto- and mannosidases'	'Symbols: PYK10, PSR3.1, BGLU23 | PYK10; beta-glucosidase/ copper ion binding / fucosidase/ hydrolase, hydrolyzing O-glycosyl compounds | chr3:2840477-2843781 REVERSE'
1.31226	0.152225	1.07279	3.83211	0.00376193	9.29129	-2.51985	3	5	AT1G73390.4	AT1G73390.4 | Endosomal targeting BRO1-like domain-containing protein | Chr1:27591486-27594148 REVERSE LENGTH=342;AT1G73390.7 | Endosomal targeting BRO1-like domain-containing protein | Chr1:27591079-27594148 REVERSE LENGTH=419;AT1G73390.6 | Endosomal	cytosol	'not assigned.unknown'	'FUNCTIONS IN: molecular_function unknown; INVOLVED IN: N-terminal protein myristoylation; LOCATED IN: cellular_component unknown; EXPRESSED IN: 24 plant structures; EXPRESSED DURING: 13 growth stages; CONTAINS InterPro DOMAIN/s: BRO1 (InterPro:IPR004328); BEST Arabidopsis thaliana protein match is: unknown protein (TAIR:AT1G17940.1); Has 95 Blast hits to 95 proteins in 25 species: Archae - 0; Ba…
0.41831	0.716924	0.060457	2.92988	0.00332567	7.26061	-2.51157	2	4	AT4G39800.1	AT4G39800.1 | Symbols:ATMIPS1,ATIPS1,MIPS1,MI-1-P SYNTHASE | INOSITOL 3-PHOSPHATE SYNTHASE 1,MYO-INOSITOL-1-PHOSPHATE SYNTHASE 1,myo-inositol-1-phosphate synthase 1,D-myo-Inositol 3-Phosphate Synthase 1 | myo-inositol-1-phosphate synthase 1 | Chr4:184696	cytosol	'minor CHO metabolism.myo-inositol.InsP Synthases'	'Symbols: MI-1-P SYNTHASE, MIPS1, ATMIPS1 | MIPS1 (MYO-INOSITOL-1-PHOSTPATE SYNTHASE 1); inositol-3-phosphate synthase | chr4:18469348-18471967 REVERSE'
1.7696	0.324715	0.864446	4.27823	0.0825466	4.63461	-2.50863	2	2	AT5G12890.1	AT5G12890.1 | UDP-Glycosyltransferase superfamily protein | Chr5:4069658-4071124 REVERSE LENGTH=488	mitochondrion,plasma membrane	'misc.UDP glucosyl and glucoronyl transferases'	'UDP-glucoronosyl/UDP-glucosyl transferase family protein | chr5:4069577-4071227 REVERSE'
			2.50307	0.0168184	4.44099	-2.50307	1	4	AT3G60450.2	AT3G60450.2 | Phosphoglycerate mutase family protein | Chr3:22340886-22342187 FORWARD LENGTH=306;AT3G60450.1 | Phosphoglycerate mutase family protein | Chr3:22340982-22342187 FORWARD LENGTH=274		'not assigned.unknown'	'INVOLVED IN: biological_process unknown; LOCATED IN: cellular_component unknown; EXPRESSED IN: 24 plant structures; EXPRESSED DURING: 14 growth stages; CONTAINS InterPro DOMAIN/s: Phosphoglycerate mutase (InterPro:IPR013078), PRIB5 (InterPro:IPR012398); BEST Arabidopsis thaliana protein match is: unknown protein (TAIR:AT3G60440.1); Has 187 Blast hits to 185 proteins in 74 species: Archae - 0; Ba…
			2.5011	0.00451857	5.86508	-2.5011	1	3	AT1G52320.5	AT1G52320.5 | kinesin-like protein | Chr1:19484421-19487204 FORWARD LENGTH=798;AT1G52320.2 | kinesin-like protein | Chr1:19484421-19487204 FORWARD LENGTH=798;AT1G52320.4 | kinesin-like protein | Chr1:19485399-19487204 FORWARD LENGTH=472;AT1G52320.3		'not assigned.unknown'	'unknown protein | chr1:19484355-19487433 FORWARD'
			2.48941	0.0044131	5.86321	-2.48941	0	5	AT3G57600.1	AT3G57600.1 | Integrase-type DNA-binding superfamily protein | Chr3:21332841-21333674 FORWARD LENGTH=277	nucleus	'RNA.regulation of transcription.AP2/EREBP, APETALA2/Ethylene-responsive element binding protein family'	'AP2 domain-containing transcription factor, putative | chr3:21332783-21333863 FORWARD'
			2.48389	0.389354	1.01754	-2.48389	1	3	AT3G09980.1	AT3G09980.1 | Symbols:ACIP1 | ACETYLATED INTERACTING PROTEIN 1 | ankyrin repeat 30A-like protein (DUF662) | Chr3:3069358-3071145 FORWARD LENGTH=178	nucleus	'not assigned.unknown'	'unknown protein | chr3:3069231-3071429 FORWARD'
-0.495029	0.680404	-0.0827854	1.96647	6.69893e-05	8.20802	-2.4615	4	4	AT1G03130.1	AT1G03130.1 | Symbols:PSAD-2 | photosystem I subunit D-2 | photosystem I subunit D-2 | Chr1:753528-754142 REVERSE LENGTH=204	plastid	'PS.lightreaction.photosystem I.PSI polypeptide subunits'	'Symbols: PSAD-2 | PSAD-2 (photosystem I subunit D-2) | chr1:753307-754198 REVERSE'
			2.45766	0.041935	3.38523	-2.45766	1	3	AT3G15180.1	AT3G15180.1 | ARM repeat superfamily protein | Chr3:5111952-5115803 FORWARD LENGTH=519;AT3G15180.2 | ARM repeat superfamily protein | Chr3:5111952-5115803 FORWARD LENGTH=551	cytosol,nucleus	'protein.degradation.ubiquitin.proteasom'	'proteasome-related | chr3:5111893-5116007 FORWARD'
			2.45719	0.0672142	2.88115	-2.45719	0	2	AT3G17205.2	AT3G17205.2 | Symbols:UPL6 | ubiquitin protein ligase 6 | ubiquitin protein ligase 6 | Chr3:5873528-5881132 FORWARD LENGTH=1015;AT3G17205.3 | Symbols:UPL6 | ubiquitin protein ligase 6 | ubiquitin protein ligase 6 | Chr3:5873528-5881132 FORWARD LENGTH=1	cytosol	'protein.degradation.ubiquitin.E3.HECT'	'Symbols: UPL6 | UPL6 (UBIQUITIN PROTEIN LIGASE 6); ubiquitin-protein ligase | chr3:5873294-5881525 FORWARD'
			2.44586	0.132038	2.15065	-2.44586	1	3	AT5G23860.2	AT5G23860.2 | Symbols:TUB8 | tubulin beta 8 | tubulin beta 8 | Chr5:8042962-8044528 FORWARD LENGTH=449;AT5G23860.1 | Symbols:TUB8 | tubulin beta 8 | tubulin beta 8 | Chr5:8042962-8044528 FORWARD LENGTH=449	cytosol	'cell.organisation'	'Symbols: TUB8 | TUB8; structural constituent of cytoskeleton | chr5:8042876-8044819 FORWARD'
			2.44353	0.114287	2.30181	-2.44353	0	2	AT2G27170.2	AT2G27170.2 | Symbols:TTN7,SMC3 | TITAN7,STRUCTURAL MAINTENANCE OF CHROMOSOMES 3 | Structural maintenance of chromosomes (SMC) family protein | Chr2:11609319-11617064 REVERSE LENGTH=1204;AT2G27170.1 | Symbols:TTN7,SMC3 | TITAN7,STRUCTURAL MAINTENANCE OF	nucleus	'cell.division'	'Symbols: TTN7, SMC3 | TTN7 (TITAN7); ATP binding / protein binding | chr2:11609122-11617434 REVERSE'
0.90006	0.230964	0.572848	3.31742	0.06405	3.95928	-2.41736	2	3	AT1G33110.2	AT1G33110.2 | MATE efflux family protein | Chr1:12005084-12008040 FORWARD LENGTH=404;AT1G33110.1 | MATE efflux family protein | Chr1:12005084-12008618 FORWARD LENGTH=494	plasma membrane	'transport.misc'	'MATE efflux family protein | chr1:12004927-12008833 FORWARD'
2.3766	0.0102199	4.73075	4.78974	0.0285032	7.40065	-2.41314	3	4	AT1G65320.1	AT1G65320.1 | Symbols:CBSX6 | CBS domain containing protein 6 | Cystathionine beta-synthase (CBS) family protein | Chr1:24260168-24262644 REVERSE LENGTH=425	extracellular	'not assigned.no ontology'	'CBS domain-containing protein | chr1:24259888-24262951 REVERSE'
			2.40356	0.030673	3.63718	-2.40356	0	2	AT3G05680.2	AT3G05680.2 | Symbols:EMB2016 | embryo defective 2016 | embryo defective 2016 | Chr3:1660802-1672015 REVERSE LENGTH=2138;AT3G05680.1 | Symbols:EMB2016 | embryo defective 2016 | embryo defective 2016 | Chr3:1660802-1672015 REVERSE LENGTH=2138	nucleus	'development.unspecified'	'Symbols: EMB2016 | EMB2016 (embryo defective 2016) | chr3:1660552-1672015 REVERSE'
-0.701644	0.328365	-0.339345	1.70158	0.465864	0.564484	-2.40323	2	2	AT3G15850.1	AT3G15850.1 | Symbols:FADB,AtADS3,ADS3,FAD5,JB67 | FATTY ACID DESATURASE B,fatty acid desaturase 5 | fatty acid desaturase 5 | Chr3:5359087-5360998 FORWARD LENGTH=371	plastid	'lipid metabolism.FA desaturation.desaturase'	'Symbols: FAD5, FADB, JB67, ADS3 | FAD5 (FATTY ACID DESATURASE 5); 16:0 monogalactosyldiacylglycerol desaturase/ oxidoreductase | chr3:5359009-5361185 FORWARD'
1.04953	0.294773	0.556791	3.43101	0.0318365	5.13648	-2.38148	3	5	AT5G25610.1	AT5G25610.1 | Symbols:RD22,ATRD22 | RESPONSIVE TO DESICCATION 22 | BURP domain-containing protein | Chr5:8914498-8916684 REVERSE LENGTH=392	extracellular	'stress.abiotic.drought/salt'	'Symbols: RD22 | RD22; nutrient reservoir | chr5:8914233-8916800 REVERSE'
0.824009	0.483841	0.259808	3.203	0.00011918	12.5679	-2.37899	4	5	AT4G37980.1	AT4G37980.1 | Symbols:ELI3-1,ELI3,ATCAD7,CAD7 | elicitor-activated gene 3-1,CINNAMYL-ALCOHOL DEHYDROGENASE 7,ELICITOR-ACTIVATED GENE 3 | cinnamyl alcohol dehydrogenase 7 | Chr4:17852670-17854302 FORWARD LENGTH=357;AT4G37980.2 | Symbols:ELI3-1,ELI3,ATCAD	cytosol	'secondary metabolism.phenylpropanoids.lignin biosynthesis.CAD'	'Symbols: ELI3-1, ELI3, ATCAD7, CAD7 | ELI3-1 (ELICITOR-ACTIVATED GENE 3-1); binding / catalytic/ oxidoreductase/ zinc ion binding | chr4:17852441-17854500 FORWARD'
-2.37729	0.0344881	-3.47639				-2.37729	2	1	AT3G04610.4	AT3G04610.4 | Symbols:FLK | flowering locus KH domain | RNA-binding KH domain-containing protein | Chr3:1250762-1254272 REVERSE LENGTH=553;AT3G04610.3 | Symbols:FLK | flowering locus KH domain | RNA-binding KH domain-containing protein | Chr3:1250762-1		'RNA.RNA binding'	'Symbols: FLK | FLK (flowering locus KH domain); RNA binding / nucleic acid binding | chr3:1250553-1254873 REVERSE'
			2.36458	0.366132	1.03181	-2.36458	1	3	AT5G61840.1	AT5G61840.1 | Symbols:GUT1 | | Exostosin family protein | Chr5:24839365-24841703 REVERSE LENGTH=415;AT1G27440.1 | Symbols:ATGUT1,GUT2,IRX10 | | Exostosin family protein | Chr1:9529265-9531213 REVERSE LENGTH=412	golgi,vacuole	'misc.UDP glucosyl and glucoronyl transferases'	'Symbols: GUT1 | GUT1; catalytic/ glucuronoxylan glucuronosyltransferase | chr5:24839178-24841940 REVERSE'
			2.35804	0.0102164	4.69415	-2.35804	1	3	AT3G06430.1	AT3G06430.1 | Symbols:PPR2,AtPPR2,EMB2750 | embryo defective 2750,pentatricopeptide repeat 2 | Tetratricopeptide repeat (TPR)-like superfamily protein | Chr3:1956658-1958240 REVERSE LENGTH=486	plastid	'development.unspecified'	'Symbols: EMB2750 | EMB2750 (embryo defective 2750) | chr3:1956409-1958299 REVERSE'
			2.35407	0.191705	1.68873	-2.35407	1	3	AT1G56700.4	AT1G56700.4 | Peptidase C15%2C pyroglutamyl peptidase I-like protein | Chr1:21256743-21257640 FORWARD LENGTH=219;AT1G56700.2 | Peptidase C15%2C pyroglutamyl peptidase I-like protein | Chr1:21256743-21257640 FORWARD LENGTH=219;AT1G56700.1 | Peptidase C		'protein.degradation'	'pyrrolidone-carboxylate peptidase family protein | chr1:21256176-21257973 FORWARD'
-0.578166	0.527462	-0.16062	1.7509	0.0211683	2.93155	-2.32906	3	5	AT3G01680.1	AT3G01680.1 | Symbols:AtSEOR1,SEOR1,SEOb | Arabidopsis thaliana sieve element occlusion-related 1,sieve element occlusion b,Sieve-Element-Occlusion-Related 1 | sieve element occlusion amino-terminus protein | Chr3:252033-255246 FORWARD LENGTH=740	cytosol	'not assigned.unknown'	'unknown protein | chr3:251981-255513 FORWARD'
			2.31009	0.00968519	4.65227	-2.31009	1	2	AT1G79900.1	AT1G79900.1 | Symbols:BAC2,ATMBAC2 | ARABIDOPSIS MITOCHONDRIAL BASIC AMINO ACID CARRIER 2 | Mitochondrial substrate carrier family protein | Chr1:30052524-30053599 REVERSE LENGTH=296	mitochondrion	'transport.metabolite transporters at the mitochondrial membrane'	'Symbols: ATMBAC2, BAC2 | BAC2; L-ornithine transmembrane transporter/ binding / carnitine:acyl carnitine antiporter | chr1:30052297-30053936 REVERSE'
			2.29976	0.0221226	3.80648	-2.29976	1	3	AT1G22430.2	AT1G22430.2 | GroES-like zinc-binding dehydrogenase family protein | Chr1:7919235-7921594 FORWARD LENGTH=388;AT1G22430.1 | GroES-like zinc-binding dehydrogenase family protein | Chr1:7919235-7921594 FORWARD LENGTH=388;AT1G22430.5 | GroES-like zinc-bin	cytosol	'misc.alcohol dehydrogenases'	'alcohol dehydrogenase, putative | chr1:7919144-7921832 FORWARD'
			2.29579	0.0174329	4.03744	-2.29579	0	2	AT2G43945.1	AT2G43945.1 | hypothetical protein | Chr2:18197995-18199988 REVERSE LENGTH=289	plastid	'not assigned.unknown'	'unknown protein | chr2:18197844-18200194 REVERSE'
			2.2873	0.0128662	4.32426	-2.2873	1	2	AT3G05840.2	AT3G05840.2 | Symbols:ATSK12 | | Protein kinase superfamily protein | Chr3:1740793-1742927 FORWARD LENGTH=409;AT3G05840.1 | Symbols:ATSK12 | | Protein kinase superfamily protein | Chr3:1740793-1742927 FORWARD LENGTH=409	cytosol	'protein.postranslational modification'	'Symbols: ATSK12 | ATSK12; protein kinase/ protein serine/threonine kinase | chr3:1740020-1743163 FORWARD'
4.39068	0.0473775	5.81514	6.66676	0.12366	6.05188	-2.27608	3	2	AT4G36520.1	AT4G36520.1 | Chaperone DnaJ-domain superfamily protein | Chr4:17230589-17235435 REVERSE LENGTH=1422	nucleus	'not assigned.no ontology'	'heat shock protein binding | chr4:17230589-17235518 REVERSE'
2.29471	0.0879212	2.423	4.56206	0.00241404	11.9401	-2.26735	3	5	AT1G75210.1	AT1G75210.1 | HAD-superfamily hydrolase%2C subfamily IG%2C 5-nucleotidase | Chr1:28223990-28228751 FORWARD LENGTH=642;AT1G75210.3 | HAD-superfamily hydrolase%2C subfamily IG%2C 5-nucleotidase | Chr1:28225027-28228751 FORWARD LENGTH=539;AT1G75210.2 |	plastid	'nucleotide metabolism.salvage'	'5' nucleotidase family protein | chr1:28223869-28228975 FORWARD'
-1.77715	0.0481445	-2.34131	0.461287	0.177967	0.34581	-2.23843	4	5	AT3G25530.1	AT3G25530.1 | Symbols:AtGLYR1,GLYR1,ATGHBDH,GHBDH,GR1 | GLYOXYLATE REDUCTASE 1,glyoxylate reductase 1 | glyoxylate reductase 1 | Chr3:9271949-9273514 REVERSE LENGTH=289;AT3G25530.2 | Symbols:AtGLYR1,GLYR1,ATGHBDH,GHBDH,GR1 | GLYOXYLATE REDUCTASE 1,glyox	cytosol	'OPP.oxidative PP.6-phosphogluconate dehydrogenase'	'Symbols: GHBDH, ATGHBDH, GLYR1, GR1 | GLYR1 (GLYOXYLATE REDUCTASE 1); 3-hydroxybutyrate dehydrogenase/ phosphogluconate dehydrogenase (decarboxylating) | chr3:9271800-9273615 REVERSE'
			2.232	0.0806386	2.44059	-2.232	1	2	AT4G20960.1	AT4G20960.1 | Symbols:PyrD | pyrimidine deaminase | Cytidine/deoxycytidylate deaminase family protein | Chr4:11212077-11213530 FORWARD LENGTH=426	plastid	'nucleotide metabolism.deoxynucleotide metabolism.cytosine deaminase'	'cytidine/deoxycytidylate deaminase family protein | chr4:11211946-11213644 FORWARD'
			2.22666	0.0401913	3.10812	-2.22666	1	3	AT3G22980.3	AT3G22980.3 | Ribosomal protein S5/Elongation factor G/III/V family protein | Chr3:8160269-8163316 REVERSE LENGTH=1015;AT3G22980.2 | Ribosomal protein S5/Elongation factor G/III/V family protein | Chr3:8160269-8163316 REVERSE LENGTH=1015;AT3G22980.1 |		'protein.synthesis.ribosome biogenesis'	'elongation factor Tu family protein | chr3:8160156-8163316 REVERSE'
-0.401501	0.713905	-0.0587636	1.81215	0.0963829	1.84115	-2.21365	2	3	AT1G14410.1	AT1G14410.1 | Symbols:PTAC1,ATWHY1,WHY1 | A. THALIANA WHIRLY 1,WHIRLY 1 | ssDNA-binding transcriptional regulator | Chr1:4929352-4930810 REVERSE LENGTH=263	plastid	'RNA.regulation of transcription.putative transcription regulator'	'Symbols: ATWHY1, PTAC1, WHY1 | WHY1 (WHIRLY 1); DNA binding / telomeric DNA binding | chr1:4929123-4930904 REVERSE'
			2.20603	0.0259109	3.4999	-2.20603	0	2	AT1G66840.2	AT1G66840.2 | Symbols:WEB2,PMI2 | plastid movement impaired 2,WEAK CHLOROPLAST MOVEMENT UNDER BLUE LIGHT 2 | PLASTID MOVEMENT IMPAIRED protein (DUF827) | Chr1:24933998-24936116 REVERSE LENGTH=607;AT1G66840.1 | Symbols:WEB2,PMI2 | plastid movement impair		'not assigned.unknown'	'INVOLVED IN: biological_process unknown; EXPRESSED IN: 17 plant structures; EXPRESSED DURING: 11 growth stages; CONTAINS InterPro DOMAIN/s: Protein of unknown function DUF827, plant (InterPro:IPR008545); BEST Arabidopsis thaliana protein match is: PMI15 (plastid movement impaired 15) (TAIR:AT5G38150.1); Has 66436 Blast hits to 37670 proteins in 1596 species: Archae - 890; Bacteria - 7464; Metazo…
			2.20355	0.00895351	4.51288	-2.20355	1	4	AT1G35140.1	AT1G35140.1 | Symbols:PHI-1,EXL1 | EXORDIUM like 1,PHOSPHATE-INDUCED 1 | Phosphate-responsive 1 family protein | Chr1:12852089-12853018 FORWARD LENGTH=309	extracellular	'signalling.in sugar and nutrient physiology'	'Symbols: PHI-1, EXL7 | PHI-1 (PHOSPHATE-INDUCED 1) | chr1:12851997-12853128 FORWARD'
			2.19652	0.083598	2.36742	-2.19652	1	5	AT5G22580.1	AT5G22580.1 | Stress responsive A/B Barrel Domain-containing protein | Chr5:7502709-7503137 FORWARD LENGTH=111	cytosol	'not assigned.unknown'	'FUNCTIONS IN: molecular_function unknown; INVOLVED IN: biological_process unknown; LOCATED IN: chloroplast; EXPRESSED IN: 22 plant structures; EXPRESSED DURING: 13 growth stages; CONTAINS InterPro DOMAIN/s: Stress responsive alpha-beta barrel (InterPro:IPR013097), Dimeric alpha-beta barrel (InterPro:IPR011008); BEST Arabidopsis thaliana protein match is: HS1 (HEAT STABLE PROTEIN 1) (TAIR:AT3G172…
-2.19016	0.0536343	-2.78273				-2.19016	3	1	AT2G31670.1	AT2G31670.1 | Symbols:UP3 | UP3 | Stress responsive alpha-beta barrel domain protein | Chr2:13472699-13473490 REVERSE LENGTH=263	plastid	'not assigned.no ontology'	'FUNCTIONS IN: molecular_function unknown; INVOLVED IN: biological_process unknown; LOCATED IN: peroxisome, chloroplast stroma, chloroplast; EXPRESSED IN: 22 plant structures; EXPRESSED DURING: 16 growth stages; CONTAINS InterPro DOMAIN/s: Stress responsive alpha-beta barrel (InterPro:IPR013097), Dimeric alpha-beta barrel (InterPro:IPR011008); BEST Arabidopsis thaliana protein match is: DABB1 (DI…
			2.18179	0.137311	1.88135	-2.18179	1	3	AT2G33845.1	AT2G33845.1 | Nucleic acid-binding%2C OB-fold-like protein | Chr2:14317781-14318712 FORWARD LENGTH=182	nucleus	'RNA.regulation of transcription.unclassified'	'DNA-binding protein-related | chr2:14317676-14319389 FORWARD'
-5.77808	0.000415053	-19.5409	-3.61423	0.00250498	-9.40133	-2.16385	4	4	AT4G37800.1	AT4G37800.1 | Symbols:XTH7 | xyloglucan endotransglucosylase/hydrolase 7 | xyloglucan endotransglucosylase/hydrolase 7 | Chr4:17775703-17777372 REVERSE LENGTH=293	extracellular	'cell wall.modification'	'xyloglucan:xyloglucosyl transferase, putative / xyloglucan endotransglycosylase, putative / endo-xyloglucan transferase, putative | chr4:17775474-17777397 REVERSE'
-5.21112	0.000293546	-18.4074	-3.05231	0.00597448	-6.78741	-2.15881	3	5	AT5G28750.1	AT5G28750.1 | Bacterial sec-independent translocation protein mttA/Hcf106 | Chr5:10784142-10785677 REVERSE LENGTH=147	plastid	'not assigned.no ontology'	'thylakoid assembly protein, putative | chr5:10783983-10785722 REVERSE'
-2.51782	0.00290285	-6.38816	-0.359867	0.287232	-0.194964	-2.15796	4	5	AT1G52670.1	AT1G52670.1 | Symbols:BLP1 | BCCP-Like Protein 1 | Single hybrid motif superfamily protein | Chr1:19615119-19617420 REVERSE LENGTH=274	plastid	'not assigned.no ontology'	'biotin/lipoyl attachment domain-containing protein | chr1:19614942-19617572 REVERSE'
0.91146	0.290648	0.489119	3.06397	0.109692	2.94087	-2.15251	2	2	AT5G02590.1	AT5G02590.1 | Tetratricopeptide repeat (TPR)-like superfamily protein | Chr5:583117-584097 FORWARD LENGTH=326	nucleus	'not assigned.no ontology'	'chloroplast lumen common family protein | chr5:583086-584179 FORWARD'
			2.14619	0.0837131	2.31189	-2.14619	1	2	AT2G19790.1	AT2G19790.1 | Symbols:AP4S | Adaptor protein complex 4S | SNARE-like superfamily protein | Chr2:8527302-8528395 FORWARD LENGTH=143	mitochondrion	'protein.targeting.secretory pathway.unspecified'	'clathrin adaptor complex small chain family protein | chr2:8527231-8528533 FORWARD'
1.72426	0.12591	1.55173	3.87031	0.0276679	6.03003	-2.14605	2	4	AT2G38610.2	AT2G38610.2 | RNA-binding KH domain-containing protein | Chr2:16147552-16149638 REVERSE LENGTH=286;AT2G38610.1 | RNA-binding KH domain-containing protein | Chr2:16147552-16149638 REVERSE LENGTH=286	nucleus	'not assigned.no ontology'	'KH domain-containing protein | chr2:16147113-16149873 REVERSE'
			2.14155	0.0698024	2.47591	-2.14155	1	2	AT5G06430.1	AT5G06430.1 | Thioredoxin superfamily protein | Chr5:1963580-1964251 REVERSE LENGTH=194	plastid	'redox.thioredoxin'	'thioredoxin-related | chr5:1963072-1964314 REVERSE'
0.943263	0.580738	0.222629	3.07533	0.156777	2.47477	-2.13206	3	4	AT3G08630.1	AT3G08630.1 | Symbols:RER2 | RETICULATA-RELATED 2 | alphavirus core family protein (DUF3411) | Chr3:2620943-2621962 FORWARD LENGTH=339	plastid	'not assigned.unknown'	'FUNCTIONS IN: molecular_function unknown; INVOLVED IN: biological_process unknown; LOCATED IN: chloroplast; EXPRESSED IN: 22 plant structures; EXPRESSED DURING: 13 growth stages; BEST Arabidopsis thaliana protein match is: alphavirus core protein family (TAIR:AT3G08640.1); Has 3471 Blast hits to 1913 proteins in 226 species: Archae - 0; Bacteria - 450; Metazoa - 1700; Fungi - 130; Plants - 787; …
			2.12692	0.17059	1.63358	-2.12692	1	2	AT5G21170.1	AT5G21170.1 | Symbols:KIN&#946;1,AKINBETA1 | | 5-AMP-activated protein kinase beta-2 subunit protein | Chr5:7205718-7208239 FORWARD LENGTH=283;AT5G21170.3 | Symbols:KIN&#946;1,AKINBETA1 | | 5-AMP-activated protein kinase beta-2 subunit protein | Ch	nucleus	'protein.postranslational modification'	'5'-AMP-activated protein kinase beta-2 subunit, putative | chr5:7205667-7208496 FORWARD'
-0.35468	0.614732	-0.0749489	1.75409	0.00277889	4.48367	-2.10877	2	3	AT4G13180.1	AT4G13180.1 | NAD(P)-binding Rossmann-fold superfamily protein | Chr4:7657373-7658164 REVERSE LENGTH=263	plastid	'misc.short chain dehydrogenase/reductase (SDR)'	'short-chain dehydrogenase/reductase (SDR) family protein | chr4:7657196-7658197 REVERSE'
-2.04476	0.0568643	-2.54605	0.0594697	0.922278	0.00208965	-2.10423	4	5	AT3G21140.1	AT3G21140.1 | Pyridoxamine 5-phosphate oxidase family protein | Chr3:7409696-7412086 REVERSE LENGTH=387	plastid	'not assigned.unknown'	'FMN binding | chr3:7409442-7412225 REVERSE'
			2.1029	0.211601	1.41837	-2.1029	0	2	AT3G44370.2	AT3G44370.2 | Membrane insertion protein%2C OxaA/YidC with tetratricopeptide repeat domain-containing protein | Chr3:16030515-16034756 REVERSE LENGTH=440;AT3G44370.1 | Membrane insertion protein%2C OxaA/YidC with tetratricopeptide repeat domain-containi		'protein.targeting.mitochondria'	'binding | chr3:16030322-16035161 REVERSE'
-2.23017	0.00565753	-5.01203	-0.131508	0.67529	-0.0224234	-2.09866	4	5	AT5G35360.1	AT5G35360.1 | Symbols:CAC2 | acetyl Co-enzyme a carboxylase biotin carboxylase subunit | acetyl Co-enzyme a carboxylase biotin carboxylase subunit | Chr5:13584300-13588268 FORWARD LENGTH=537;AT5G35360.3 | Symbols:CAC2 | acetyl Co-enzyme a carboxylase bi	plastid	'lipid metabolism.FA synthesis and FA elongation.Acetyl CoA Carboxylation.heteromeric Complex.Biotin Carboxylase'	'Symbols: CAC2 | CAC2; acetyl-CoA carboxylase/ biotin carboxylase | chr5:13584158-13588496 FORWARD'
-0.852989	0.327073	-0.414003	1.23832	0.519077	0.352634	-2.09131	2	3	AT2G01820.1	AT2G01820.1 | Leucine-rich repeat protein kinase family protein | Chr2:357664-360681 REVERSE LENGTH=943	plasma membrane	'signalling.receptor kinases.leucine rich repeat IX'	'leucine-rich repeat protein kinase, putative | chr2:357431-360681 REVERSE'
1.44147	0.228122	0.925181	3.51273	0.0290363	5.39927	-2.07126	2	3	AT1G71697.1	AT1G71697.1 | Symbols:CEK1,CK,CK1,ATCK1 | CHOLINE KINASE,choline kinase 1,choline/ethanolamine kinase 1 | choline kinase 1 | Chr1:26971537-26973177 FORWARD LENGTH=346	golgi	'lipid metabolism.Phospholipid synthesis.choline kinase'	'Symbols: ATCK1, CK | ATCK1 (CHOLINE KINASE 1); choline kinase | chr1:26971223-26973464 FORWARD'
			2.06062	0.410238	0.797387	-2.06062	0	2	AT2G20960.3	AT2G20960.3 | Symbols:pEARLI4 | | phospholipase-like protein (PEARLI 4) family protein | Chr2:9007089-9009611 FORWARD LENGTH=678;AT2G20960.2 | Symbols:pEARLI4 | | phospholipase-like protein (PEARLI 4) family protein | Chr2:9007089-9009611 FORWARD LEN		'not assigned.no ontology'	'Symbols: pEARLI4 | pEARLI4 | chr2:9006648-9009763 FORWARD'
			2.05712	0.273232	1.15912	-2.05712	1	3	AT2G34810.1	AT2G34810.1 | Symbols:AtBBE16 | | FAD-binding Berberine family protein | Chr2:14685292-14686914 FORWARD LENGTH=540	extracellular	'misc.nitrilases, *nitrile lyases, berberine bridge enzymes, reticuline oxidases, troponine reductases'	'FAD-binding domain-containing protein | chr2:14685256-14687062 FORWARD'
1.1878	0.312147	0.6006	3.23668	0.0257858	5.14186	-2.04888	2	4	AT1G04680.1	AT1G04680.1 | Pectin lyase-like superfamily protein | Chr1:1304052-1307780 REVERSE LENGTH=431	extracellular	'cell wall.degradation.pectate lyases and polygalacturonases'	'pectate lyase family protein | chr1:1303529-1307884 REVERSE'
-0.00701167	0.995202	-1.46467e-05	2.03439	0.401693	0.805833	-2.0414	3	2	AT3G26580.1	AT3G26580.1 | Tetratricopeptide repeat (TPR)-like superfamily protein | Chr3:9758933-9760349 FORWARD LENGTH=350	cytosol	'not assigned.unknown'	'INVOLVED IN: biological_process unknown; LOCATED IN: chloroplast thylakoid membrane; EXPRESSED IN: 23 plant structures; EXPRESSED DURING: 13 growth stages; CONTAINS InterPro DOMAIN/s: Tetratricopeptide region (InterPro:IPR013026); Has 2147 Blast hits to 1154 proteins in 168 species: Archae - 2; Bacteria - 99; Metazoa - 1301; Fungi - 180; Plants - 105; Viruses - 57; Other Eukaryotes - 403 (source…
			2.03166	0.0251151	3.25079	-2.03166	0	2	AT1G13810.1	AT1G13810.1 | Restriction endonuclease%2C type II-like superfamily protein | Chr1:4734088-4735164 FORWARD LENGTH=303	mitochondrion	'not assigned.unknown'	'DNA binding / nuclease | chr1:4734036-4735389 FORWARD'
			2.03107	0.144796	1.70456	-2.03107	0	2	AT2G47250.1	AT2G47250.1 | RNA helicase family protein | Chr2:19399923-19402981 REVERSE LENGTH=729	nucleus	'RNA.processing.RNA helicase'	'RNA helicase, putative | chr2:19399694-19403044 REVERSE'
-1.13733	0.385382	-0.470976	0.876486	0.374002	0.37437	-2.01381	3	5	AT2G25140.1	AT2G25140.1 | Symbols:HSP98.7,CLPB-M,CLPB4 | HEAT SHOCK PROTEIN 98.7,CASEIN LYTIC PROTEINASE B-M,casein lytic proteinase B4 | casein lytic proteinase B4 | Chr2:10697877-10701998 REVERSE LENGTH=964	mitochondrion	'stress.abiotic.heat'	'Symbols: HSP98.7, CLPB-M, CLPB4 | CLPB4 (CASEIN LYTIC PROTEINASE B4); ATP binding / ATPase/ nucleoside-triphosphatase/ nucleotide binding / protein binding | chr2:10697703-10702152 REVERSE'
-0.882322	0.349813	-0.402484	1.11954	0.37888	0.471886	-2.00187	2	2	AT2G24330.1	AT2G24330.1 | integral membrane metal-binding family protein (DUF2296) | Chr2:10347340-10349566 REVERSE LENGTH=408	nucleus	'not assigned.unknown'	'unknown protein | chr2:10347160-10349825 REVERSE'
			2.00183	0.0164253	3.57223	-2.00183	1	3	AT2G02180.1	AT2G02180.1 | Symbols:TOM3 | tobamovirus multiplication protein 3 | tobamovirus multiplication protein 3 | Chr2:560976-562961 FORWARD LENGTH=303;AT1G14530.1 | Symbols:THH1 | TOM THREE HOMOLOG 1 | tobamovirus multiplication-like protein (DUF1084) | Chr1	plasma membrane	'stress.biotic'	'Symbols: TOM3 | TOM3; protein binding | chr2:560864-563233 FORWARD'
-3.64727	0.00445878	-8.57395	-1.65059	0.0131853	-3.10296	-1.99668	4	5	AT1G01090.1	AT1G01090.1 | Symbols:PDH-E1 ALPHA | pyruvate dehydrogenase E1 alpha | pyruvate dehydrogenase E1 alpha | Chr1:47705-49166 REVERSE LENGTH=428	plastid	'TCA / org transformation.TCA.pyruvate DH.E1'	'Symbols: PDH-E1 ALPHA | PDH-E1 ALPHA (PYRUVATE DEHYDROGENASE E1 ALPHA); pyruvate dehydrogenase (acetyl-transferring) | chr1:47485-49286 REVERSE'
-1.99275	0.0475816	-2.63553				-1.99275	2	0	AT1G67330.1	AT1G67330.1 | glucuronoxylan 4-O-methyltransferase-like protein (DUF579) | Chr1:25214118-25214993 FORWARD LENGTH=291	golgi	'not assigned.unknown'	'unknown protein | chr1:25213852-25215174 FORWARD'
			1.9894	0.0447381	2.68434	-1.9894	0	3	AT5G42660.1	AT5G42660.1 | DNA-directed RNA polymerase subunit beta (DUF616) | Chr5:17103062-17105785 REVERSE LENGTH=463	plasma membrane	'not assigned.unknown'	'unknown protein | chr5:17102924-17105966 REVERSE'
			1.98778	0.0319719	2.97219	-1.98778	1	3	AT3G28920.1	AT3G28920.1 | Symbols:ZHD9,AtHB34,HB34 | ZINC FINGER HOMEODOMAIN 9,homeobox protein 34 | homeobox protein 34 | Chr3:10940598-10941536 REVERSE LENGTH=312	nucleus	'RNA.regulation of transcription.zf-HD'	'Symbols: AtHB34 | AtHB34 (ARABIDOPSIS THALIANA HOMEOBOX PROTEIN 34); DNA binding / transcription factor | chr3:10940446-10941833 REVERSE'
-2.32389	0.00517883	-5.31187	-0.33667	0.372863	-0.144246	-1.98722	4	5	AT3G56130.1	AT3G56130.1 | Symbols:BLP3 | BCCP-Like Protein 3 | biotin/lipoyl attachment domain-containing protein | Chr3:20826852-20829007 FORWARD LENGTH=281;AT3G56130.4 | Symbols:BLP3 | BCCP-Like Protein 3 | biotin/lipoyl attachment domain-containing protein | Ch	plastid	'lipid metabolism.FA synthesis and FA elongation.Acetyl CoA Carboxylation'	'biotin/lipoyl attachment domain-containing protein | chr3:20826658-20829270 FORWARD'
			1.98208	0.0693621	2.29698	-1.98208	1	2	AT1G51850.1	AT1G51850.1 | Leucine-rich repeat protein kinase family protein | Chr1:19252964-19256783 REVERSE LENGTH=865;AT1G51850.2 | Leucine-rich repeat protein kinase family protein | Chr1:19252964-19256783 REVERSE LENGTH=885;AT3G21340.1 | Leucine-rich repeat p	plasma membrane	'signalling.receptor kinases.misc'	'leucine-rich repeat protein kinase, putative | chr1:19252847-19256783 REVERSE'
-0.0517034	0.945966	-0.00124732	1.92033	0.0026568	4.94609	-1.97204	3	5	AT3G23810.1	AT3G23810.1 | Symbols:ATSAHH2,SAHH2 | S-ADENOSYL-L-HOMOCYSTEINE (SAH) HYDROLASE 2,S-adenosyl-l-homocysteine (SAH) hydrolase 2 | S-adenosyl-l-homocysteine (SAH) hydrolase 2 | Chr3:8588013-8589671 REVERSE LENGTH=485	cytosol	'amino acid metabolism.degradation.aspartate family.methionine'	'Symbols: SAHH2, ATSAHH2 | SAHH2 (S-ADENOSYL-L-HOMOCYSTEINE (SAH) HYDROLASE 2); adenosylhomocysteinase/ binding / catalytic | chr3:8587664-8589713 REVERSE'
			1.96772	0.346767	0.905078	-1.96772	0	2	AT3G16090.1	AT3G16090.1 | Symbols:Hrd1A,AtHrd1A | homolog of yeast Hrd1 | RING/U-box superfamily protein | Chr3:5456513-5458694 FORWARD LENGTH=492	plasma membrane	'protein.degradation.ubiquitin.E3.RING'	'zinc finger (C3HC4-type RING finger) family protein | chr3:5456144-5458966 FORWARD'
			1.94406	0.0302825	2.95265	-1.94406	0	2	AT4G38225.2	AT4G38225.2 | glycerol kinase | Chr4:17927230-17928274 FORWARD LENGTH=308;AT4G38225.1 | glycerol kinase | Chr4:17927230-17928613 FORWARD LENGTH=363;AT4G38225.3 | glycerol kinase | Chr4:17927230-17928782 FORWARD LENGTH=365	plastid	'not assigned.unknown'	'unknown protein | chr4:17927198-17928901 FORWARD'
-9.20789	0.000798262	-28.5247	-7.26887	0.000109459	-28.7902	-1.93901	4	3	AT3G16420.3	AT3G16420.3 | Symbols:PBPI,JAL30,PBP1 | PYK10-binding protein 1,JACALIN-RELATED LECTIN 30 | PYK10-binding protein 1 | Chr3:5579560-5580674 FORWARD LENGTH=298;AT3G16420.2 | Symbols:PBPI,JAL30,PBP1 | PYK10-binding protein 1,JACALIN-RELATED LECTIN 30 | PYK	cytosol	'misc.myrosinases-lectin-jacalin'	'Symbols: PBP1, JAL30 | PBP1 (PYK10-BINDING PROTEIN 1); copper ion binding | chr3:5579386-5580953 FORWARD'
0.231196	0.707755	0.0347065	2.16122	0.0797425	2.37369	-1.93003	3	2	AT1G06900.1	AT1G06900.1 | Insulinase (Peptidase family M16) family protein | Chr1:2115155-2120635 REVERSE LENGTH=1024	nucleus	'protein.degradation'	'catalytic/ metal ion binding / metalloendopeptidase/ zinc ion binding | chr1:2114927-2120745 REVERSE'
2.17784	0.0904168	2.27312	4.1053	0.0592503	5.03847	-1.92746	2	3	AT5G13800.2	AT5G13800.2 | Symbols:CRN1,PPH | pheophytinase,Co-regulated with NYE1 | pheophytinase | Chr5:4452063-4454141 REVERSE LENGTH=484;AT5G13800.1 | Symbols:CRN1,PPH | pheophytinase,Co-regulated with NYE1 | pheophytinase | Chr5:4452063-4454141 REVERSE LENGTH=	plastid	'not assigned.no ontology'	'hydrolase, alpha/beta fold family protein | chr5:4451837-4454576 REVERSE'
0.654305	0.36717	0.284709	2.58149	0.0145598	4.74179	-1.92718	2	3	AT1G26230.5	AT1G26230.5 | Symbols:Cpn60beta4 | chaperonin-60beta4 | TCP-1/cpn60 chaperonin family protein | Chr1:9073110-9075272 REVERSE LENGTH=470;AT1G26230.3 | Symbols:Cpn60beta4 | chaperonin-60beta4 | TCP-1/cpn60 chaperonin family protein | Chr1:9072388-9075023		'protein.folding'	'chaperonin, putative | chr1:9072388-9075279 REVERSE'
-4.11661	0.00725621	-8.80662	-2.19576	0.000187359	-8.18433	-1.92084	4	5	AT1G28290.2	AT1G28290.2 | Symbols:AGP31 | arabinogalactan protein 31 | arabinogalactan protein 31 | Chr1:9889331-9890843 REVERSE LENGTH=315;AT1G28290.1 | Symbols:AGP31 | arabinogalactan protein 31 | arabinogalactan protein 31 | Chr1:9889331-9890843 REVERSE LENGTH=	extracellular	'stress.abiotic.unspecified'	'Symbols: AGP31 | AGP31 (arabinogalactan-protein 31) | chr1:9889125-9890993 REVERSE'
0.859878	0.333613	0.409953	2.77514	0.0381708	3.93589	-1.91526	2	3	AT1G29350.1	AT1G29350.1 | RNA polymerase II degradation factor-like protein (DUF1296) | Chr1:10268761-10273613 REVERSE LENGTH=831	nucleus	'not assigned.unknown'	'FUNCTIONS IN: molecular_function unknown; INVOLVED IN: biological_process unknown; LOCATED IN: cellular_component unknown; EXPRESSED IN: male gametophyte, guard cell, pollen tube; EXPRESSED DURING: L mature pollen stage, M germinated pollen stage; CONTAINS InterPro DOMAIN/s: Protein of unknown function DUF1296 (InterPro:IPR009719); BEST Arabidopsis thaliana protein match is: kinase-related (TAIR…
-0.381886	0.809357	-0.03508	1.53174	0.000577689	4.96026	-1.91363	4	5	AT4G18810.1	AT4G18810.1 | NAD(P)-binding Rossmann-fold superfamily protein | Chr4:10322622-10325735 REVERSE LENGTH=596;AT4G18810.2 | NAD(P)-binding Rossmann-fold superfamily protein | Chr4:10322263-10325735 REVERSE LENGTH=627	plastid	'signalling.light'	'binding / catalytic/ transcription repressor | chr4:10322438-10325770 REVERSE'
-3.09201	0.00476304	-7.18	-1.18188	0.00958266	-2.38564	-1.91013	4	5	AT3G28270.2	AT3G28270.2 | Symbols:AFL1 | At14a-Like1 | transmembrane protein%2C putative (DUF677) | Chr3:10538725-10539849 FORWARD LENGTH=374;AT3G28270.1 | Symbols:AFL1 | At14a-Like1 | transmembrane protein%2C putative (DUF677) | Chr3:10538725-10539849 FORWARD LEN	nucleus	'not assigned.no ontology'	'FUNCTIONS IN: molecular_function unknown; INVOLVED IN: biological_process unknown; LOCATED IN: cellular_component unknown; EXPRESSED IN: 15 plant structures; EXPRESSED DURING: 9 growth stages; CONTAINS InterPro DOMAIN/s: Protein of unknown function DUF677 (InterPro:IPR007749); BEST Arabidopsis thaliana protein match is: AT14A (TAIR:AT3G28300.1); Has 443 Blast hits to 436 proteins in 133 species:…
			1.90986	0.120845	1.75281	-1.90986	1	4	AT1G21500.1	AT1G21500.1 | hypothetical protein | Chr1:7530047-7530954 REVERSE LENGTH=126	plastid	'not assigned.unknown'	'unknown protein | chr1:7529882-7531025 REVERSE'
			1.90131	0.0696531	2.19993	-1.90131	0	2	AT2G07810.1	AT2G07810.1 | hypothetical protein | Chr2:3593730-3594072 FORWARD LENGTH=60
-1.89195	0.0635157	-2.26489				-1.89195	2	1	AT5G20060.4	AT5G20060.4 | alpha/beta-Hydrolases superfamily protein | Chr5:6776800-6779447 FORWARD LENGTH=252;AT5G20060.3 | alpha/beta-Hydrolases superfamily protein | Chr5:6776800-6779447 FORWARD LENGTH=252;AT5G20060.2 | alpha/beta-Hydrolases superfamily protein		'lipid metabolism.lipid degradation.lysophospholipases.carboxylesterase'	'phospholipase/carboxylesterase family protein | chr5:6776236-6779614 FORWARD'
			1.89012	0.227772	1.2144	-1.89012	0	3	AT2G27060.1	AT2G27060.1 | Leucine-rich repeat protein kinase family protein | Chr2:11551288-11554577 FORWARD LENGTH=1020;AT2G27060.3 | Leucine-rich repeat protein kinase family protein | Chr2:11551567-11554577 FORWARD LENGTH=927;AT2G27060.2 | Leucine-rich repeat	plasma membrane	'signalling.receptor kinases.leucine rich repeat III'	'ATP binding / protein binding / protein kinase/ protein serine/threonine kinase/ protein tyrosine kinase | chr2:11551041-11554775 FORWARD'
			1.8827	0.0202719	3.18761	-1.8827	1	2	AT2G43760.3	AT2G43760.3 | molybdopterin biosynthesis MoaE family protein | Chr2:18133276-18133872 FORWARD LENGTH=198;AT2G43760.2 | molybdopterin biosynthesis MoaE family protein | Chr2:18133276-18133872 FORWARD LENGTH=198;AT2G43760.1 | molybdopterin biosynthesis	cytosol	'Co-factor and vitamine metabolism.molybdenum cofactor'	'molybdopterin biosynthesis MoaE family protein | chr2:18132782-18134068 FORWARD'
-2.34521	0.00161184	-6.5494	-0.465416	0.618463	-0.0971259	-1.87979	4	4	AT3G15000.1	AT3G15000.1 | Symbols:RIP1,MORF8 | multiple organellar RNA editing factor 8,RNA-editing factor interacting protein 1 | cobalt ion binding protein | Chr3:5050321-5052121 FORWARD LENGTH=395	mitochondrion	'not assigned.no ontology'	'LOCATED IN: mitochondrion; EXPRESSED IN: 23 plant structures; EXPRESSED DURING: 13 growth stages; BEST Arabidopsis thaliana protein match is: plastid developmental protein DAG, putative (TAIR:AT3G06790.2); Has 50779 Blast hits to 24732 proteins in 941 species: Archae - 10; Bacteria - 4862; Metazoa - 25623; Fungi - 7071; Plants - 6957; Viruses - 900; Other Eukaryotes - 5356 (source: NCBI BLink). …
			1.87271	0.0562941	2.34001	-1.87271	1	2	AT3G49100.2	AT3G49100.2 | Signal recognition particle%2C SRP9/SRP14 subunit | Chr3:18196944-18198298 FORWARD LENGTH=103;AT3G49100.1 | Signal recognition particle%2C SRP9/SRP14 subunit | Chr3:18196944-18198298 FORWARD LENGTH=103		'protein.targeting.secretory pathway.unspecified'	'signal recognition particle 9 kDa protein, putative / SRP9, putative | chr3:18196839-18198457 FORWARD'
1.17647	0.288826	0.634546	3.04908	0.000368402	10.4696	-1.87261	4	3	AT1G51610.1	AT1G51610.1 | Cation efflux family protein | Chr1:19136625-19139621 FORWARD LENGTH=457	mitochondrion	'transport.metal'	'cation efflux family protein / metal tolerance protein, putative (MTPc4) | chr1:19136251-19139918 FORWARD'
0.747268	0.138081	0.642551	2.61599	0.00045813	8.73482	-1.86872	4	5	AT3G13930.1	AT3G13930.1 | Symbols:mtE2-2 | mitochondrial pyruvate dehydrogenase subunit 2-2 | Dihydrolipoamide acetyltransferase%2C long form protein | Chr3:4596240-4600143 FORWARD LENGTH=539	mitochondrion	'TCA / org transformation.TCA.pyruvate DH.E2'	'dihydrolipoamide S-acetyltransferase, putative | chr3:4595876-4600469 FORWARD'
0.400616	0.704458	0.0609517	2.2548	0.0813261	2.45721	-1.85418	2	4	AT5G67360.1	AT5G67360.1 | Symbols:ARA12,SBT1.7 | Subtilisin-like Serine protease 1.7 | Subtilase family protein | Chr5:26872192-26874465 REVERSE LENGTH=757	extracellular	'protein.degradation.subtilases'	'Symbols: ARA12 | ARA12; serine-type endopeptidase | chr5:26871891-26874579 REVERSE'
-4.73392	0.0013802	-13.5393	-2.88171	6.71581e-06	-14.9068	-1.85222	3	5	AT5G16390.2	AT5G16390.2 | Symbols:CAC1-A,CAC1A,CAC1,BCCP1,BCCP,BCCP-1 | chloroplastic acetylcoenzyme A carboxylase 1,BIOTIN CARBOXYL CARRIER PROTEIN,BIOTIN CARBOXYL-CARRIER PROTEIN 1 | chloroplastic acetylcoenzyme A carboxylase 1 | Chr5:5361554-5363020 REVERSE LENGT	plastid	'lipid metabolism.FA synthesis and FA elongation.Acetyl CoA Carboxylation.heteromeric Complex.Biotin Carboxyl Carrier Protein'	'Symbols: CAC1, CAC1A, BCCP, BCCP1 | CAC1 (CHLOROPLASTIC ACETYLCOENZYME A CARBOXYLASE 1); acetyl-CoA carboxylase/ biotin binding | chr5:5360801-5363126 REVERSE'
			1.84801	0.127637	1.65216	-1.84801	1	3	AT4G20240.2	AT4G20240.2 | Symbols:CYP71A27 | cytochrome P450, family 71, subfamily A, polypeptide 27 | cytochrome P450%2C family 71%2C subfamily A%2C polypeptide 27 | Chr4:10931993-10934212 REVERSE LENGTH=396;AT4G20240.1 | Symbols:CYP71A27 | cytochrome P450, fam		'misc.cytochrome P450'	'Symbols: CYP71A27 | CYP71A27; electron carrier/ heme binding / iron ion binding / monooxygenase/ oxygen binding | chr4:10931493-10934212 REVERSE'
-3.08606	0.0222852	-5.09812	-1.24191	0.0592217	-1.52447	-1.84415	4	4	AT3G13750.1	AT3G13750.1 | Symbols:BGAL1 | beta galactosidase 1,beta-galactosidase 1 | beta galactosidase 1 | Chr3:4511192-4515756 FORWARD LENGTH=847	extracellular	'misc.gluco-, galacto- and mannosidases.beta-galactosidase'	'Symbols: BGAL1 | BGAL1 (Beta galactosidase 1); beta-galactosidase/ catalytic/ cation binding / heme binding / peroxidase/ sugar binding | chr3:4510965-4516298 FORWARD'
-1.68541	0.079104	-1.85698	0.158646	0.880488	0.00876943	-1.84405	3	5	AT4G22220.1	AT4G22220.1 | Symbols:ISU1,ATISU1 | | SufE/NifU family protein | Chr4:11759444-11760881 REVERSE LENGTH=167	mitochondrion	'protein.assembly and cofactor ligation'	'Symbols: ISU1, ATISU1 | ISU1; structural molecule | chr4:11759155-11760960 REVERSE'
-4.62466	0.000180988	-17.3071	-2.78337	0.0013291	-8.0062	-1.84129	4	5	AT2G30520.1	AT2G30520.1 | Symbols:RPT2 | ROOT PHOTOTROPISM 2 | Phototropic-responsive NPH3 family protein | Chr2:13002920-13005573 REVERSE LENGTH=593;AT2G30520.3 | Symbols:RPT2 | ROOT PHOTOTROPISM 2 | Phototropic-responsive NPH3 family protein | Chr2:13002920-1300	golgi	'signalling.light'	'Symbols: RPT2 | RPT2 (ROOT PHOTOTROPISM 2); protein binding | chr2:13002742-13005600 REVERSE'
3.99121	0.00467731	9.29954	5.8151	0.000810015	17.9774	-1.82389	2	4	AT5G06330.1	AT5G06330.1 | Late embryogenesis abundant (LEA) hydroxyproline-rich glycoprotein family | Chr5:1934961-1935584 REVERSE LENGTH=207	plasma membrane	'not assigned.no ontology'	'hairpin-responsive protein, putative (HIN1) | chr5:1934739-1935644 REVERSE'
			1.82031	0.157887	1.45926	-1.82031	0	2	AT1G51390.1	AT1G51390.1 | Symbols:NFU5,ATNFU1 | NFU domain protein 5 | NFU domain protein 5 | Chr1:19050427-19051753 FORWARD LENGTH=275	mitochondrion	'protein.assembly and cofactor ligation'	'Symbols: NFU5, ATNFU1 | NFU5; ATP binding / structural molecule | chr1:19050344-19052094 FORWARD'
			1.82006	0.180589	1.35286	-1.82006	0	3	AT1G18190.1	AT1G18190.1 | Symbols:GC2 | golgin candidate 2 | golgin Putative 2 | Chr1:6257963-6261325 REVERSE LENGTH=668	golgi	'cell.vesicle transport'	'Symbols: GC2 | GC2 (golgin candidate 2) | chr1:6257851-6261457 REVERSE'
0.686133	0.342256	0.319497	2.50478	0.055679	3.14176	-1.81864	2	2	AT3G20940.1	AT3G20940.1 | Symbols:CYP705A30 | cytochrome P450, family 705, subfamily A, polypeptide 30 | cytochrome P450%2C family 705%2C subfamily A%2C polypeptide 30 | Chr3:7339732-7341518 FORWARD LENGTH=523;AT3G20950.1 | Symbols:CYP705A32 | cytochrome P450, f	endoplasmic reticulum	'misc.cytochrome P450'	'Symbols: CYP705A30 | CYP705A30; electron carrier/ heme binding / iron ion binding / monooxygenase/ oxygen binding | chr3:7339717-7341655 FORWARD'
-0.829711	0.299159	-0.43485	0.981566	0.0933114	1.01108	-1.81128	4	5	AT4G22010.1	AT4G22010.1 | Symbols:sks4 | SKU5 similar 4 | SKU5 similar 4 | Chr4:11663429-11666463 FORWARD LENGTH=541	extracellular	'misc.oxidases - copper, flavone etc'	'Symbols: sks4 | sks4 (SKU5 Similar 4); copper ion binding / oxidoreductase | chr4:11663324-11666715 FORWARD'
-2.0626	0.0463111	-2.75216	-0.264774	0.389801	-0.108334	-1.79783	4	5	AT4G34490.1	AT4G34490.1 | Symbols:CAP 1,ATCAP1,CAP1 | cyclase associated protein 1 | cyclase associated protein 1 | Chr4:16484896-16487355 REVERSE LENGTH=476;AT4G34490.2 | Symbols:CAP 1,ATCAP1,CAP1 | cyclase associated protein 1 | cyclase associated protein 1 | Ch	cytosol	'DNA.unspecified'	'Symbols: ATCAP1, CAP 1, CAP1 | ATCAP1 (ARABIDOPSIS THALIANA CYCLASE ASSOCIATED PROTEIN 1); actin binding | chr4:16484530-16487417 REVERSE'
-2.73508	0.004911	-6.31483	-0.937841	0.191583	-0.673036	-1.79724	4	5	AT2G47650.1	AT2G47650.1 | Symbols:UXS4 | UDP-xylose synthase 4 | UDP-xylose synthase 4 | Chr2:19538751-19541364 REVERSE LENGTH=443;AT2G47650.2 | Symbols:UXS4 | UDP-xylose synthase 4 | UDP-xylose synthase 4 | Chr2:19538751-19541364 REVERSE LENGTH=449	golgi,vacuole	'cell wall.precursor synthesis.UXS'	'Symbols: UXS4 | UXS4 (UDP-XYLOSE SYNTHASE 4); UDP-glucuronate decarboxylase/ catalytic | chr2:19538610-19541457 REVERSE'
-2.81388	0.0547094	-3.55094	-1.02305	0.00720337	-2.19184	-1.79083	4	5	AT3G52960.1	AT3G52960.1 | Symbols:PrxIIE | peroxiredoxin-II-E | Thioredoxin superfamily protein | Chr3:19639699-19640403 FORWARD LENGTH=234	plastid	'redox.peroxiredoxin'	'peroxiredoxin type 2, putative | chr3:19639668-19640619 FORWARD'
			1.78264	0.112552	1.6911	-1.78264	0	4	AT5G03860.2	AT5G03860.2 | Symbols:MLS | malate synthase | malate synthase | Chr5:1032276-1034527 REVERSE LENGTH=562;AT5G03860.1 | Symbols:MLS | malate synthase | malate synthase | Chr5:1032276-1034527 REVERSE LENGTH=562	peroxisome	'gluconeogenesis / glyoxylate cycle.malate synthase'	'Symbols: MLS | MLS (MALATE SYNTHASE); malate synthase | chr5:1032103-1034570 REVERSE'
-1.6448	0.165789	-1.28367	0.13693	0.75799	0.0164777	-1.78173	4	5	AT5G53140.2	AT5G53140.2 | Protein phosphatase 2C family protein | Chr5:21549228-21552132 FORWARD LENGTH=420;AT5G53140.1 | Protein phosphatase 2C family protein | Chr5:21549228-21552132 FORWARD LENGTH=420		'protein.postranslational modification'	'protein phosphatase 2C, putative / PP2C, putative | chr5:21548473-21552470 FORWARD'
1.12263	0.32103	0.553968	2.90312	0.261483	1.69123	-1.78049	2	2	AT5G16830.1	AT5G16830.1 | Symbols:PEP12P,SYP21,PEP12,ATPEP12,ATSYP21 | syntaxin of plants 21 | syntaxin of plants 21 | Chr5:5533076-5535152 REVERSE LENGTH=279	golgi,vacuole	'cell.vesicle transport'	'Symbols: SYP21, ATSYP21, PEP12, ATPEP12, PEP12P | SYP21 (SYNTAXIN OF PLANTS 21); SNAP receptor | chr5:5532846-5535252 REVERSE'
			1.7774	0.0281162	2.75682	-1.7774	1	4	AT1G68790.1	AT1G68790.1 | Symbols:CRWN3,LINC3 | LITTLE NUCLEI3,CROWDED NUCLEI 3 | little nuclei3 | Chr1:25834932-25839157 REVERSE LENGTH=1085	nucleus	'not assigned.no ontology'	'Symbols: LINC3 | LINC3 (LITTLE NUCLEI3) | chr1:25834709-25839319 REVERSE'
			1.77312	0.0530672	2.26103	-1.77312	0	2	AT1G76880.1	AT1G76880.1 | Symbols:DF1 | | Duplicated homeodomain-like superfamily protein | Chr1:28865594-28867931 FORWARD LENGTH=603	nucleus	'RNA.regulation of transcription.Trihelix, Triple-Helix transcription factor family'	'trihelix DNA-binding protein, putative | chr1:28865500-28868225 FORWARD'
-0.0935598	0.855039	-0.00636337	1.6748	0.298077	0.880395	-1.76836	3	4	AT3G20100.1	AT3G20100.1 | Symbols:CYP705A19 | cytochrome P450, family 705, subfamily A, polypeptide 19 | cytochrome P450%2C family 705%2C subfamily A%2C polypeptide 19 | Chr3:7019014-7020649 FORWARD LENGTH=513	endoplasmic reticulum	'misc.cytochrome P450'	'Symbols: CYP705A19 | CYP705A19; electron carrier/ heme binding / iron ion binding / monooxygenase/ oxygen binding | chr3:7018995-7020901 FORWARD'
0.307574	0.695564	0.0484929	2.07098	0.13098	1.82825	-1.76341	2	4	AT5G62840.2	AT5G62840.2 | Phosphoglycerate mutase family protein | Chr5:25228296-25229179 REVERSE LENGTH=232;AT5G62840.1 | Phosphoglycerate mutase family protein | Chr5:25228296-25229672 REVERSE LENGTH=297		'not assigned.no ontology'	'phosphoglycerate/bisphosphoglycerate mutase family protein | chr5:25228225-25229683 REVERSE'
-1.15025	0.181598	-0.852208	0.609336	0.633348	0.120866	-1.75959	2	3	AT1G12240.1	AT1G12240.1 | Symbols:AtVI2,VAC-INV,ATBETAFRUCT4,VI2,FRUCT4,AtFRUCT4 | VACUOLAR INVERTASE,vacuolar invertase 2,fructosidase 4 | Glycosyl hydrolases family 32 protein | Chr1:4153699-4157457 FORWARD LENGTH=664	vacuole	'major CHO metabolism.degradation.sucrose.invertases.vacuolar'	'Symbols: ATBETAFRUCT4, VAC-INV | ATBETAFRUCT4; beta-fructofuranosidase/ hydrolase, hydrolyzing O-glycosyl compounds | chr1:4153652-4157644 FORWARD'
-1.68868	0.20876	-1.1489	0.0687755	0.843971	0.00506687	-1.75745	4	5	AT4G29010.1	AT4G29010.1 | Symbols:AIM1 | ABNORMAL INFLORESCENCE MERISTEM | Enoyl-CoA hydratase/isomerase family | Chr4:14297312-14302016 REVERSE LENGTH=721	peroxisome	'lipid metabolism.lipid degradation.beta-oxidation.multifunctional'	'Symbols: AIM1 | AIM1 (ABNORMAL INFLORESCENCE MERISTEM); enoyl-CoA hydratase | chr4:14297044-14302147 REVERSE'
3.02449	0.00218867	8.04459	4.78053	0.00159349	13.3743	-1.75605	3	5	AT1G07750.1	AT1G07750.1 | RmlC-like cupins superfamily protein | Chr1:2404300-2405863 REVERSE LENGTH=356	cytosol	'development.storage proteins'	'cupin family protein | chr1:2404037-2405943 REVERSE'
-1.74884	0.0729	-1.9889				-1.74884	2	1	AT2G38360.1	AT2G38360.1 | Symbols:PRA1.B4 | prenylated RAB acceptor 1.B4 | prenylated RAB acceptor 1.B4 | Chr2:16069840-16070502 REVERSE LENGTH=220	plastid	'cell.vesicle transport'	'Symbols: PRA1.B4 | PRA1.B4 (PRENYLATED RAB ACCEPTOR 1.B4) | chr2:16069615-16070589 REVERSE'
			1.74796	0.0130962	3.29116	-1.74796	1	2	AT4G17890.2	AT4G17890.2 | Symbols:AGD8 | ARF-GAP domain 8 | ARF-GAP domain 8 | Chr4:9937121-9938988 FORWARD LENGTH=384;AT4G17890.1 | Symbols:AGD8 | ARF-GAP domain 8 | ARF-GAP domain 8 | Chr4:9937121-9939146 FORWARD LENGTH=413	cytosol	'protein.degradation.ubiquitin.ubiquitin protease'	'Symbols: AGD8 | AGD8 (ARF-GAP DOMAIN 8); ARF GTPase activator/ DNA binding / zinc ion binding | chr4:9937022-9939493 FORWARD'
1.6646	0.320774	0.821981	3.40874	0.0545096	4.30703	-1.74414	2	4	AT5G02100.1	AT5G02100.1 | Symbols:ORP3A,UNE18 | OSBP(OXYSTEROL BINDING PROTEIN)-RELATED PROTEIN 3A,UNFERTILIZED EMBRYO SAC 18 | Oxysterol-binding family protein | Chr5:413639-416016 FORWARD LENGTH=453;AT5G02100.3 | Symbols:ORP3A,UNE18 | OSBP(OXYSTEROL BINDING PROTE	endoplasmic reticulum	'cell.vesicle transport'	'Symbols: UNE18, ORP3A | UNE18 (UNFERTILIZED EMBRYO SAC 18); oxysterol binding / sterol binding | chr5:413520-416225 FORWARD'
			1.73452	0.103042	1.71194	-1.73452	0	2	AT5G65780.1	AT5G65780.1 | Symbols:ATBCAT-5 | | branched-chain amino acid aminotransferase 5 / branched-chain amino acid transaminase 5 (BCAT5) | Chr5:26316418-26318585 FORWARD LENGTH=415	plastid	'amino acid metabolism.synthesis.branched chain group.common.branched-chain amino acid aminotransferase'	'Symbols: ATBCAT-5 | ATBCAT-5; branched-chain-amino-acid transaminase/ catalytic | chr5:26315390-26318812 FORWARD'
			1.73248	0.181708	1.28312	-1.73248	1	3	AT5G17400.1	AT5G17400.1 | Symbols:ER-ANT1 | endoplasmic reticulum-adenine nucleotide transporter 1 | endoplasmic reticulum-adenine nucleotide transporter 1 | Chr5:5729015-5730104 REVERSE LENGTH=306	endoplasmic reticulum	'transport.metabolite transporters at the mitochondrial membrane'	'Symbols: ER-ANT1 | ER-ANT1 (ENDOPLASMIC RETICULUM-DENINE NUCLEOTIDE TRANSPORTER 1); ATP:ADP antiporter/ binding | chr5:5728789-5730376 REVERSE'
-0.848717	0.472423	-0.2764	0.883012	0.574606	0.212479	-1.73173	4	4	AT3G21400.1	AT3G21400.1 | dynein beta chain%2C ciliary protein | Chr3:7534824-7536293 REVERSE LENGTH=188	nucleus	'not assigned.unknown'	'unknown protein | chr3:7534633-7536509 REVERSE'
4.72804	0.00929218	9.60682	6.44897	0.000936914	19.5294	-1.72093	4	4	AT5G42740.1	AT5G42740.1 | Sugar isomerase (SIS) family protein | Chr5:17136080-17140622 FORWARD LENGTH=560;AT5G42740.2 | Sugar isomerase (SIS) family protein | Chr5:17136080-17140622 FORWARD LENGTH=560;AT5G42740.3 | Sugar isomerase (SIS) family protein | Chr5:17	cytosol	'glycolysis.cytosolic branch.glucose-6-phosphate isomerase'	'glucose-6-phosphate isomerase, cytosolic (PGIC) | chr5:17135692-17140892 FORWARD'
-5.06069	0.0027794	-12.9354	-3.34027	0.00060391	-10.7524	-1.72041	2	3	AT5G60600.1	AT5G60600.1 | Symbols:ISPG,CSB3,HDS,GCPE,CLB4 | CONSTITUTIVE SUBTILISIN 3,4-hydroxy-3-methylbut-2-enyl diphosphate synthase,CHLOROPLAST BIOGENESIS 4 | 4-hydroxy-3-methylbut-2-enyl diphosphate synthase | Chr5:24359447-24363274 FORWARD LENGTH=741;AT5G60600	plastid	'secondary metabolism.isoprenoids.non-mevalonate pathway.HDS'	'Symbols: GCPE, ISPG, CSB3, CLB4, HDS | HDS (4-HYDROXY-3-METHYLBUT-2-ENYL DIPHOSPHATE SYNTHASE); 4 iron, 4 sulfur cluster binding / 4-hydroxy-3-methylbut-2-en-1-yl diphosphate synthase | chr5:24358966-24363485 FORWARD'
			1.71818	0.0152148	3.12318	-1.71818	1	3	AT5G43860.1	AT5G43860.1 | Symbols:ATCLH2,CLH2 | ARABIDOPSIS THALIANA CHLOROPHYLLASE 2,chlorophyllase 2 | chlorophyllase 2 | Chr5:17630492-17632184 FORWARD LENGTH=318	plastid	'tetrapyrrole synthesis.unspecified'	'Symbols: ATCLH2, CLH2 | ATCLH2; chlorophyllase | chr5:17630450-17632312 FORWARD'
0.146213	0.81622	0.0128949	1.86381	0.27089	1.05716	-1.7176	3	3	AT5G58220.1	AT5G58220.1 | Symbols:ALNS,TTL | transthyretin-like protein,allantoin synthase | transthyretin-like protein | Chr5:23554546-23555861 REVERSE LENGTH=324;AT5G58220.2 | Symbols:ALNS,TTL | transthyretin-like protein,allantoin synthase | transthyretin-like p	peroxisome	'not assigned.unknown'	'Symbols: TTL | TTL (Transthyretin-Like protein); steroid binding | chr5:23554396-23555881 REVERSE'
			1.71657	0.00470616	3.99503	-1.71657	1	2	AT1G31280.1	AT1G31280.1 | Symbols:AtAGO2,AGO2 | argonaute 2 | Argonaute family protein | Chr1:11181777-11185112 FORWARD LENGTH=1014	nucleus	'development.unspecified'	'Symbols: AGO2 | AGO2 (argonaute 2); nucleic acid binding | chr1:11181711-11185344 FORWARD'
			1.70692	0.0321989	2.547	-1.70692	1	3	AT1G49400.1	AT1G49400.1 | Symbols:emb1129 | embryo defective 1129 | Nucleic acid-binding%2C OB-fold-like protein | Chr1:18283156-18283643 FORWARD LENGTH=116	cytosol	'protein.synthesis.ribosomal protein.eukaryotic.40S subunit.S17'	'Symbols: emb1129 | emb1129 (embryo defective 1129); structural constituent of ribosome | chr1:18283032-18284202 FORWARD'
-1.88992	0.0319128	-2.82738	-0.192099	0.787535	-0.0199265	-1.69782	3	5	AT2G44530.2	AT2G44530.2 | Phosphoribosyltransferase family protein | Chr2:18383732-18385974 FORWARD LENGTH=393;AT2G44530.1 | Phosphoribosyltransferase family protein | Chr2:18383732-18385974 FORWARD LENGTH=394	plastid	'nucleotide metabolism.synthesis.PRS-PP'	'ribose-phosphate pyrophosphokinase, putative / phosphoribosyl diphosphate synthetase, putative | chr2:18383515-18386143 FORWARD'
			1.6948	0.260481	0.990142	-1.6948	1	2	AT5G10470.1	AT5G10470.1 | Symbols:KCA1,KAC1 | kinesin like protein for actin based chloroplast movement 1,KINESIN CDKA;1 ASSOCIATED 1 | kinesin like protein for actin based chloroplast movement 1 | Chr5:3290121-3297248 REVERSE LENGTH=1273	plasma membrane	'cell.organisation'	'kinesin motor protein-related | chr5:3289925-3297373 REVERSE'
1.56223	0.115106	1.46678	3.25604	0.000514623	10.7075	-1.69381	3	5	AT3G18500.4	AT3G18500.4 | DNAse I-like superfamily protein | Chr3:6352544-6355297 FORWARD LENGTH=445;AT3G18500.2 | DNAse I-like superfamily protein | Chr3:6352544-6355297 FORWARD LENGTH=448;AT3G18500.3 | DNAse I-like superfamily protein | Chr3:6352544-6355297 FO		'not assigned.no ontology'	'FUNCTIONS IN: molecular_function unknown; INVOLVED IN: biological_process unknown; EXPRESSED IN: 24 plant structures; EXPRESSED DURING: 14 growth stages; CONTAINS InterPro DOMAIN/s: Endonuclease/exonuclease/phosphatase (InterPro:IPR005135); BEST Arabidopsis thaliana protein match is: endonuclease/exonuclease/phosphatase family protein (TAIR:AT1G73875.1); Has 964 Blast hits to 937 proteins in 164…
-5.5195	0.00277433	-14.1125	-3.82753	0.00249595	-9.96216	-1.69196	2	4	AT5G26280.1	AT5G26280.1 | TRAF-like family protein | Chr5:9208724-9210403 FORWARD LENGTH=350;AT5G26280.3 | TRAF-like family protein | Chr5:9208667-9210403 FORWARD LENGTH=369;AT5G26280.2 | TRAF-like family protein | Chr5:9208724-9210403 FORWARD LENGTH=327	extracellular	'not assigned.no ontology'	'meprin and TRAF homology domain-containing protein / MATH domain-containing protein | chr5:9208711-9210572 FORWARD'
-1.69181	0.0600308	-2.06676				-1.69181	2	1	AT1G08370.1	AT1G08370.1 | Symbols:DCP1,ATDCP1 | decapping 1 | decapping 1 | Chr1:2638355-2640367 FORWARD LENGTH=367	cytosol	'RNA.processing'	'Symbols: DCP1, ATDCP1 | DCP1 (decapping 1); m7G(5')pppN diphosphatase/ protein homodimerization | chr1:2638181-2640554 FORWARD'
-0.695913	0.410953	-0.268767	0.995645	0.00960751	2.0086	-1.69156	4	5	AT1G56190.2	AT1G56190.2 | Phosphoglycerate kinase family protein | Chr1:21028622-21030454 FORWARD LENGTH=405;AT1G56190.1 | Phosphoglycerate kinase family protein | Chr1:21028403-21030454 FORWARD LENGTH=478	cytosol	'PS.calvin cycle.phosphoglycerate kinase'	'phosphoglycerate kinase, putative | chr1:21028238-21030649 FORWARD'
0.575738	0.337961	0.271249	2.25328	0.0706756	2.59292	-1.67754	3	4	AT4G28600.1	AT4G28600.1 | Symbols:NPGR2 | no pollen germination related 2 | no pollen germination related 2 | Chr4:14130046-14132599 FORWARD LENGTH=739;AT4G28600.2 | Symbols:NPGR2 | no pollen germination related 2 | no pollen germination related 2 | Chr4:14130046-	plasma membrane	'signalling.calcium'	'Symbols: NPGR2 | NPGR2 (no pollen germination related 2); calmodulin binding | chr4:14129311-14132799 FORWARD'
			1.67631	0.00358292	4.09985	-1.67631	0	2	AT1G57590.1	AT1G57590.1 | Pectinacetylesterase family protein | Chr1:21327458-21329707 REVERSE LENGTH=444	mitochondrion	'cell wall.pectin*esterases.acetyl esterase'	'carboxylesterase | chr1:21327360-21329763 REVERSE'
0.774993	0.663793	0.137923	2.44976	0.111056	2.33819	-1.67477	3	5	AT3G15690.2	AT3G15690.2 | Symbols:BLP2 | BCCP-Like Protein 2 | Single hybrid motif superfamily protein | Chr3:5317108-5319435 FORWARD LENGTH=263;AT3G15690.1 | Symbols:BLP2 | BCCP-Like Protein 2 | Single hybrid motif superfamily protein | Chr3:5317108-5319383 FORWA	plastid	'lipid metabolism.FA synthesis and FA elongation.Acetyl CoA Carboxylation.heteromeric Complex.Biotin Carboxyl Carrier Protein'	'biotin carboxyl carrier protein of acetyl-CoA carboxylase-related | chr3:5316916-5319613 FORWARD'
2.00118	0.234356	1.26099	3.66914	0.0887444	3.85942	-1.66796	2	2	AT5G02890.1	AT5G02890.1 | HXXXD-type acyl-transferase family protein | Chr5:670207-671454 REVERSE LENGTH=353	cytosol	'not assigned.no ontology'	'transferase family protein | chr5:670065-671471 REVERSE'
-0.119907	0.820071	-0.0103298	1.5451	0.321749	0.760935	-1.66501	3	3	AT2G47970.1	AT2G47970.1 | Nuclear pore localization protein NPL4 | Chr2:19629525-19630973 FORWARD LENGTH=413;AT2G47970.2 | Nuclear pore localization protein NPL4 | Chr2:19629525-19630589 FORWARD LENGTH=354	cytosol	'not assigned.no ontology'	'NPL4 family protein | chr2:19629474-19631182 FORWARD'
-2.44516	0.000704266	-7.70778	-0.780853	0.263335	-0.452498	-1.6643	4	4	AT5G47870.1	AT5G47870.1 | Symbols:RAD52-2,ODB2,RAD52-2B | radiation sensitive 51-2,Organellar DNA-Binding protein 2 | cobalt ion-binding protein | Chr5:19384555-19385808 REVERSE LENGTH=199	plastid	'not assigned.unknown'	'unknown protein | chr5:19384368-19385869 REVERSE'
-4.17858	0.00366323	-10.1796	-2.52221	0.0139714	-4.67809	-1.65637	3	5	AT4G19410.1	AT4G19410.1 | Symbols:PAE7 | pectin acetylesterase 7 | Pectinacetylesterase family protein | Chr4:10582188-10584766 REVERSE LENGTH=391;AT4G19410.2 | Symbols:PAE7 | pectin acetylesterase 7 | Pectinacetylesterase family protein | Chr4:10581037-10584766 R	extracellular	'cell wall.pectin*esterases.acetyl esterase'	'pectinacetylesterase, putative | chr4:10582021-10585758 REVERSE'
-2.23079	0.012319	-4.25953	-0.594806	0.16943	-0.458601	-1.63599	4	5	AT1G09130.1	AT1G09130.1 | ATP-dependent caseinolytic (Clp) protease/crotonase family protein | Chr1:2940063-2942217 REVERSE LENGTH=330;AT1G09130.2 | ATP-dependent caseinolytic (Clp) protease/crotonase family protein | Chr1:2940063-2942217 REVERSE LENGTH=330;AT1G09	plastid	'protein.degradation.serine protease'	'ATP-dependent Clp protease proteolytic subunit, putative | chr1:2939570-2942267 REVERSE'
-0.0330774	0.963246	-0.000537935	1.6027	0.000344418	5.55003	-1.63578	4	5	AT2G35840.4	AT2G35840.4 | Sucrose-6F-phosphate phosphohydrolase family protein | Chr2:15053952-15055776 FORWARD LENGTH=422;AT2G35840.3 | Sucrose-6F-phosphate phosphohydrolase family protein | Chr2:15053952-15055776 FORWARD LENGTH=422;AT2G35840.2 | Sucrose-6F-phos		'major CHO metabolism.synthesis.sucrose.SPP'	'sucrose-phosphatase 1 (SPP1) | chr2:15053623-15056005 FORWARD'
-3.53632	0.00179537	-9.71019	-1.90123	0.00754665	-4.03488	-1.63509	3	2	AT5G16710.1	AT5G16710.1 | Symbols:DHAR3 | dehydroascorbate reductase 1 | dehydroascorbate reductase 1 | Chr5:5483312-5484926 FORWARD LENGTH=258	plastid	'redox.ascorbate and glutathione.ascorbate'	'Symbols: DHAR3 | DHAR3 (dehydroascorbate reductase 1); glutathione dehydrogenase (ascorbate) | chr5:5483288-5485081 FORWARD'
2.41968	0.00608198	5.3619	4.0505	0.0139357	7.5172	-1.63082	3	3	AT5G63220.1	AT5G63220.1 | golgi-to-ER traffic-like protein | Chr5:25353256-25355410 REVERSE LENGTH=324;AT5G63220.2 | golgi-to-ER traffic-like protein | Chr5:25353331-25355410 REVERSE LENGTH=323;AT5G63220.3 | golgi-to-ER traffic-like protein | Chr5:25353256-25355	cytosol	'not assigned.unknown'	'unknown protein | chr5:25353034-25355500 REVERSE'
1.04563	0.0634554	1.25218	2.67041	0.000241338	9.65989	-1.62478	4	5	AT1G54220.2	AT1G54220.2 | Symbols:mtE2-3 | mitochondrial pyruvate dehydrogenase subunit 2-3 | Dihydrolipoamide acetyltransferase%2C long form protein | Chr1:20246460-20250208 REVERSE LENGTH=539;AT1G54220.1 | Symbols:mtE2-3 | mitochondrial pyruvate dehydrogenase sub	mitochondrion	'TCA / org transformation.TCA.pyruvate DH.E2'	'dihydrolipoamide S-acetyltransferase, putative | chr1:20246130-20250310 REVERSE'
1.81589	0.0463964	2.42152	3.43978	0.0734514	3.90072	-1.62389	3	3	AT5G23670.2	AT5G23670.2 | Symbols:LCB2 | long chain base2 | long chain base2 | Chr5:7981889-7985037 FORWARD LENGTH=489;AT5G23670.1 | Symbols:LCB2 | long chain base2 | long chain base2 | Chr5:7981889-7985037 FORWARD LENGTH=489;AT3G48780.2 | Symbols:SPT1,ATSPT1 | S	endoplasmic reticulum	'lipid metabolism.'exotics' (steroids, squalene etc).sphingolipids.serine C-palmitoyltransferase'	'Symbols: LCB2 | LCB2; protein binding / serine C-palmitoyltransferase | chr5:7981641-7985391 FORWARD'
-6.72769	7.32479e-05	-27.8204	-5.11349	9.73459e-07	-30.7407	-1.61421	4	5	AT4G13670.1	AT4G13670.1 | Symbols:PTAC5 | plastid transcriptionally active 5 | plastid transcriptionally active 5 | Chr4:7948644-7950779 FORWARD LENGTH=387;AT4G13670.3 | Symbols:PTAC5 | plastid transcriptionally active 5 | plastid transcriptionally active 5 | Chr4	plastid	'RNA.transcription'	'Symbols: PTAC5 | PTAC5 (PLASTID TRANSCRIPTIONALLY ACTIVE5); heat shock protein binding / unfolded protein binding | chr4:7948579-7950903 FORWARD'
3.58273	0.0278459	5.57199	5.18857	0.000668948	16.4717	-1.60585	4	5	AT5G54960.1	AT5G54960.1 | Symbols:PDC2 | pyruvate decarboxylase-2 | pyruvate decarboxylase-2 | Chr5:22310858-22312681 REVERSE LENGTH=607	plasma membrane	'fermentation.PDC'	'Symbols: PDC2 | PDC2 (pyruvate decarboxylase-2); carboxy-lyase/ catalytic/ magnesium ion binding / pyruvate decarboxylase/ thiamin pyrophosphate binding | chr5:22310687-22312761 REVERSE'
-3.59305	0.00809162	-7.51654	-1.98844	0.101363	-1.97675	-1.60462	3	2	AT5G47990.1	AT5G47990.1 | Symbols:CYP705A5,THAD1,THAD | cytochrome P450, family 705, subfamily A, polypeptide 5,THALIAN-DIOL DESATURASE | cytochrome P450%2C family 705%2C subfamily A%2C polypeptide 5 | Chr5:19434827-19436444 FORWARD LENGTH=511	endoplasmic reticulum	'misc.cytochrome P450'	'Symbols: CYP705A5, THAD, THAD1 | CYP705A5; oxygen binding / thalian-diol desaturase | chr5:19434827-19436689 FORWARD'
-2.84531	0.0237858	-4.61989	-1.24308	0.0078013	-2.62021	-1.60223	2	4	AT2G26670.1	AT2G26670.1 | Symbols:ATHO1,HY1,HY6,HO1,GUN2,TED4 | REVERSAL OF THE DET PHENOTYPE 4,ARABIDOPSIS THALIANA HEME OXYGENASE 1,HEME OXYGENASE 1,GENOMES UNCOUPLED 2,HEME OXYGENASE 6 | Plant heme oxygenase (decyclizing) family protein | Chr2:11341816-11343394 F	plastid	'tetrapyrrole synthesis.heme oxygenase'	'Symbols: ATHO1, HO1, TED4, GUN2, HY6 | TED4 (REVERSAL OF THE DET PHENOTYPE 4); heme oxygenase (decyclizing) | chr2:11341684-11343572 FORWARD'
-3.4154	0.000893677	-10.4129	-1.81626	0.00595527	-4.04136	-1.59914	4	5	AT1G19570.1	AT1G19570.1 | Symbols:ATDHAR1,DHAR1,DHAR5 | DEHYDROASCORBATE REDUCTASE 5,dehydroascorbate reductase | dehydroascorbate reductase | Chr1:6773462-6774413 REVERSE LENGTH=213	cytosol	'redox.ascorbate and glutathione.ascorbate'	'Symbols: DHAR1, ATDHAR1 | DHAR1 (dehydroascorbate reductase); copper ion binding / glutathione dehydrogenase (ascorbate) | chr1:6773302-6774528 REVERSE'
2.18676	0.0994119	2.19236	3.77045	0.102299	3.73323	-1.58369	2	2	AT1G11350.1	AT1G11350.1 | Symbols:SD1-13,RKS2,CBRLK1 | CALMODULIN-BINDING RECEPTOR-LIKE PROTEIN KINASE,S-domain-1 13 | S-domain-1 13 | Chr1:3817725-3820752 REVERSE LENGTH=830	plasma membrane	'signalling.receptor kinases.S-locus glycoprotein like'	'Symbols: CBRLK1, SD1-13, RKS2 | SD1-13 (S-DOMAIN-1 13); kinase/ protein kinase/ protein serine/threonine kinase | chr1:3817591-3820805 REVERSE'
0.253271	0.700858	0.0390974	1.8367	0.0232708	2.99968	-1.58343	3	2	AT1G04985.1	AT1G04985.1 | triacylglycerol lipase-like protein | Chr1:1416563-1418291 REVERSE LENGTH=193;AT1G04985.2 | triacylglycerol lipase-like protein | Chr1:1416563-1417406 REVERSE LENGTH=135	mitochondrion	'not assigned.unknown'	'unknown protein | chr1:1416343-1418482 REVERSE'
-2.69995	0.0161509	-4.83779	-1.11679	0.0322389	-1.66583	-1.58316	2	3	AT1G10390.3	AT1G10390.3 | Symbols:DRA2 | DRACULA2 | Nucleoporin autopeptidase | Chr1:3407265-3412045 REVERSE LENGTH=1041;AT1G10390.2 | Symbols:DRA2 | DRACULA2 | Nucleoporin autopeptidase | Chr1:3407265-3412045 REVERSE LENGTH=1041;AT1G10390.1 | Symbols:DRA2 | DRAC		'protein.targeting.nucleus'	'nucleoporin family protein | chr1:3407024-3412843 REVERSE'
-1.58134	0.0742254	-1.78604				-1.58134	2	1	AT2G03420.1	AT2G03420.1 | hypothetical protein | Chr2:1035100-1035937 REVERSE LENGTH=170	plastid	'not assigned.unknown'	'unknown protein | chr2:1034998-1035969 REVERSE'
-1.50743	0.22776	-0.968553	0.0698082	0.911852	0.00279762	-1.57723	2	5	AT1G49430.1	AT1G49430.1 | Symbols:LACS2,LRD2 | long-chain acyl-CoA synthetase 2,LATERAL ROOT DEVELOPMENT 2 | long-chain acyl-CoA synthetase 2 | Chr1:18291188-18295641 FORWARD LENGTH=665;AT1G49430.2 | Symbols:LACS2,LRD2 | long-chain acyl-CoA synthetase 2,LATERAL ROO	peroxisome	'lipid metabolism.FA synthesis and FA elongation.long chain fatty acid CoA ligase'	'Symbols: LRD2, LACS2 | LACS2 (LONG-CHAIN ACYL-COA SYNTHETASE 2); long-chain-fatty-acid-CoA ligase | chr1:18291043-18295825 FORWARD'
0.969449	0.14275	0.819596	2.53995	0.00590515	5.66096	-1.5705	3	5	AT3G13060.6	AT3G13060.6 | Symbols:ECT5 | evolutionarily conserved C-terminal region 5 | evolutionarily conserved C-terminal region 5 | Chr3:4181123-4183632 FORWARD LENGTH=612;AT3G13060.3 | Symbols:ECT5 | evolutionarily conserved C-terminal region 5 | evolutionarily		'not assigned.unknown'	'Symbols: ECT5 | ECT5; FUNCTIONS IN: molecular_function unknown; INVOLVED IN: biological_process unknown; LOCATED IN: cellular_component unknown; EXPRESSED IN: 24 plant structures; EXPRESSED DURING: 15 growth stages; CONTAINS InterPro DOMAIN/s: YT521-B-like protein (InterPro:IPR007275); BEST Arabidopsis thaliana protein match is: ECT2; protein binding (TAIR:AT3G13460.1); Has 1007 Blast hits to 96…
			1.568	0.224049	1.01866	-1.568	1	3	AT5G64400.1	AT5G64400.1 | CHCH domain protein | Chr5:25748922-25750182 FORWARD LENGTH=144;AT5G64400.2 | CHCH domain protein | Chr5:25748922-25749947 FORWARD LENGTH=162	mitochondrion	'not assigned.unknown'	'unknown protein | chr5:25748840-25750356 FORWARD'
-3.42143	0.00130154	-9.87268	-1.86018	0.000271553	-6.63366	-1.56125	4	5	ATCG00750.1	ATCG00750.1 | Symbols:RPS11 | ribosomal protein S11 | ribosomal protein S11 | ChrC:78960-79376 REVERSE LENGTH=138	plastid	'protein.synthesis.ribosomal protein.prokaryotic.chloroplast.30S subunit.S11'	'Symbols: RPS11 | 30S chloroplast ribosomal protein S11 | chrC:78960-79376 REVERSE'
0.47393	0.441186	0.168424	2.02885	0.0240088	3.28599	-1.55492	3	5	AT2G43360.1	AT2G43360.1 | Symbols:BIO2,BIOB | BIOTIN AUXOTROPH 2,BIOTIN AUXOTROPH B | Radical SAM superfamily protein | Chr2:18010918-18013129 REVERSE LENGTH=378	mitochondrion	'Co-factor and vitamine metabolism.biotin.biotin synthase'	'Symbols: BIO2, BIOB | BIO2 (BIOTIN AUXOTROPH 2); biotin synthase | chr2:18010751-18013238 REVERSE'
0.6063	0.344385	0.28069	2.16086	0.138413	1.8558	-1.55456	3	4	AT5G54180.1	AT5G54180.1 | Symbols:PTAC15 | plastid transcriptionally active 15 | plastid transcriptionally active 15 | Chr5:21988544-21990183 FORWARD LENGTH=500	plastid	'RNA.regulation of transcription.unclassified'	'Symbols: PTAC15 | PTAC15 (PLASTID TRANSCRIPTIONALLY ACTIVE15) | chr5:21988457-21990228 FORWARD'
1.3765	0.0939219	1.41399	2.92827	0.000154285	11.1616	-1.55177	4	5	AT1G03090.2	AT1G03090.2 | Symbols:MCCA | | methylcrotonyl-CoA carboxylase alpha chain | Chr1:739715-743819 FORWARD LENGTH=734;AT1G03090.1 | Symbols:MCCA | | methylcrotonyl-CoA carboxylase alpha chain | Chr1:739715-743819 FORWARD LENGTH=714	mitochondrion	'amino acid metabolism.degradation.branched chain group.leucine'	'Symbols: MCCA | MCCA; methylcrotonoyl-CoA carboxylase | chr1:739679-744184 FORWARD'
-1.54895	0.17627	-1.16763				-1.54895	2	0	AT5G45130.1	AT5G45130.1 | Symbols:RAB5A,RABF2A,ATRAB-F2A,ATRABF2A,RAB-F2A,RHA1,ATRAB5A | ARABIDOPSIS RAB HOMOLOG F2A,RAB homolog 1,RAB HOMOLOG F2A | Ras small GTP-binding family protein | Chr5:18244495-18246060 FORWARD LENGTH=200;AT5G45130.2 | Symbols:RAB5A,RABF2A,	endoplasmic reticulum	'signalling.G-proteins'	'Symbols: ATRAB5A, ATRABF2A, RABF2A, RAB5A, RHA1, ATRAB-F2A, RAB-F2A | RHA1 (RAB HOMOLOG 1); GTP binding | chr5:18244266-18246450 FORWARD'
0.0198952	0.986483	0.00011759	1.56267	0.0951817	1.59618	-1.54277	2	3	AT4G28070.1	AT4G28070.1 | AFG1-like ATPase family protein | Chr4:13946009-13948462 FORWARD LENGTH=464;AT4G28070.2 | AFG1-like ATPase family protein | Chr4:13946009-13948462 FORWARD LENGTH=473	mitochondrion	'not assigned.no ontology'	'AFG1-like ATPase family protein | chr4:13946009-13948627 FORWARD'
-1.38491	0.0361105	-1.99755	0.157147	0.683708	0.0259495	-1.54206	4	5	AT3G12780.1	AT3G12780.1 | Symbols:PGK1 | phosphoglycerate kinase 1 | phosphoglycerate kinase 1 | Chr3:4061127-4063140 REVERSE LENGTH=481	plastid	'PS.calvin cycle.phosphoglycerate kinase'	'Symbols: PGK1 | PGK1 (PHOSPHOGLYCERATE KINASE 1); phosphoglycerate kinase | chr3:4060971-4063306 REVERSE'
			1.53646	0.281786	0.845175	-1.53646	1	2	AT2G26960.1	AT2G26960.1 | Symbols:MYB81,AtMYB81 | myb domain protein 81 | myb domain protein 81 | Chr2:11506065-11507425 REVERSE LENGTH=427	nucleus	'RNA.regulation of transcription.MYB domain transcription factor family'	'Symbols: AtMYB81 | AtMYB81 (myb domain protein 81); DNA binding / transcription factor | chr2:11506065-11507426 REVERSE'
-0.905115	0.314941	-0.45416	0.617713	0.560429	0.155342	-1.52283	3	4	AT1G18150.3	AT1G18150.3 | Symbols:MPK8,ATMPK8 | | Protein kinase superfamily protein | Chr1:6244641-6247582 REVERSE LENGTH=589;AT1G18150.2 | Symbols:MPK8,ATMPK8 | | Protein kinase superfamily protein | Chr1:6244641-6247582 REVERSE LENGTH=589;AT1G18150.1 | Symbo	nucleus	'protein.postranslational modification'	'Symbols: ATMPK8 | ATMPK8; MAP kinase | chr1:6244384-6247655 REVERSE'
-9.58725	0.000155588	-36.5085	-8.06484	1.54745e-07	-54.9247	-1.52241	4	3	AT3G15950.1	AT3G15950.1 | Symbols:NAI2 | | DNA topoisomerase-like protein | Chr3:5397783-5402610 REVERSE LENGTH=772;AT3G15950.2 | Symbols:NAI2 | | DNA topoisomerase-like protein | Chr3:5397783-5402610 REVERSE LENGTH=734;AT3G15950.3 | Symbols:NAI2 | | DNA topoi	endoplasmic reticulum	'DNA.unspecified'	'Symbols: NAI2 | NAI2 | chr3:5397569-5402652 REVERSE'
			1.51782	0.156367	1.22314	-1.51782	1	2	AT3G48720.1	AT3G48720.1 | Symbols:DCF | DEFICIENT IN CUTIN FERULATE | HXXXD-type acyl-transferase family protein | Chr3:18046527-18049295 FORWARD LENGTH=430	golgi,plasma membrane	'stress.biotic'	'transferase family protein | chr3:18046323-18049463 FORWARD'
0.0902544	0.91497	0.00348319	1.60344	0.00234699	4.21622	-1.51318	3	5	AT1G16460.6	AT1G16460.6 | Symbols:STR2,ATMST2,RDH2,MST2,ATRDH2,ST2 | ARABIDOPSIS THALIANA MERCAPTOPYRUVATE SULFURTRANSFERASE 2,SULFURTRANSFERASE 2,rhodanese homologue 2,MERCAPTOPYRUVATE SULFURTRANSFERASE 2 | rhodanese homologue 2 | Chr1:5620153-5621981 REVERSE LENGT		'amino acid metabolism.degradation.serine-glycine-cysteine group.cysteine'	'Symbols: ATRDH2, ATMST2, MST2 | ATRDH2 (ARABIDOPSIS THALIANA RHODANESE HOMOLOGUE 2); 3-mercaptopyruvate sulfurtransferase/ thiosulfate sulfurtransferase | chr1:5619641-5622624 REVERSE'
-1.00928	0.277761	-0.561492	0.501934	0.509204	0.147121	-1.51121	2	2	AT1G80600.1	AT1G80600.1 | Symbols:TUP5,WIN1 | HOPW1-1-interacting 1,TUMOR PRONE 5 | HOPW1-1-interacting 1 | Chr1:30298675-30300513 REVERSE LENGTH=457	plastid	'amino acid metabolism.synthesis.glutamate family.arginine.acetylornithine aminotransferase'	'Symbols: WIN1 | WIN1 (HOPW1-1-INTERACTING 1); N2-acetyl-L-ornithine:2-oxoglutarate 5-aminotransferase/ catalytic/ pyridoxal phosphate binding / transaminase | chr1:30298499-30300553 REVERSE'
-0.152238	0.752358	-0.0188129	1.35784	0.015444	2.45937	-1.51007	4	5	AT3G06850.2	AT3G06850.2 | Symbols:BCE2,DIN3,LTA1 | DARK INDUCIBLE 3 | 2-oxoacid dehydrogenases acyltransferase family protein | Chr3:2158212-2160465 REVERSE LENGTH=483;AT3G06850.1 | Symbols:BCE2,DIN3,LTA1 | DARK INDUCIBLE 3 | 2-oxoacid dehydrogenases acyltransferas	mitochondrion	'amino acid metabolism.degradation.branched chain group.shared'	'Symbols: BCE2, LTA1, DIN3 | BCE2; acetyltransferase/ alpha-ketoacid dehydrogenase/ dihydrolipoamide branched chain acyltransferase | chr3:2157974-2160623 REVERSE'
-6.32986	0.000379248	-21.6549	-4.82464	1.36226e-05	-23.4754	-1.50522	3	5	AT1G12230.1	AT1G12230.1 | Aldolase superfamily protein | Chr1:4148050-4150708 FORWARD LENGTH=405;AT1G12230.2 | Aldolase superfamily protein | Chr1:4148050-4150708 FORWARD LENGTH=427	plastid	'OPP.non-reductive PP.transaldolase'	'transaldolase, putative | chr1:4148033-4151025 FORWARD'
-2.75711	0.016277	-4.93089	-1.25496	0.0152769	-2.27897	-1.50215	2	4	AT4G16566.3	AT4G16566.3 | Symbols:HINT4 | histidine triad nucleotide-binding 4 | histidine triad nucleotide-binding 4 | Chr4:9334873-9335884 REVERSE LENGTH=146;AT4G16566.2 | Symbols:HINT4 | histidine triad nucleotide-binding 4 | histidine triad nucleotide-binding 4		'nucleotide metabolism'	'histidine triad family protein / HIT family protein | chr4:9334622-9335968 REVERSE'
-1.50146	0.0465703	-1.99978				-1.50146	3	0	AT1G28150.2	AT1G28150.2 | hypothetical protein | Chr1:9835122-9835842 REVERSE LENGTH=123;AT1G28150.1 | hypothetical protein | Chr1:9835122-9835842 REVERSE LENGTH=123		'not assigned.unknown'	'unknown protein | chr1:9834943-9835904 REVERSE'
0.714607	0.53427	0.194544	2.2145	0.225712	1.43155	-1.49989	3	4	AT4G29870.1	AT4G29870.1 | Oligosaccharyltransferase complex/magnesium transporter family protein | Chr4:14606012-14606530 FORWARD LENGTH=172	plasma membrane	'not assigned.unknown'	'FUNCTIONS IN: molecular_function unknown; INVOLVED IN: biological_process unknown; LOCATED IN: plasma membrane; EXPRESSED IN: 22 plant structures; EXPRESSED DURING: 13 growth stages; BEST Arabidopsis thaliana protein match is: membrane protein, putative (TAIR:AT2G19340.2); Has 163 Blast hits to 163 proteins in 56 species: Archae - 0; Bacteria - 0; Metazoa - 127; Fungi - 0; Plants - 26; Viruses -…
			1.49725	0.127682	1.33835	-1.49725	1	4	AT1G60420.1	AT1G60420.1 | Symbols:AtNRX1,NRX1 | nucleoredoxin 1 | DC1 domain-containing protein | Chr1:22261978-22264243 FORWARD LENGTH=578	cytosol	'not assigned.no ontology.DC1 domain containing protein'	'DC1 domain-containing protein | chr1:22261888-22264408 FORWARD'
-1.8289	0.0142425	-3.37691	-0.332594	0.546392	-0.0873044	-1.49631	3	5	AT1G80670.1	AT1G80670.1 | Symbols:RAE1 | RNA export factor 1 | Transducin/WD40 repeat-like superfamily protein | Chr1:30320809-30323543 REVERSE LENGTH=349	nucleus	'RNA.processing'	'transducin family protein / WD-40 repeat family protein | chr1:30320576-30323780 REVERSE'
0.125128	0.902064	0.00560106	1.61931	0.00409895	3.86582	-1.49418	4	5	AT3G09580.1	AT3G09580.1 | FAD/NAD(P)-binding oxidoreductase family protein | Chr3:2942614-2944047 REVERSE LENGTH=477	plastid	'secondary metabolism.isoprenoids.carotenoids'	'amine oxidase family protein | chr3:2942504-2944078 REVERSE'
0.895613	0.143285	0.755717	2.38915	0.00294652	6.04619	-1.49353	4	5	AT3G52200.1	AT3G52200.1 | Symbols:mtE2-1,LTA3 | mitochondrial pyruvate dehydrogenase subunit 2-1 | Dihydrolipoamide acetyltransferase%2C long form protein | Chr3:19360317-19366091 FORWARD LENGTH=637;AT3G52200.2 | Symbols:mtE2-1,LTA3 | mitochondrial pyruvate dehydro	mitochondrion	'TCA / org transformation.TCA.pyruvate DH.E2'	'Symbols: LTA3 | LTA3; ATP binding / dihydrolipoyllysine-residue acetyltransferase | chr3:19360206-19366387 FORWARD'
-0.410226	0.490589	-0.126876	1.07982	0.21431	0.722352	-1.49004	3	5	AT1G70820.1	AT1G70820.1 | phosphoglucomutase%2C putative / glucose phosphomutase | Chr1:26705594-26708034 FORWARD LENGTH=615;AT1G70820.2 | phosphoglucomutase%2C putative / glucose phosphomutase | Chr1:26705594-26707860 FORWARD LENGTH=591	plastid	'glycolysis.plastid branch.phosphoglucomutase (PGM)'	'phosphoglucomutase, putative / glucose phosphomutase, putative | chr1:26705518-26708264 FORWARD'
2.73439	0.0966721	2.77458	4.22245	0.000125235	16.4772	-1.48806	4	5	AT4G29810.1	AT4G29810.1 | Symbols:ATMKK2,MKK2,MK1 | MAP kinase kinase 2,MAP KINASE KINASE 1 | MAP kinase kinase 2 | Chr4:14593299-14595241 REVERSE LENGTH=363;AT4G29810.2 | Symbols:ATMKK2,MKK2,MK1 | MAP kinase kinase 2,MAP KINASE KINASE 1 | MAP kinase kinase 2 | Ch	cytosol	'signalling.MAP kinases'	'Symbols: ATMKK2, MKK2, MK1 | ATMKK2 (ARABIDOPSIS THALIANA MAP KINASE KINASE 2); MAP kinase kinase/ kinase | chr4:14593039-14595269 REVERSE'
1.81474	0.0450778	2.4427	3.30065	8.98828e-05	13.3555	-1.48591	4	5	AT4G34030.1	AT4G34030.1 | Symbols:MCCB | 3-methylcrotonyl-CoA carboxylase | 3-methylcrotonyl-CoA carboxylase | Chr4:16301298-16303949 FORWARD LENGTH=587	mitochondrion	'amino acid metabolism.degradation.branched chain group.leucine'	'Symbols: MCCB | MCCB (3-METHYLCROTONYL-COA CARBOXYLASE); biotin carboxylase/ methylcrotonoyl-CoA carboxylase | chr4:16301179-16304099 FORWARD'
-0.367729	0.551719	-0.0949778	1.11006	0.443538	0.391929	-1.47779	3	2	AT1G78970.3	AT1G78970.3 | Symbols:ATLUP1,LUP1 | lupeol synthase 1,ARABIDOPSIS THALIANA LUPEOL SYNTHASE 1 | lupeol synthase 1 | Chr1:29703414-29707715 FORWARD LENGTH=757;AT1G78970.2 | Symbols:ATLUP1,LUP1 | lupeol synthase 1,ARABIDOPSIS THALIANA LUPEOL SYNTHASE 1 | l		'secondary metabolism.isoprenoids.terpenoids'	'Symbols: LUP1, ATLUP1 | LUP1 (LUPEOL SYNTHASE 1); beta-amyrin synthase/ lupeol synthase | chr1:29703340-29707844 FORWARD'
-2.86099	0.000808682	-8.84683	-1.38583	0.000588279	-4.4768	-1.47516	4	5	AT1G34430.1	AT1G34430.1 | Symbols:EMB3003 | embryo defective 3003 | 2-oxoacid dehydrogenases acyltransferase family protein | Chr1:12588027-12590084 REVERSE LENGTH=465	plastid	'TCA / org transformation.TCA.pyruvate DH.E2'	'Symbols: EMB3003 | EMB3003 (embryo defective 3003); acyltransferase/ dihydrolipoyllysine-residue acetyltransferase/ protein binding | chr1:12587752-12590192 REVERSE'
-2.18719	0.0378634	-3.1097	-0.718254	0.115096	-0.674398	-1.46893	4	5	AT5G07030.1	AT5G07030.1 | Eukaryotic aspartyl protease family protein | Chr5:2183600-2185717 REVERSE LENGTH=455	extracellular	'RNA.regulation of transcription.putative transcription regulator'	'aspartic-type endopeptidase | chr5:2183360-2185972 REVERSE'
-0.53696	0.413394	-0.205997	0.916916	0.104759	0.898402	-1.45388	3	5	AT2G35390.4	AT2G35390.4 | Phosphoribosyltransferase family protein | Chr2:14895528-14897098 REVERSE LENGTH=352;AT2G35390.1 | Phosphoribosyltransferase family protein | Chr2:14895528-14897098 REVERSE LENGTH=352;AT2G35390.2 | Phosphoribosyltransferase family protei		'nucleotide metabolism.synthesis.PRS-PP'	'ribose-phosphate pyrophosphokinase 1 / phosphoribosyl diphosphate synthetase 1 (PRSI) | chr2:14895279-14897822 REVERSE'
			1.45387	0.132343	1.27693	-1.45387	1	4	AT1G71240.3	AT1G71240.3 | chromosome-partitioning protein%2C putative (DUF639) | Chr1:26855489-26858806 FORWARD LENGTH=651;AT1G71240.2 | chromosome-partitioning protein%2C putative (DUF639) | Chr1:26855489-26859599 FORWARD LENGTH=823;AT1G71240.1 | chromosome-part		'not assigned.unknown'	'unknown protein | chr1:26855430-26859741 FORWARD'
			1.45313	0.0173726	2.5577	-1.45313	1	3	AT1G35470.1	AT1G35470.1 | Symbols:RanBPM | Ran-binding protein in the microtubule-organizing centre | SPla/RYanodine receptor (SPRY) domain-containing protein | Chr1:13051636-13054922 REVERSE LENGTH=465;AT1G35470.2 | Symbols:RanBPM | Ran-binding protein in the micr	cytosol	'not assigned.no ontology'	'SPla/RYanodine receptor (SPRY) domain-containing protein | chr1:13051410-13054988 REVERSE'
-1.45132	0.0429604	-1.98385				-1.45132	3	1	AT3G15010.2	AT3G15010.2 | RNA-binding (RRM/RBD/RNP motifs) family protein | Chr3:5052844-5054058 FORWARD LENGTH=404;AT3G15010.1 | RNA-binding (RRM/RBD/RNP motifs) family protein | Chr3:5052844-5054058 FORWARD LENGTH=404	nucleus	'RNA.RNA binding'	'RNA recognition motif (RRM)-containing protein | chr3:5052731-5054918 FORWARD'
-1.15508	0.09074	-1.20383	0.2928	0.362569	0.12901	-1.44788	4	5	AT1G36160.2	AT1G36160.2 | Symbols:AT-ACC1,ACC1,PAS3,EMB22,GSD1,SFR3,GK | acetyl-CoA carboxylase 1,PASTICCINO 3,GLOSSYHEAD 1,SENSITIVE TO FREEZING 3,GURKE,EMBRYO DEFECTIVE 22 | acetyl-CoA carboxylase 1 | Chr1:13534196-13543773 FORWARD LENGTH=2254;AT1G36160.1 | Symbo	cytosol	'lipid metabolism.FA synthesis and FA elongation.Acetyl CoA Carboxylation.homomeric Enzyme'	'Symbols: ACC1, AT-ACC1, EMB22, GK, PAS3 | ACC1 (ACETYL-COENZYME A CARBOXYLASE 1); acetyl-CoA carboxylase | chr1:13534165-13544008 FORWARD'
-4.54935	0.0511398	-5.87431	-3.10698	0.00143033	-8.83799	-1.44237	2	3	AT1G70850.1	AT1G70850.1 | Symbols:MLP34 | MLP-like protein 34 | MLP-like protein 34 | Chr1:26715429-26716744 REVERSE LENGTH=316;AT1G70850.3 | Symbols:MLP34 | MLP-like protein 34 | MLP-like protein 34 | Chr1:26715429-26716744 REVERSE LENGTH=316;AT1G70850.2 | Symbo	cytosol	'stress.abiotic.unspecified'	'Symbols: MLP34 | MLP34 (MLP-LIKE PROTEIN 34) | chr1:26715183-26716829 REVERSE'
-0.906441	0.410161	-0.350834	0.530615	0.417439	0.201319	-1.43706	4	5	AT5G49810.1	AT5G49810.1 | Symbols:MMT | methionine S-methyltransferase | methionine S-methyltransferase | Chr5:20239418-20246046 FORWARD LENGTH=1071	cytosol	'amino acid metabolism.synthesis.aspartate family.methionine.methionine S-methyltransferase'	'Symbols: MMT | MMT; S-adenosylmethionine-dependent methyltransferase | chr5:20239343-20246380 FORWARD'
0.333093	0.687113	0.0542847	1.76975	0.00187297	4.82693	-1.43666	4	5	AT4G26900.1	AT4G26900.1 | Symbols:AT-HF,HISN4 | HIS HF | HIS HF | Chr4:13515514-13519608 FORWARD LENGTH=592	plastid	'amino acid metabolism.synthesis.histidine.N'-5'-phosphoribosyl-formimino-5-aminoimidazole-4-carboxamide ribonucleotide isomerase'	'Symbols: AT-HF, HISN4 | AT-HF (HIS HF); imidazoleglycerol-phosphate synthase | chr4:13515478-13519855 FORWARD'
2.46741	0.0475488	3.26404	3.89836	0.0250186	6.24415	-1.43095	2	2	AT5G05580.1	AT5G05580.1 | Symbols:AtFAD8,FAD8 | fatty acid desaturase 8 | fatty acid desaturase 8 | Chr5:1664331-1666345 FORWARD LENGTH=435	plastid	'lipid metabolism.FA desaturation.omega 3 desaturase'	'Symbols: FAD8 | FAD8 (FATTY ACID DESATURASE 8); omega-3 fatty acid desaturase | chr5:1664134-1666527 FORWARD'
3.66594	0.00880959	7.53368	5.09334	0.000855256	15.6259	-1.4274	3	5	AT4G25570.1	AT4G25570.1 | Symbols:ACYB-2 | | Cytochrome b561/ferric reductase transmembrane protein family | Chr4:13053887-13055518 REVERSE LENGTH=239;AT4G25570.2 | Symbols:ACYB-2 | | Cytochrome b561/ferric reductase transmembrane protein family | Chr4:13053887-	vacuole	'redox.ascorbate and glutathione'	'Symbols: ACYB-2 | ACYB-2; carbon-monoxide oxygenase | chr4:13053686-13055623 REVERSE'
3.28106	0.00465371	7.65208	4.70147	5.29656e-05	20.1035	-1.42041	3	5	AT5G40510.1	AT5G40510.1 | Sucrase/ferredoxin-like family protein | Chr5:16229277-16230798 FORWARD LENGTH=333;AT5G40510.2 | Sucrase/ferredoxin-like family protein | Chr5:16229169-16230798 FORWARD LENGTH=369	golgi,plasma membrane	'not assigned.unknown'	'FUNCTIONS IN: molecular_function unknown; INVOLVED IN: biological_process unknown; LOCATED IN: cellular_component unknown; EXPRESSED IN: 14 plant structures; EXPRESSED DURING: 6 growth stages; CONTAINS InterPro DOMAIN/s: Thioredoxin fold (InterPro:IPR012335), Sucraseferredoxin-like (InterPro:IPR009737), Thioredoxin-like fold (InterPro:IPR012336); BEST Arabidopsis thaliana protein match is: unkno…
-0.195481	0.714983	-0.0284823	1.22352	0.430564	0.447761	-1.419	3	3	AT1G71780.1	AT1G71780.1 | WD repeat protein | Chr1:26995406-26996638 REVERSE LENGTH=197	endoplasmic reticulum	'not assigned.unknown'	'unknown protein | chr1:26995086-26996650 REVERSE'
2.07658	0.0651805	2.46258	3.49532	0.00241542	9.14728	-1.41874	2	5	AT1G07440.1	AT1G07440.1 | NAD(P)-binding Rossmann-fold superfamily protein | Chr1:2286436-2287665 REVERSE LENGTH=266;AT1G07440.2 | NAD(P)-binding Rossmann-fold superfamily protein | Chr1:2286991-2287665 REVERSE LENGTH=174	peroxisome	'misc.nitrilases, *nitrile lyases, berberine bridge enzymes, reticuline oxidases, troponine reductases'	'tropinone reductase, putative / tropine dehydrogenase, putative | chr1:2286297-2287730 REVERSE'
-0.891115	0.236288	-0.558334	0.525526	0.763374	0.0616246	-1.41664	2	3	AT4G26860.1	AT4G26860.1 | Putative pyridoxal phosphate-dependent enzyme%2C YBL036C type | Chr4:13503291-13504693 REVERSE LENGTH=244;AT4G26860.2 | Putative pyridoxal phosphate-dependent enzyme%2C YBL036C type | Chr4:13503291-13504693 REVERSE LENGTH=254	plastid	'not assigned.no ontology'	'pyridoxal phosphate binding | chr4:13503086-13504780 REVERSE'
-0.215241	0.903779	-0.00945724	1.19294	0.205728	0.819203	-1.40818	3	3	AT1G53645.1	AT1G53645.1 | hydroxyproline-rich glycoprotein family protein | Chr1:20026434-20028587 REVERSE LENGTH=523	mitochondrion	'not assigned.no ontology.hydroxyproline rich proteins'	'hydroxyproline-rich glycoprotein family protein | chr1:20026147-20028635 REVERSE'
-1.40737	0.10284	-1.39026				-1.40737	4	1	AT2G17930.1	AT2G17930.1 | Phosphatidylinositol 3- and 4-kinase family protein with FAT domain-containing protein | Chr2:7784455-7802230 REVERSE LENGTH=3858	nucleus	'signalling.phosphinositides'	'binding / inositol or phosphatidylinositol kinase/ phosphotransferase, alcohol group as acceptor | chr2:7784288-7802230 REVERSE'
-0.750758	0.215636	-0.500214	0.652142	0.0243735	1.05196	-1.4029	4	5	AT3G58500.1	AT3G58500.1 | Symbols:PP2A-4 | protein phosphatase 2A-4 | protein phosphatase 2A-4 | Chr3:21635503-21638911 REVERSE LENGTH=313	cytosol	'protein.postranslational modification'	'Symbols: PP2A-3, EP7 | PP2A-3 (PROTEIN PHOSPHATASE 2A-3); protein serine/threonine phosphatase | chr3:21635226-21639105 REVERSE'
-0.520231	0.370731	-0.224189	0.880548	0.00708431	1.89292	-1.40078	4	5	AT3G12290.1	AT3G12290.1 | Symbols:MTHFD1 | methylenetetrahydrofolate dehydrogenase/methenyltetrahydrofolate cyclohydrolase | Amino acid dehydrogenase family protein | Chr3:3919591-3921326 FORWARD LENGTH=299	cytosol	'C1-metabolism.Methylenetetrahydrofolate dehydrogenase & Methenyltetrahydrofolate cyclohydrolase'	'tetrahydrofolate dehydrogenase/cyclohydrolase, putative | chr3:3919502-3921519 FORWARD'
0.990699	0.202619	0.686871	2.38982	0.0260984	3.78401	-1.39912	2	2	AT5G46330.2	AT5G46330.2 | Symbols:FLS2 | FLAGELLIN-SENSITIVE 2 | Leucine-rich receptor-like protein kinase family protein | Chr5:18791802-18795407 FORWARD LENGTH=1173;AT5G46330.1 | Symbols:FLS2 | FLAGELLIN-SENSITIVE 2 | Leucine-rich receptor-like protein kinase fam		'signalling.receptor kinases.leucine rich repeat XII'	'Symbols: FLS2 | FLS2 (FLAGELLIN-SENSITIVE 2); ATP binding / kinase/ protein binding / protein serine/threonine kinase/ transmembrane receptor protein serine/threonine kinase | chr5:18791736-18795546 FORWARD'
-1.57649	0.105549	-1.53951	-0.183365	0.663938	-0.0326156	-1.39313	3	5	AT4G16060.1	AT4G16060.1 | hypothetical protein | Chr4:9094424-9096147 FORWARD LENGTH=289	plastid	'not assigned.unknown'	'unknown protein | chr4:9094403-9096353 FORWARD'
-3.03813	0.0132625	-5.70371	-1.64671	0.0170224	-2.913	-1.39141	2	3	AT3G02650.1	AT3G02650.1 | Tetratricopeptide repeat (TPR)-like superfamily protein | Chr3:568135-569865 FORWARD LENGTH=576	mitochondrion	'not assigned.no ontology.pentatricopeptide (PPR) repeat-containing protein'	'pentatricopeptide (PPR) repeat-containing protein | chr3:566271-570103 FORWARD'
1.23748	0.21397	0.828674	2.62833	0.000845804	8.07615	-1.39085	3	5	AT1G80360.4	AT1G80360.4 | Symbols:VAS1,ISS1 | ndole Severe Sensitive1,reversal of sav3 phenotype 1 | Pyridoxal phosphate (PLP)-dependent transferases superfamily protein | Chr1:30208736-30210643 REVERSE LENGTH=394;AT1G80360.3 | Symbols:VAS1,ISS1 | ndole Severe Sens		'amino acid metabolism.synthesis.aromatic aa.phenylalanine and tyrosine'	'aminotransferase class I and II family protein | chr1:30208499-30210803 REVERSE'
-1.26111	0.0620327	-1.52263	0.127922	0.839057	0.00974877	-1.38903	3	3	AT1G58080.1	AT1G58080.1 | Symbols:ATATP-PRT1,ATP-PRT1,HISN1A | ATP phosphoribosyl transferase 1 | ATP phosphoribosyl transferase 1 | Chr1:21504562-21507429 REVERSE LENGTH=411	plastid	'amino acid metabolism.synthesis.histidine.ATP phosphoribosyl transferase'	'Symbols: ATATP-PRT1, HISN1A | ATATP-PRT1 (ATP PHOSPHORIBOSYL TRANSFERASE 1); ATP phosphoribosyltransferase | chr1:21504314-21507540 REVERSE'
-1.31211	0.334093	-0.624738	0.074206	0.924958	0.00251395	-1.38631	4	5	AT3G22890.1	AT3G22890.1 | Symbols:ATPS1,APS1 | ATP sulfurylase 1 | ATP sulfurylase 1 | Chr3:8112837-8114734 FORWARD LENGTH=463	cytosol,plastid	'S-assimilation.ATPS'	'Symbols: APS1 | APS1 (ATP SULFURYLASE 1); sulfate adenylyltransferase (ATP) | chr3:8112723-8114992 FORWARD'
-0.984765	0.252424	-0.58876	0.400583	0.432737	0.145722	-1.38535	3	5	AT5G64260.1	AT5G64260.1 | Symbols:EXL2 | EXORDIUM like 2 | EXORDIUM like 2 | Chr5:25703980-25704897 FORWARD LENGTH=305	extracellular	'signalling.in sugar and nutrient physiology'	'Symbols: EXL2 | EXL2 (EXORDIUM LIKE 2) | chr5:25703929-25705316 FORWARD'
-3.08205	0.0114178	-5.98664	-1.69791	0.0792607	-1.8693	-1.38415	2	4	AT4G13850.1	AT4G13850.1 | Symbols:ATGRP2,GR-RBP2,RBGA5,GRP2 | GLYCINE-RICH RNA-BINDING PROTEIN 2,glycine-rich RNA-binding protein 2,glycine rich protein 2,RNA-binding glycine-rich protein A5 | glycine-rich RNA-binding protein 2 | Chr4:8021314-8022065 FORWARD LENGTH=	mitochondrion	'RNA.RNA binding'	'Symbols: ATGRP2, GR-RBP2, GRP2 | GR-RBP2 (GLYCINE-RICH RNA-BINDING PROTEIN 2); ATP binding / RNA binding / double-stranded DNA binding / single-stranded DNA binding | chr4:8020952-8022260 FORWARD'
2.1374	0.00991258	4.28294	3.51552	3.16552e-06	19.3338	-1.37812	4	5	AT1G22940.1	AT1G22940.1 | Symbols:TH1,TH-1,THIE | THIAMINEE,THIAMINE REQUIRING 1 | thiamin biosynthesis protein | Chr1:8122384-8124908 FORWARD LENGTH=522	plastid	'Co-factor and vitamine metabolism.thiamine.hydroxymethylpyrimidine kinase'	'Symbols: TH1, TH-1, THIE | TH1 (THIAMINE REQUIRING 1); hydroxymethylpyrimidine kinase/ phosphomethylpyrimidine kinase/ thiamin-phosphate diphosphorylase | chr1:8122339-8125068 FORWARD'
-0.539489	0.484459	-0.1698	0.833022	0.273456	0.469086	-1.37251	2	4	AT1G35220.7	AT1G35220.7 | FAM91 carboxy-terminus protein | Chr1:12910081-12913916 FORWARD LENGTH=910;AT1G35220.4 | FAM91 carboxy-terminus protein | Chr1:12910081-12913916 FORWARD LENGTH=910;AT1G35220.6 | FAM91 carboxy-terminus protein | Chr1:12909603-12913916 FO		'not assigned.unknown'	'unknown protein | chr1:12908914-12914802 FORWARD'
1.8515	0.108497	1.78593	3.22281	6.06424e-05	13.5913	-1.37131	4	5	AT1G54610.3	AT1G54610.3 | Protein kinase superfamily protein | Chr1:20393962-20396902 REVERSE LENGTH=572;AT1G54610.2 | Protein kinase superfamily protein | Chr1:20393962-20396902 REVERSE LENGTH=572;AT1G54610.1 | Protein kinase superfamily protein | Chr1:20393962	nucleus	'protein.postranslational modification.kinase'	'protein kinase family protein | chr1:20393792-20397186 REVERSE'
0.637164	0.567663	0.156685	2.00687	0.238568	1.24905	-1.36971	2	2	AT4G28710.1	AT4G28710.1 | Symbols:XIH,ATXIH | MYOSIN XI H | Myosin family protein with Dil domain-containing protein | Chr4:14172280-14181771 FORWARD LENGTH=1516	golgi	'cell.organisation'	'Symbols: XIH, ATXIH | XIH; motor | chr4:14171998-14181771 FORWARD'
5.09548	0.00371693	12.3811	6.46119	3.11772e-08	48.4988	-1.36571	4	5	AT3G01660.1	AT3G01660.1 | S-adenosyl-L-methionine-dependent methyltransferases superfamily protein | Chr3:245532-246432 FORWARD LENGTH=273	mitochondrion	'not assigned.no ontology'	'methyltransferase | chr3:245478-246508 FORWARD'
-0.507167	0.509446	-0.14855	0.855053	0.00861922	1.76528	-1.36222	4	5	AT1G56050.1	AT1G56050.1 | Symbols:EngD-2 | | GTP-binding protein-like protein | Chr1:20963793-20966181 FORWARD LENGTH=421	plastid	'signalling.G-proteins'	'GTP-binding protein-related | chr1:20963719-20966341 FORWARD'
6.53425	0.00402375	15.6519	7.89301	4.48332e-06	42.215	-1.35877	3	5	AT1G62180.1	AT1G62180.1 | Symbols:APSR,PRH43,PRH,ATAPR2,APR2 | ADENOSINE-5-PHOSPHOSULFATE REDUCTASE,3-PHOSPHOADENOSINE-5-PHOSPHOSULFATE (PAPS) REDUCTASE HOMOLOG 43,5adenylylphosphosulfate reductase 2 | 5adenylylphosphosulfate reductase 2 | Chr1:22975794-2297746	plastid	'S-assimilation.APR'	'Symbols: APR2, APSR, PRH43, PRH, ATAPR2 | APR2 (5'ADENYLYLPHOSPHOSULFATE REDUCTASE 2); adenylyl-sulfate reductase/ phosphoadenylyl-sulfate reductase (thioredoxin) | chr1:22975530-22977602 REVERSE'
0.724261	0.633019	0.143826	2.08103	0.000531344	6.81458	-1.35677	2	3	AT5G58005.2	AT5G58005.2 | Cytochrome c oxidase%2C subunit Vib family protein | Chr5:23482234-23482757 FORWARD LENGTH=116;AT5G58005.1 | Cytochrome c oxidase%2C subunit Vib family protein | Chr5:23482234-23482757 FORWARD LENGTH=116	nucleus	'not assigned.unknown'	'unknown protein | chr5:23482187-23483165 FORWARD'
1.96776	0.184592	1.44391	3.32442	1.09808e-06	19.8115	-1.35667	4	5	AT4G00290.1	AT4G00290.1 | Mechanosensitive ion channel protein | Chr4:123097-125300 REVERSE LENGTH=497	mitochondrion	'not assigned.no ontology'	'mechanosensitive ion channel domain-containing protein / MS ion channel domain-containing protein | chr4:122851-125591 REVERSE'
-5.50014	0.00161209	-15.3598	-4.14798	2.3976e-05	-19.1646	-1.35216	2	5	AT2G02130.1	AT2G02130.1 | Symbols:PDF2.3,LCR68 | low-molecular-weight cysteine-rich 68 | low-molecular-weight cysteine-rich 68 | Chr2:540071-540407 FORWARD LENGTH=77	extracellular	'stress.biotic'	'Symbols: PDF2.3, LCR68 | LCR68 (LOW-MOLECULAR-WEIGHT CYSTEINE-RICH 68); peptidase inhibitor | chr2:539999-540634 FORWARD'
-1.38204	0.0867502	-1.46736	-0.0312785	0.93847	-0.00086265	-1.35076	4	5	AT1G74730.1	AT1G74730.1 | transmembrane protein%2C putative (DUF1118) | Chr1:28078995-28079831 FORWARD LENGTH=198	plastid	'not assigned.unknown'	'unknown protein | chr1:28078857-28079987 FORWARD'
3.22397	0.0144662	5.93096	4.57329	0.0651654	5.42384	-1.34932	2	3	AT1G55860.1	AT1G55860.1 | Symbols:UPL1 | ubiquitin-protein ligase 1 | LOW protein: E3 ubiquitin ligase-like protein | Chr1:20879900-20892910 REVERSE LENGTH=3681	cytosol	'protein.degradation.ubiquitin.E3.HECT'	'Symbols: UPL1 | UPL1 (UBIQUITIN-PROTEIN LIGASE 1); ubiquitin-protein ligase | chr1:20879466-20895393 REVERSE'
0.0901566	0.941423	0.00236349	1.43586	0.491442	0.443001	-1.3457	2	2	AT4G15930.2	AT4G15930.2 | Dynein light chain type 1 family protein | Chr4:9036344-9037023 FORWARD LENGTH=97;AT4G15930.1 | Dynein light chain type 1 family protein | Chr4:9036344-9037825 FORWARD LENGTH=123		'cell.organisation'	'microtubule motor | chr4:9036222-9038062 FORWARD'
2.84079	0.0105562	5.6148	4.18596	0.0119347	8.05038	-1.34517	3	3	AT2G12400.1	AT2G12400.1 | plasma membrane fusion protein | Chr2:5005144-5008140 REVERSE LENGTH=541	plasma membrane	'not assigned.unknown'	'unknown protein | chr2:5004943-5008322 REVERSE'
-1.34408	0.0144485	-2.47335				-1.34408	4	0	AT5G47700.2	AT5G47700.2 | 60S acidic ribosomal protein family | Chr5:19328019-19328724 REVERSE LENGTH=113;AT5G47700.1 | 60S acidic ribosomal protein family | Chr5:19328019-19328724 REVERSE LENGTH=113	cytosol	'protein.synthesis.ribosomal protein.eukaryotic.60S subunit.P1'	'60S acidic ribosomal protein P1 (RPP1C) | chr5:19327803-19328983 REVERSE'
1.09029	0.239006	0.677717	2.43171	5.80319e-05	10.3015	-1.34142	4	5	AT4G34920.1	AT4G34920.1 | PLC-like phosphodiesterases superfamily protein | Chr4:16635745-16636701 FORWARD LENGTH=318	cytosol	'lipid metabolism.lipid degradation.lysophospholipases'	'1-phosphatidylinositol phosphodiesterase-related | chr4:16635684-16636975 FORWARD'
			1.34047	0.184114	0.985133	-1.34047	1	2	AT4G23570.1	AT4G23570.1 | Symbols:SGT1A | | phosphatase-like protein | Chr4:12300015-12302493 FORWARD LENGTH=350;AT4G23570.2 | Symbols:SGT1A | | phosphatase-like protein | Chr4:12300015-12302493 FORWARD LENGTH=350;AT4G23570.3 | Symbols:SGT1A | | phosphatase-li	cytosol	'protein.postranslational modification'	'Symbols: SGT1A | SGT1A; protein binding | chr4:12299963-12302719 FORWARD'
0.711056	0.391471	0.289614	2.04964	0.122075	1.87209	-1.33859	3	3	AT4G36720.1	AT4G36720.1 | Symbols:HVA22K | HVA22-like protein K | HVA22-like protein K | Chr4:17307769-17309668 FORWARD LENGTH=200	plasma membrane	'hormone metabolism.abscisic acid.induced-regulated-responsive-activated'	'Symbols: HVA22K | HVA22K (HVA22-LIKE PROTEIN K) | chr4:17307769-17309867 FORWARD'
1.49996	0.204551	1.03377	2.83843	3.4962e-05	12.6492	-1.33847	4	5	AT2G46910.1	AT2G46910.1 | Plastid-lipid associated protein PAP / fibrillin family protein | Chr2:19272427-19273856 FORWARD LENGTH=284	plastid	'cell.organisation'	'plastid-lipid associated protein PAP / fibrillin family protein | chr2:19272281-19274002 FORWARD'
1.09755	0.102387	1.0863	2.43513	0.000246152	8.78788	-1.33758	3	5	AT1G27130.1	AT1G27130.1 | Symbols:GSTU13,ATGSTU13,GST12 | glutathione S-transferase tau 13,GLUTATHIONE S-TRANSFERASE 12 | glutathione S-transferase tau 13 | Chr1:9425582-9426597 FORWARD LENGTH=227	cytosol	'misc.glutathione S transferases'	'Symbols: ATGSTU13, GST12 | ATGSTU13 (ARABIDOPSIS THALIANA GLUTATHIONE S-TRANSFERASE TAU 13); glutathione transferase | chr1:9425460-9426886 FORWARD'
-1.63861	0.101767	-1.62615	-0.303995	0.48082	-0.0966755	-1.33462	4	5	ATCG01120.1	ATCG01120.1 | Symbols:RPS15 | chloroplast ribosomal protein S15 | chloroplast ribosomal protein S15 | ChrC:123296-123562 REVERSE LENGTH=88	plastid	'protein.synthesis.ribosomal protein.prokaryotic.chloroplast.30S subunit.S15'	'Symbols: RPS15 | encodes a chloroplast ribosomal protein S15, a constituent of the small subunit of the ribosomal complex | chrC:123296-123562 REVERSE'
-0.43136	0.548591	-0.112478	0.897758	0.231474	0.570524	-1.32912	2	5	AT1G51560.1	AT1G51560.1 | Pyridoxamine 5-phosphate oxidase family protein | Chr1:19119900-19121859 REVERSE LENGTH=392	plastid	'not assigned.unknown'	'FMN binding | chr1:19119635-19121938 REVERSE'
			1.32862	0.492429	0.408758	-1.32862	1	2	AT3G07670.1	AT3G07670.1 | Rubisco methyltransferase family protein | Chr3:2451651-2454617 FORWARD LENGTH=504;AT3G07670.2 | Rubisco methyltransferase family protein | Chr3:2452226-2454617 FORWARD LENGTH=366	plastid	'RNA.regulation of transcription.SET-domain transcriptional regulator family'	'SET domain-containing protein | chr3:2451608-2454860 FORWARD'
0.258725	0.706163	0.0390921	1.57077	0.111886	1.49415	-1.31204	3	4	AT1G30530.1	AT1G30530.1 | Symbols:UGT78D1 | UDP-glucosyl transferase 78D1 | UDP-glucosyl transferase 78D1 | Chr1:10814917-10816374 FORWARD LENGTH=453	plasma membrane	'secondary metabolism.flavonoids.flavonols.flavonol-3-O-rhamnosyltransferase'	'Symbols: UGT78D1 | UGT78D1 (UDP-GLUCOSYL TRANSFERASE 78D1); UDP-glycosyltransferase/ quercetin 3-O-glucosyltransferase/ transferase, transferring glycosyl groups | chr1:10814659-10816583 FORWARD'
2.67235	0.0617207	3.23239	3.98187	0.0270297	6.24421	-1.30952	3	3	AT1G77130.1	AT1G77130.1 | Symbols:PGSIP2,GUX3 | plant glycogenin-like starch initiation protein 2,glucuronic acid substitution of xylan 3 | plant glycogenin-like starch initiation protein 2 | Chr1:28979066-28981228 REVERSE LENGTH=618	golgi	'cell wall.hemicellulose synthesis.glucuronoxylan'	'Symbols: PGSIP2 | PGSIP2 (PLANT GLYCOGENIN-LIKE STARCH INITIATION PROTEIN 2); transferase, transferring glycosyl groups | chr1:28978894-28981345 REVERSE'
2.82349	0.0198744	4.80476	4.12978	0.0106351	8.14912	-1.30629	3	5	AT4G24990.2	AT4G24990.2 | Symbols:ATGP4 | | Ubiquitin family protein | Chr4:12849973-12851249 REVERSE LENGTH=118;AT4G24990.1 | Symbols:ATGP4 | | Ubiquitin family protein | Chr4:12849973-12851249 REVERSE LENGTH=118		'protein.degradation.ubiquitin.ubiquitin'	'Symbols: ATGP4 | ATGP4 | chr4:12849709-12851633 REVERSE'
			1.30612	0.0441257	1.77019	-1.30612	1	4	AT3G06670.1	AT3G06670.1 | binding protein | Chr3:2105908-2113136 REVERSE LENGTH=865;AT3G06670.2 | binding protein | Chr3:2105908-2113136 REVERSE LENGTH=886	nucleus	'not assigned.unknown'	'binding | chr3:2105459-2113421 REVERSE'
			1.30608	0.06305	1.56771	-1.30608	0	2	AT4G36020.2	AT4G36020.2 | Symbols:CSDP1,AtCSP1,CSP1 | cold shock protein 1,cold shock domain protein 1 | cold shock domain protein 1 | Chr4:17043443-17044342 REVERSE LENGTH=265;AT4G36020.3 | Symbols:CSDP1,AtCSP1,CSP1 | cold shock protein 1,cold shock domain protein		'stress.abiotic.cold'	'Symbols: CSDP1 | CSDP1 (cold shock domain protein 1); RNA binding / double-stranded DNA binding / nucleic acid binding / single-stranded DNA binding | chr4:17043112-17044396 REVERSE'
-0.376763	0.516196	-0.108201	0.927991	0.555925	0.236622	-1.30475	3	4	AT1G45230.2	AT1G45230.2 | DCL protein (DUF3223) | Chr1:17169874-17171381 REVERSE LENGTH=219;AT1G45230.1 | DCL protein (DUF3223) | Chr1:17169874-17171381 REVERSE LENGTH=219	plastid	'development.unspecified'	'defective chloroplasts and leaves protein-related / DCL protein-related | chr1:17169537-17171472 REVERSE'
1.42893	0.295885	0.755727	2.73293	6.8064e-05	11.3884	-1.30401	4	5	AT1G09850.1	AT1G09850.1 | Symbols:XBCP3 | xylem bark cysteine peptidase 3 | xylem bark cysteine peptidase 3 | Chr1:3201848-3203875 FORWARD LENGTH=437	vacuole	'protein.degradation.cysteine protease'	'Symbols: XBCP3 | XBCP3 (xylem bark cysteine peptidase 3); cysteine-type endopeptidase/ cysteine-type peptidase | chr1:3201799-3204150 FORWARD'
1.67287	0.0415269	2.31136	2.97479	0.0916435	3.08753	-1.30192	3	4	AT1G75170.1	AT1G75170.1 | Sec14p-like phosphatidylinositol transfer family protein | Chr1:28214405-28215686 FORWARD LENGTH=296;AT1G75170.2 | Sec14p-like phosphatidylinositol transfer family protein | Chr1:28214405-28215686 FORWARD LENGTH=296;AT1G75170.3 | Sec14p-	cytosol	'protein.targeting.secretory pathway.unspecified'	'SEC14 cytosolic factor family protein / phosphoglyceride transfer family protein | chr1:28213807-28215887 FORWARD'
-3.21327	0.0190583	-5.52656	-1.91285	0.000147937	-7.32608	-1.30042	4	5	AT5G13510.1	AT5G13510.1 | Symbols:EMB3136 | EMBRYO DEFECTIVE 3136 | Ribosomal protein L10 family protein | Chr5:4341294-4341956 FORWARD LENGTH=220	plastid	'protein.synthesis.ribosomal protein.prokaryotic.chloroplast.50S subunit.L10'	'ribosomal protein L10 family protein | chr5:4341262-4342095 FORWARD'
1.13823	0.35505	0.511872	2.43745	0.0464243	3.24974	-1.29922	3	4	AT1G16850.1	AT1G16850.1 | transmembrane protein | Chr1:5765062-5765618 REVERSE LENGTH=152	extracellular	'not assigned.unknown'	'unknown protein | chr1:5764807-5765651 REVERSE'
			1.29253	0.167616	1.00259	-1.29253	1	3	AT1G75510.1	AT1G75510.1 | Transcription initiation factor IIF%2C beta subunit | Chr1:28347254-28348629 REVERSE LENGTH=261	nucleus	'RNA.transcription'	'transcription initiation factor IIF beta subunit (TFIIF-beta) family protein | chr1:28347055-28348735 REVERSE'
2.28941	0.0378162	3.25627	3.58012	0.000507235	11.7957	-1.29071	4	5	AT3G02830.2	AT3G02830.2 | Symbols:ZFN1,PNT1 | zinc finger protein 1,PENTA 1 | zinc finger protein 1 | Chr3:614262-615916 FORWARD LENGTH=377;AT3G02830.1 | Symbols:ZFN1,PNT1 | zinc finger protein 1,PENTA 1 | zinc finger protein 1 | Chr3:614075-615916 FORWARD LENGTH=		'RNA.regulation of transcription.C3H zinc finger family'	'Symbols: ZFN1 | ZFN1 (ZINC FINGER PROTEIN 1); DNA binding / nuclease/ nucleic acid binding | chr3:613802-616144 FORWARD'
			1.28741	0.105229	1.25891	-1.28741	1	3	AT5G64410.1	AT5G64410.1 | Symbols:ATOPT4,OPT4 | ARABIDOPSIS THALIANA OLIGOPEPTIDE TRANSPORTER 4,oligopeptide transporter 4 | oligopeptide transporter 4 | Chr5:25750921-25754974 REVERSE LENGTH=729	plasma membrane	'transport.peptides and oligopeptides'	'Symbols: ATOPT4, OPT4 | OPT4 (OLIGOPEPTIDE TRANSPORTER 4); oligopeptide transporter | chr5:25750845-25755052 REVERSE'
1.54981	0.398605	0.619083	2.82858	0.0293912	4.33277	-1.27877	2	4	AT4G37000.1	AT4G37000.1 | Symbols:ACD2,ATRCCR | ARABIDOPSIS THALIANA RED CHLOROPHYLL CATABOLITE REDUCTASE,ACCELERATED CELL DEATH 2 | accelerated cell death 2 (ACD2) | Chr4:17442627-17443762 FORWARD LENGTH=319	plastid	'stress.biotic'	'Symbols: ACD2, ATRCCR | ACD2 (ACCELERATED CELL DEATH 2); red chlorophyll catabolite reductase | chr4:17442612-17443855 FORWARD'
2.68222	0.283794	1.46716	3.95866	0.0436443	5.38406	-1.27644	3	4	AT3G56210.4	AT3G56210.4 | ARM repeat superfamily protein | Chr3:20853995-20855445 REVERSE LENGTH=191;AT3G56210.2 | ARM repeat superfamily protein | Chr3:20853995-20855445 REVERSE LENGTH=191;AT3G56210.1 | ARM repeat superfamily protein | Chr3:20853995-20855445 RE	mitochondrion	'not assigned.unknown'	'binding | chr3:20853100-20855542 REVERSE'
-2.60148	0.00163873	-7.2464	-1.33054	0.00414921	-3.1694	-1.27093	4	5	AT1G63660.1	AT1G63660.1 | GMP synthase (glutamine-hydrolyzing)%2C putative / glutamine amidotransferase | Chr1:23604127-23607080 REVERSE LENGTH=534;AT1G63660.2 | GMP synthase (glutamine-hydrolyzing)%2C putative / glutamine amidotransferase | Chr1:23604874-23607080	cytosol	'nucleotide metabolism.synthesis.purine.GMP synthetase'	'GMP synthase (glutamine-hydrolyzing), putative / glutamine amidotransferase, putative | chr1:23603935-23607219 REVERSE'
-1.26989	0.0558006	-1.59163				-1.26989	3	0	AT1G64200.1	AT1G64200.1 | Symbols:VHA-E3 | vacuolar H+-ATPase subunit E isoform 3 | vacuolar H+-ATPase subunit E isoform 3 | Chr1:23828537-23830002 REVERSE LENGTH=237;AT1G64200.2 | Symbols:VHA-E3 | vacuolar H+-ATPase subunit E isoform 3 | vacuolar H+-ATPase subunit	vacuole	'transport.p- and v-ATPases.H+-transporting two-sector ATPase'	'Symbols: VHA-E3 | VHA-E3 (VACUOLAR H+-ATPASE SUBUNIT E ISOFORM 3); proton-transporting ATPase, rotational mechanism | chr1:23828526-23830002 REVERSE'
			1.26948	0.417298	0.481836	-1.26948	0	2	AT5G63050.2	AT5G63050.2 | Symbols:EMB2759 | embryo defective 2759 | embryo defective 2759 | Chr5:25292645-25294799 FORWARD LENGTH=339;AT5G63050.1 | Symbols:EMB2759 | embryo defective 2759 | embryo defective 2759 | Chr5:25293109-25294799 FORWARD LENGTH=345	plastid	'not assigned.unknown'	'Symbols: EMB2759 | EMB2759 (embryo defective 2759) | chr5:25292435-25294995 FORWARD'
-2.57345	0.0220995	-4.26066	-1.30677	0.0169252	-2.3149	-1.26668	4	4	AT1G09740.2	AT1G09740.2 | Adenine nucleotide alpha hydrolases-like superfamily protein | Chr1:3154603-3155834 FORWARD LENGTH=171;AT1G09740.1 | Adenine nucleotide alpha hydrolases-like superfamily protein | Chr1:3154603-3155834 FORWARD LENGTH=171		'hormone metabolism.ethylene.induced-regulated-responsive-activated'	'ethylene-responsive protein, putative | chr1:3154532-3156275 FORWARD'
0.0418432	0.950086	0.000930466	1.30496	0.476556	0.420047	-1.26311	2	2	AT4G34310.1	AT4G34310.1 | alpha/beta-Hydrolases superfamily protein | Chr4:16414113-16419542 FORWARD LENGTH=1228;AT4G34310.4 | alpha/beta-Hydrolases superfamily protein | Chr4:16414113-16418737 FORWARD LENGTH=1099;AT4G34310.5 | alpha/beta-Hydrolases superfamily p	mitochondrion	'not assigned.unknown'	'unknown protein | chr4:16414113-16419735 FORWARD'
0.37738	0.549234	0.0982105	1.63641	0.0628119	1.96689	-1.25903	3	2	AT3G53700.1	AT3G53700.1 | Symbols:MEE40 | maternal effect embryo arrest 40 | Pentatricopeptide repeat (PPR) superfamily protein | Chr3:19900303-19902567 FORWARD LENGTH=754	plastid	'not assigned.no ontology.pentatricopeptide (PPR) repeat-containing protein'	'Symbols: MEE40 | MEE40 (maternal effect embryo arrest 40) | chr3:19900280-19902884 FORWARD'
-1.72067	0.021324	-2.87547	-0.462771	0.200151	-0.323311	-1.2579	4	3	AT1G79350.1	AT1G79350.1 | Symbols:EMB1135 | embryo defective 1135 | RING/FYVE/PHD zinc finger superfamily protein | Chr1:29844829-29853215 REVERSE LENGTH=1295	nucleus	'development.unspecified'	'Symbols: EMB1135 | EMB1135 (embryo defective 1135); DNA binding / protein binding / zinc ion binding | chr1:29844633-29853414 REVERSE'
-0.441428	0.467803	-0.145643	0.811958	0.165418	0.634478	-1.25339	3	4	AT3G56310.1	AT3G56310.1 | Melibiase family protein | Chr3:20882886-20885745 FORWARD LENGTH=437;AT3G56310.2 | Melibiase family protein | Chr3:20882886-20885745 FORWARD LENGTH=413	extracellular	'minor CHO metabolism.galactose.alpha-galactosidases'	'alpha-galactosidase, putative / melibiase, putative / alpha-D-galactoside galactohydrolase, putative | chr3:20882803-20885915 FORWARD'
2.9387	0.0805733	3.21438	4.19025	3.21139e-05	18.8281	-1.25155	4	5	AT5G49555.1	AT5G49555.1 | FAD/NAD(P)-binding oxidoreductase family protein | Chr5:20107411-20110602 REVERSE LENGTH=556	mitochondrion	'secondary metabolism.isoprenoids.carotenoids'	'amine oxidase-related | chr5:20107229-20110636 REVERSE'
-0.582954	0.614915	-0.123111	0.666486	0.516406	0.191287	-1.24944	2	3	AT5G36210.1	AT5G36210.1 | alpha/beta-Hydrolases superfamily protein | Chr5:14248202-14253272 REVERSE LENGTH=730	plastid	'protein.degradation'	'serine-type peptidase | chr5:14247913-14253295 REVERSE'
4.04516	0.00951818	8.17708	5.29334	0.00490642	12.2236	-1.24817	3	2	AT1G56340.2	AT1G56340.2 | Symbols:AtCRT1a,CRT1,CRT1a | calreticulin 1a,calreticulin 1 | calreticulin 1a | Chr1:21090022-21092630 REVERSE LENGTH=424	endoplasmic reticulum	'signalling.calcium'	'Symbols: CRT1 | CRT1 (CALRETICULIN 1); calcium ion binding / unfolded protein binding | chr1:21089844-21092660 REVERSE'
			1.24544	0.202177	0.864671	-1.24544	0	2	AT5G64250.1	AT5G64250.1 | Aldolase-type TIM barrel family protein | Chr5:25697623-25698752 REVERSE LENGTH=293;AT5G64250.2 | Aldolase-type TIM barrel family protein | Chr5:25697623-25698945 REVERSE LENGTH=333	peroxisome	'misc.misc2'	'2-nitropropane dioxygenase family / NPD family | chr5:25697354-25699212 REVERSE'
-1.11198	0.0787601	-1.22728	0.133066	0.867725	0.0081993	-1.24504	3	5	AT5G62190.1	AT5G62190.1 | Symbols:AtRH7,PRH75 | | DEAD box RNA helicase (PRH75) | Chr5:24980542-24983879 REVERSE LENGTH=671	nucleus	'RNA.processing.RNA helicase'	'Symbols: PRH75 | PRH75; ATP-dependent helicase/ DEAD/H-box RNA helicase binding | chr5:24980268-24983973 REVERSE'
-2.60056	0.00107927	-7.71551	-1.3597	0.000200666	-5.02753	-1.24086	4	5	AT3G25860.1	AT3G25860.1 | Symbols:LTA2,PLE2 | PLASTID E2 SUBUNIT OF PYRUVATE DECARBOXYLASE | 2-oxoacid dehydrogenases acyltransferase family protein | Chr3:9460632-9462585 FORWARD LENGTH=480	plastid	'lipid metabolism.FA synthesis and FA elongation.pyruvate DH'	'Symbols: LTA2, PLE2 | LTA2; dihydrolipoyllysine-residue acetyltransferase | chr3:9460560-9462787 FORWARD'
1.24742	0.154848	1.01053	2.48759	0.0923918	2.57308	-1.24018	3	5	AT1G78010.1	AT1G78010.1 | Symbols:TrmE | | tRNA modification GTPase | Chr1:29333535-29336297 FORWARD LENGTH=560	mitochondrion	'signalling.G-proteins'	'tRNA modification GTPase, putative | chr1:29333500-29336451 FORWARD'
-0.65418	0.584167	-0.152727	0.585559	0.17369	0.445157	-1.23974	4	5	AT5G42765.1	AT5G42765.1 | plasma membrane fusion protein | Chr5:17150505-17151641 REVERSE LENGTH=229	plastid	'not assigned.unknown'	'INVOLVED IN: biological_process unknown; LOCATED IN: thylakoid, chloroplast thylakoid membrane, chloroplast; EXPRESSED IN: 22 plant structures; EXPRESSED DURING: 13 growth stages; CONTAINS InterPro DOMAIN/s: Twin-arginine translocation pathway signal (InterPro:IPR006311); Has 13 Blast hits to 13 proteins in 4 species: Archae - 0; Bacteria - 0; Metazoa - 0; Fungi - 0; Plants - 13; Viruses - 0; Ot…
0.236888	0.694572	0.0374952	1.47403	0.0110699	2.88299	-1.23714	3	3	AT1G63270.1	AT1G63270.1 | Symbols:NAP10,ATNAP10,AtCCMA,ABCI1 | non-intrinsic ABC protein 10,ATP-binding cassette I1,cytochrome c maturation a | non-intrinsic ABC protein 10 | Chr1:23469664-23470353 REVERSE LENGTH=229	mitochondrion	'transport.ABC transporters and multidrug resistance systems'	'Symbols: ATNAP10 | ATNAP10; transporter | chr1:23469664-23471237 REVERSE'
-0.701664	0.336177	-0.33219	0.533673	0.65153	0.0992981	-1.23534	2	2	AT1G78870.2	AT1G78870.2 | Symbols:UBC13A,UBC35 | ubiquitin-conjugating enzyme 35,UBIQUITIN CONJUGATING ENZYME 13A | ubiquitin-conjugating enzyme 35 | Chr1:29650589-29652203 FORWARD LENGTH=153;AT1G78870.3 | Symbols:UBC13A,UBC35 | ubiquitin-conjugating enzyme 35,UBIQ	mitochondrion	'protein.degradation.ubiquitin.E2'	'Symbols: UBC35, UBC13A | UBC35 (UBIQUITIN-CONJUGATING ENZYME 35); protein binding / ubiquitin-protein ligase | chr1:29650463-29652517 FORWARD'
-3.71114	0.000495392	-12.2655	-2.47841	0.00594916	-5.51581	-1.23273	4	5	AT2G42490.1	AT2G42490.1 | Copper amine oxidase family protein | Chr2:17691600-17695526 REVERSE LENGTH=776	peroxisome	'misc.oxidases - copper, flavone etc'	'copper amine oxidase, putative | chr2:17691407-17695853 REVERSE'
3.07069	0.0588192	3.77843	4.30146	0.00849124	8.90845	-1.23077	4	3	AT2G26240.1	AT2G26240.1 | Transmembrane proteins 14C | Chr2:11167496-11168373 REVERSE LENGTH=108	vacuole	'not assigned.unknown'	'unknown protein | chr2:11167257-11168473 REVERSE'
2.30224	0.0941459	2.36256	3.52919	0.00535319	8.01616	-1.22695	2	4	AT5G15270.3	AT5G15270.3 | RNA-binding KH domain-containing protein | Chr5:4958738-4960737 FORWARD LENGTH=533;AT5G15270.2 | RNA-binding KH domain-containing protein | Chr5:4958738-4960947 FORWARD LENGTH=548;AT5G15270.1 | RNA-binding KH domain-containing protein |		'RNA.RNA binding'	'KH domain-containing protein | chr5:4958337-4962013 FORWARD'
-2.99561	0.00977884	-6.02032	-1.77319	0.000256844	-6.36633	-1.22243	4	5	AT3G47070.1	AT3G47070.1 | thylakoid soluble phosphoprotein | Chr3:17337205-17337507 REVERSE LENGTH=100	plastid	'not assigned.unknown'	'unknown protein | chr3:17337065-17337733 REVERSE'
2.34538	0.00459456	5.48293	3.56618	0.00431748	8.43319	-1.2208	3	4	AT4G31860.1	AT4G31860.1 | Protein phosphatase 2C family protein | Chr4:15406685-15408589 REVERSE LENGTH=357;AT4G31860.2 | Protein phosphatase 2C family protein | Chr4:15407116-15408589 REVERSE LENGTH=275;AT4G31860.3 | Protein phosphatase 2C family protein | Chr4	nucleus	'protein.postranslational modification'	'protein phosphatase 2C, putative / PP2C, putative | chr4:15406439-15409000 REVERSE'
-0.562245	0.326367	-0.273416	0.65385	0.0613814	0.792442	-1.21609	4	5	AT5G43780.1	AT5G43780.1 | Symbols:ATPS4,APS4 | | Pseudouridine synthase/archaeosine transglycosylase-like family protein | Chr5:17589631-17591480 REVERSE LENGTH=469	plastid	'S-assimilation.ATPS'	'Symbols: APS4 | APS4; sulfate adenylyltransferase (ATP) | chr5:17589394-17591535 REVERSE'
3.89016	0.0103442	7.72314	5.10489	0.00136139	14.6307	-1.21473	3	4	AT1G08130.1	AT1G08130.1 | Symbols:ATLIG1,LIG1 | DNA ligase 1 | DNA ligase 1 | Chr1:2542913-2547815 REVERSE LENGTH=790	mitochondrion,nucleus	'DNA.synthesis/chromatin structure'	'Symbols: ATLIG1 | ATLIG1 (ARABIDOPSIS THALIANA DNA LIGASE 1); ATP binding / DNA binding / DNA ligase (ATP) | chr1:2542702-2547946 REVERSE'
-0.0948754	0.859672	-0.00623022	1.11882	0.00286153	2.84561	-1.2137	4	5	AT5G08570.3	AT5G08570.3 | Pyruvate kinase family protein | Chr5:2778433-2780300 FORWARD LENGTH=510;AT5G08570.2 | Pyruvate kinase family protein | Chr5:2778433-2780300 FORWARD LENGTH=510;AT5G08570.1 | Pyruvate kinase family protein | Chr5:2778433-2780300 FORWARD		'glycolysis.cytosolic branch.pyruvate kinase (PK)'	'pyruvate kinase, putative | chr5:2778000-2780441 FORWARD'
-2.33204	0.020891	-3.91793	-1.11907	0.00252244	-2.90754	-1.21297	4	5	AT5G13110.1	AT5G13110.1 | Symbols:G6PD2 | glucose-6-phosphate dehydrogenase 2 | glucose-6-phosphate dehydrogenase 2 | Chr5:4158952-4161640 FORWARD LENGTH=596	plastid	'OPP.oxidative PP.G6PD'	'Symbols: G6PD2 | G6PD2 (GLUCOSE-6-PHOSPHATE DEHYDROGENASE 2); glucose-6-phosphate dehydrogenase | chr5:4158811-4161820 FORWARD'
-2.58716	0.122759	-2.35676	-1.37533	0.0147692	-2.51774	-1.21183	2	5	AT1G48850.1	AT1G48850.1 | Symbols:EMB1144 | embryo defective 1144 | chorismate synthase%2C putative / 5-enolpyruvylshikimate-3-phosphate phospholyase | Chr1:18065154-18067956 REVERSE LENGTH=436;AT1G48850.3 | Symbols:EMB1144 | embryo defective 1144 | chorismate synt	plastid	'amino acid metabolism.synthesis.aromatic aa.chorismate.chorismate synthase'	'Symbols: EMB1144 | EMB1144 (embryo defective 1144); chorismate synthase | chr1:18064905-18068090 REVERSE'
			1.21076	0.191822	0.868236	-1.21076	0	3	AT3G22060.1	AT3G22060.1 | Receptor-like protein kinase-related family protein | Chr3:7771065-7772137 FORWARD LENGTH=252	extracellular	'signalling.receptor kinases.misc'	'receptor protein kinase-related | chr3:7771016-7772340 FORWARD'
4.78573	0.0200277	8.12793	5.99583	0.000745679	18.7517	-1.2101	3	5	AT3G01450.2	AT3G01450.2 | ARM repeat superfamily protein | Chr3:169903-171379 REVERSE LENGTH=326;AT3G01450.1 | ARM repeat superfamily protein | Chr3:169903-171379 REVERSE LENGTH=326		'not assigned.unknown'	'binding | chr3:169597-172022 REVERSE'
-0.360951	0.557522	-0.0915871	0.848368	0.123986	0.769154	-1.20932	3	5	AT3G44320.1	AT3G44320.1 | Symbols:NIT3,AtNIT3 | NITRILASE 3,nitrilase 3 | nitrilase 3 | Chr3:15993419-15995493 FORWARD LENGTH=346	cytosol	'misc.nitrilases, *nitrile lyases, berberine bridge enzymes, reticuline oxidases, troponine reductases'	'Symbols: NIT3 | NIT3 (NITRILASE 3); indole-3-acetonitrile nitrilase/ indole-3-acetonitrile nitrile hydratase/ nitrilase | chr3:15993379-15995811 FORWARD'
-1.32103	0.0652162	-1.56627	-0.112346	0.896284	-0.00534253	-1.20868	3	5	AT1G20225.1	AT1G20225.1 | Thioredoxin superfamily protein | Chr1:7007966-7009318 REVERSE LENGTH=233	extracellular	'not assigned.unknown'	'FUNCTIONS IN: molecular_function unknown; INVOLVED IN: biological_process unknown; LOCATED IN: vacuole; CONTAINS InterPro DOMAIN/s: Thioredoxin-like fold (InterPro:IPR012336); BEST Arabidopsis thaliana protein match is: unknown protein (TAIR:AT1G76020.1); Has 156 Blast hits to 152 proteins in 51 species: Archae - 0; Bacteria - 81; Metazoa - 14; Fungi - 6; Plants - 28; Viruses - 0; Other Eukaryot…
-0.767332	0.16027	-0.610143	0.433992	0.245688	0.264569	-1.20132	3	4	AT3G18000.1	AT3G18000.1 | Symbols:XPL1,PEAMT,NMT1 | N-METHYLTRANSFERASE 1,XIPOTL 1 | S-adenosyl-L-methionine-dependent methyltransferases superfamily protein | Chr3:6154578-6157331 FORWARD LENGTH=491	cytosol	'lipid metabolism.Phospholipid synthesis'	'Symbols: NMT1, XPL1, PEAMT | XPL1 (XIPOTL 1); methyltransferase/ phosphoethanolamine N-methyltransferase | chr3:6154363-6157552 FORWARD'
-1.30023	0.11266	-1.23291	-0.0998822	0.842641	-0.007427	-1.20034	2	3	AT2G16710.1	AT2G16710.1 | Iron-sulfur cluster biosynthesis family protein | Chr2:7248294-7250013 FORWARD LENGTH=137;AT2G16710.2 | Iron-sulfur cluster biosynthesis family protein | Chr2:7248294-7249937 FORWARD LENGTH=110;AT2G16710.3 | Iron-sulfur cluster biosynthe	mitochondrion	'Co-factor and vitamine metabolism.iron-sulphur clusters'	'hesB-like domain-containing protein | chr2:7248138-7250291 FORWARD'
-0.871223	0.0607749	-1.05965	0.32725	0.231685	0.207838	-1.19847	4	5	AT4G29350.1	AT4G29350.1 | Symbols:PFN2,PRO2,PRF2,AtPRF2 | PROFILIN 2,profilin 2 | profilin 2 | Chr4:14450135-14451119 FORWARD LENGTH=131	cytosol	'cell.organisation'	'Symbols: PFN2, PRO2, PRF2 | PFN2 (PROFILIN 2); actin binding / protein binding | chr4:14450008-14451394 FORWARD'
-4.14094	0.000742023	-12.9594	-2.94251	0.00320724	-7.33823	-1.19844	3	3	AT3G15660.2	AT3G15660.2 | Symbols:GRXS15,ATGRX4,GRX4 | glutaredoxin S15,A. THALIANA GLUTAREDOXIN 4,glutaredoxin 4 | glutaredoxin 4 | Chr3:5308134-5309383 REVERSE LENGTH=169;AT3G15660.1 | Symbols:GRXS15,ATGRX4,GRX4 | glutaredoxin S15,A. THALIANA GLUTAREDOXIN 4,gluta	mitochondrion	'redox.glutaredoxins'	'Symbols: ATGRX4, GRX4 | GRX4 (GLUTAREDOXIN 4); metal ion binding | chr3:5307944-5309557 REVERSE'
4.50736	0.000407424	15.2797	5.70309	4.85905e-06	30.3031	-1.19573	4	5	AT4G34980.1	AT4G34980.1 | Symbols:SLP2 | subtilisin-like serine protease 2 | subtilisin-like serine protease 2 | Chr4:16656929-16659223 REVERSE LENGTH=764	extracellular	'protein.degradation.subtilases'	'Symbols: SLP2 | SLP2; serine-type peptidase | chr4:16656691-16659339 REVERSE'
-1.27815	0.04525	-1.71833	-0.0824721	0.836771	-0.00638279	-1.19568	4	5	AT3G26650.1	AT3G26650.1 | Symbols:GAPA,GAPA-1 | glyceraldehyde 3-phosphate dehydrogenase A subunit,GLYCERALDEHYDE 3-PHOSPHATE DEHYDROGENASE A SUBUNIT 1 | glyceraldehyde 3-phosphate dehydrogenase A subunit | Chr3:9795226-9796848 FORWARD LENGTH=396	plastid	'PS.calvin cycle.GAP'	'Symbols: GAPA, GAPA-1 | GAPA (GLYCERALDEHYDE 3-PHOSPHATE DEHYDROGENASE A SUBUNIT); glyceraldehyde-3-phosphate dehydrogenase/ protein binding | chr3:9795071-9797045 FORWARD'
			1.19527	0.185884	0.873456	-1.19527	0	3	AT3G21650.2	AT3G21650.2 | Protein phosphatase 2A regulatory B subunit family protein | Chr3:7621680-7623412 REVERSE LENGTH=546;AT3G21650.1 | Protein phosphatase 2A regulatory B subunit family protein | Chr3:7621680-7623412 REVERSE LENGTH=546;AT4G15415.3 | Symbols		'protein.postranslational modification'	'serine/threonine protein phosphatase 2A (PP2A) regulatory subunit B', putative | chr3:7621569-7624076 REVERSE'
4.90075	0.0138226	9.11252	6.0957	0.000764409	18.9983	-1.19494	2	5	cox3arabC	cox3arabC |
-2.08976	0.00581684	-4.67127	-0.896054	0.0118174	-1.72713	-1.19371	4	5	AT1G24360.1	AT1G24360.1 | NAD(P)-binding Rossmann-fold superfamily protein | Chr1:8640820-8643283 FORWARD LENGTH=319	plastid	'lipid metabolism.FA synthesis and FA elongation.ACP oxoacyl reductase'	'3-oxoacyl-(acyl-carrier protein) reductase, chloroplast / 3-ketoacyl-acyl carrier protein reductase | chr1:8640582-8643478 FORWARD'
			1.19105	0.0412228	1.64944	-1.19105	0	2	AT3G04720.1	AT3G04720.1 | Symbols:HEL,PR-4,AtPR4,PR4 | HEVEIN-LIKE,pathogenesis-related 4 | pathogenesis-related 4 | Chr3:1285691-1286531 REVERSE LENGTH=212	extracellular	'stress.biotic'	'Symbols: PR4, HEL, PR-4 | PR4 (PATHOGENESIS-RELATED 4); chitin binding | chr3:1285524-1286562 REVERSE'
-0.79634	0.27655	-0.444537	0.392682	0.467475	0.12968	-1.18902	3	2	AT1G48630.1	AT1G48630.1 | Symbols:RACK1B,RACK1B_AT | receptor for activated C kinase 1B | receptor for activated C kinase 1B | Chr1:17981977-17983268 REVERSE LENGTH=326	cytosol	'signalling.G-proteins'	'Symbols: RACK1B_AT | RACK1B_AT (RECEPTOR FOR ACTIVATED C KINASE 1 B); nucleotide binding | chr1:17981773-17983327 REVERSE'
-1.18764	0.0274952	-1.85359				-1.18764	4	1	AT2G18110.1	AT2G18110.1 | Translation elongation factor EF1B/ribosomal protein S6 family protein | Chr2:7872636-7873713 FORWARD LENGTH=231	cytosol	'protein.synthesis.elongation'	'elongation factor 1-beta, putative / EF-1-beta, putative | chr2:7872251-7873912 FORWARD'
-0.0993943	0.914406	-0.00386254	1.08663	0.00670373	2.36198	-1.18602	4	5	AT1G72640.2	AT1G72640.2 | NAD(P)-binding Rossmann-fold superfamily protein | Chr1:27346409-27348147 REVERSE LENGTH=311;AT1G72640.1 | NAD(P)-binding Rossmann-fold superfamily protein | Chr1:27346409-27348147 REVERSE LENGTH=312;AT1G72640.3 | NAD(P)-binding Rossmann	plastid	'not assigned.unknown'	'binding / catalytic | chr1:27346349-27348256 REVERSE'
3.52073	0.00696221	7.59509	4.7056	0.000453792	15.7315	-1.18488	4	5	AT5G50950.2	AT5G50950.2 | Symbols:FUM2 | FUMARASE 2 | FUMARASE 2 | Chr5:20729687-20733636 FORWARD LENGTH=499;AT5G50950.1 | Symbols:FUM2 | FUMARASE 2 | FUMARASE 2 | Chr5:20729687-20733476 FORWARD LENGTH=510;AT5G50950.4 | Symbols:FUM2 | FUMARASE 2 | FUMARASE 2 | C	cytosol,mitochondrion	'TCA / org transformation.TCA.fumarase'	'fumarate hydratase, putative / fumarase, putative | chr5:20729612-20733516 FORWARD'
-1.55303	0.0121489	-2.97477	-0.369112	0.307969	-0.188798	-1.18392	4	5	AT1G12900.4	AT1G12900.4 | Symbols:GAPA-2 | glyceraldehyde 3-phosphate dehydrogenase A subunit 2 | glyceraldehyde 3-phosphate dehydrogenase A subunit 2 | Chr1:4392634-4393850 REVERSE LENGTH=350;AT1G12900.3 | Symbols:GAPA-2 | glyceraldehyde 3-phosphate dehydrogenase	cytosol	'PS.calvin cycle.GAP'	'Symbols: GAPA-2 | GAPA-2 (GLYCERALDEHYDE 3-PHOSPHATE DEHYDROGENASE A SUBUNIT 2); NAD or NADH binding / binding / catalytic/ glyceraldehyde-3-phosphate dehydrogenase (phosphorylating)/ glyceraldehyde-3-phosphate dehydrogenase | chr1:4392450-4394400 REVERSE'
2.69861	0.00389697	6.5017	3.8808	0.000241206	14.0392	-1.18219	3	3	AT4G16590.1	AT4G16590.1 | Symbols:CSLA01,ATCSLA1,ATCSLA01 | cellulose synthase-like A01,CELLULOSE SYNTHASE-LIKE A1 | cellulose synthase-like A01 | Chr4:9345211-9349039 FORWARD LENGTH=520;AT4G13410.3 | Symbols:ATCSLA15,CSLA15 | CELLULOSE SYNTHASE LIKE A15 | Nucleoti	plasma membrane	'cell wall.cellulose synthesis'	'Symbols: ATCSLA01, CSLA01, ATCSLA1 | ATCSLA01; cellulose synthase/ glucosyltransferase/ transferase, transferring glycosyl groups | chr4:9345150-9349221 FORWARD'
2.1627	0.0281424	3.35356	3.34468	0.0148942	6.11067	-1.18198	3	4	AT5G60160.1	AT5G60160.1 | Zn-dependent exopeptidases superfamily protein | Chr5:24223887-24226783 REVERSE LENGTH=477	cytosol	'protein.degradation.aspartate protease'	'aspartyl aminopeptidase, putative | chr5:24223716-24226883 REVERSE'
3.88992	0.0389327	5.48357	5.07146	0.000164327	19.1919	-1.18153	4	5	AT1G29920.1	AT1G29920.1 | Symbols:AB165,CAB2,LHCB1.1 | LIGHT HARVESTING CHLOROPHYLL A/B-BINDING PROTEIN 1.1,chlorophyll A/B-binding protein 2 | chlorophyll A/B-binding protein 2 | Chr1:10475089-10475892 REVERSE LENGTH=267;AT1G29910.1 | Symbols:CAB3,LHCB1.2,AB180 |	plastid	'PS.lightreaction.photosystem II.LHC-II'	'Symbols: CAB2, AB165, LHCB1.1 | CAB2 (CHLOROPHYLL A/B-BINDING PROTEIN 2); chlorophyll binding | chr1:10474784-10475959 REVERSE'
2.41291	0.185405	1.76596	3.59163	0.0256708	5.7127	-1.17871	2	3	AT5G19630.1	AT5G19630.1 | alpha/beta-Hydrolases superfamily protein | Chr5:6628147-6629937 REVERSE LENGTH=228	peroxisome	'not assigned.unknown'	'unknown protein | chr5:6627975-6630024 REVERSE'
			1.17811	0.559025	0.297553	-1.17811	1	2	AT5G47520.1	AT5G47520.1 | Symbols:RABA5a,AtRABA5a | RAB GTPase homolog A5A | RAB GTPase homolog A5A | Chr5:19277596-19278366 REVERSE LENGTH=221	plasma membrane	'signalling.G-proteins'	'Symbols: AtRABA5a | AtRABA5a (Arabidopsis Rab GTPase homolog A5a); GTP binding | chr5:19277361-19279736 REVERSE'
3.31843	0.0621117	4.00477	4.49206	0.00158059	12.5831	-1.17363	3	5	AT1G64710.1	AT1G64710.1 | GroES-like zinc-binding alcohol dehydrogenase family protein | Chr1:24044686-24046313 FORWARD LENGTH=380;AT1G64710.2 | GroES-like zinc-binding alcohol dehydrogenase family protein | Chr1:24044836-24046313 FORWARD LENGTH=357;AT1G64710.3 |	cytosol	'misc.alcohol dehydrogenases'	'alcohol dehydrogenase, putative | chr1:24044545-24046552 FORWARD'
2.19589	0.349928	1.00137	3.36894	0.0209121	5.65848	-1.17306	2	4	AT1G14910.1	AT1G14910.1 | ENTH/ANTH/VHS superfamily protein | Chr1:5139928-5143571 REVERSE LENGTH=692;AT1G14910.2 | ENTH/ANTH/VHS superfamily protein | Chr1:5139928-5143571 REVERSE LENGTH=687	cytosol	'not assigned.no ontology.epsin N-terminal homology (ENTH) domain-containing protein'	'epsin N-terminal homology (ENTH) domain-containing protein | chr1:5139712-5143689 REVERSE'
-0.450796	0.577604	-0.107456	0.721958	0.0258354	1.14631	-1.17275	4	5	AT1G17100.1	AT1G17100.1 | Symbols:AtHBP1,HBP1 | haem-binding protein 1 | SOUL heme-binding family protein | Chr1:5844766-5845539 FORWARD LENGTH=232	extracellular	'tetrapyrrole synthesis.unspecified'	'SOUL heme-binding family protein | chr1:5844676-5845661 FORWARD'
			1.17147	0.430396	0.428913	-1.17147	1	2	AT2G42070.1	AT2G42070.1 | Symbols:ATNUDT23,NUDX23,ATNUDX23 | nudix hydrolase homolog 23,ARABIDOPSIS THALIANA NUDIX HYDROLASE HOMOLOG 23 | nudix hydrolase homolog 23 | Chr2:17549669-17551066 REVERSE LENGTH=280;AT2G42070.2 | Symbols:ATNUDT23,NUDX23,ATNUDX23 | nudix h	plastid	'nucleotide metabolism.salvage.NUDIX hydrolases'	'Symbols: ATNUDT23, ATNUDX23 | ATNUDX23 (ARABIDOPSIS THALIANA NUDIX HYDROLASE HOMOLOG 23); FAD diphosphatase/ hydrolase | chr2:17549091-17551175 REVERSE'
-1.10473	0.094541	-1.13166	0.0653517	0.879653	0.00363935	-1.17008	3	5	AT1G62640.2	AT1G62640.2 | Symbols:KAS III | 3-ketoacyl-acyl carrier protein synthase III | 3-ketoacyl-acyl carrier protein synthase III | Chr1:23192502-23194737 FORWARD LENGTH=404;AT1G62640.1 | Symbols:KAS III | 3-ketoacyl-acyl carrier protein synthase III | 3-keto	plastid	'lipid metabolism.FA synthesis and FA elongation.ketoacyl ACP synthase'	'Symbols: KAS III | KAS III (3-KETOACYL-ACYL CARRIER PROTEIN SYNTHASE III); 3-oxoacyl-[acyl-carrier-protein] synthase/ catalytic/ transferase, transferring acyl groups other than amino-acyl groups | chr1:23192228-23195103 FORWARD'
1.59768	0.0205927	2.69415	2.76465	0.0168152	4.90532	-1.16697	3	5	AT5G56630.1	AT5G56630.1 | Symbols:PFK7 | phosphofructokinase 7 | phosphofructokinase 7 | Chr5:22924311-22926728 FORWARD LENGTH=485	cytosol	'glycolysis.unclear/dually targeted.phosphofructokinase (PFK)'	'Symbols: PFK7 | PFK7 (PHOSPHOFRUCTOKINASE 7); 6-phosphofructokinase | chr5:22923922-22926963 FORWARD'
-1.3257	0.0633786	-1.58827	-0.161028	0.520131	-0.0457138	-1.16468	4	5	AT2G22250.1	AT2G22250.1 | Symbols:AAT,MEE17,ATAAT | aspartate aminotransferase,MATERNAL EFFECT EMBRYO ARREST 17,ASPARTATE AMINOTRANSFERASE | aspartate aminotransferase | Chr2:9458011-9460028 REVERSE LENGTH=428;AT2G22250.3 | Symbols:AAT,MEE17,ATAAT | aspartate amino	plastid	'amino acid metabolism.synthesis.central amino acid metabolism.aspartate.aspartate aminotransferase'	'Symbols: ATAAT, AAT, MEE17 | aminotransferase class I and II family protein | chr2:9457810-9460412 REVERSE'
-1.74183	0.037901	-2.47574	-0.578314	0.0670528	-0.678699	-1.16351	3	4	AT4G00170.1	AT4G00170.1 | Plant VAMP (vesicle-associated membrane protein) family protein | Chr4:70732-72085 REVERSE LENGTH=239;AT4G00170.2 | Plant VAMP (vesicle-associated membrane protein) family protein | Chr4:70732-71864 REVERSE LENGTH=212	nucleus	'not assigned.no ontology'	'vesicle-associated membrane family protein / VAMP family protein | chr4:70477-72211 REVERSE'
-1.23429	0.0868385	-1.30993	-0.0735719	0.881183	-0.00404158	-1.16072	3	3	AT5G47540.1	AT5G47540.1 | Mo25 family protein | Chr5:19283265-19285328 REVERSE LENGTH=343	cytosol	'not assigned.no ontology.armadillo/beta-catenin repeat family protein'	'binding | chr5:19283029-19285698 REVERSE'
2.80312	0.0142394	5.17599	3.95923	0.000750112	12.3721	-1.1561	2	2	AT4G09160.3	AT4G09160.3 | SEC14 cytosolic factor family protein / phosphoglyceride transfer family protein | Chr4:5839761-5842158 FORWARD LENGTH=643;AT4G09160.2 | SEC14 cytosolic factor family protein / phosphoglyceride transfer family protein | Chr4:5839761-58421		'protein.targeting.secretory pathway.unspecified'	'SEC14 cytosolic factor family protein / phosphoglyceride transfer family protein | chr4:5839683-5842394 FORWARD'
0.910502	0.123496	0.827053	2.0621	0.200892	1.43736	-1.1516	3	3	AT4G00700.2	AT4G00700.2 | C2 calcium/lipid-binding plant phosphoribosyltransferase family protein | Chr4:286260-289369 FORWARD LENGTH=1006;AT4G00700.1 | C2 calcium/lipid-binding plant phosphoribosyltransferase family protein | Chr4:286260-289369 FORWARD LENGTH=100		'not assigned.no ontology.C2 domain-containing protein'	'C2 domain-containing protein | chr4:286051-289514 FORWARD'
-1.14803	0.205822	-0.78813				-1.14803	2	0	AT5G61310.6	AT5G61310.6 | Cytochrome c oxidase subunit Vc family protein | Chr5:24653543-24653737 REVERSE LENGTH=64;AT5G61310.5 | Cytochrome c oxidase subunit Vc family protein | Chr5:24653543-24653737 REVERSE LENGTH=64;AT5G61310.4 | Cytochrome c oxidase subunit		'mitochondrial electron transport / ATP synthesis.cytochrome c oxidase'	'cytochrome c oxidase subunit Vc, putative / COX5C, putative | chr5:24653422-24654860 REVERSE'
			1.14761	0.0250281	1.83799	-1.14761	1	4	AT1G31190.1	AT1G31190.1 | Symbols:IMPL1 | myo-inositol monophosphatase like 1 | myo-inositol monophosphatase like 1 | Chr1:11144861-11146800 FORWARD LENGTH=371	plastid	'minor CHO metabolism.myo-inositol.inositol phosphatase'	'Symbols: IMPL1 | IMPL1 (MYO-INOSITOL MONOPHOSPHATASE LIKE 1); 3'(2'),5'-bisphosphate nucleotidase/ inositol or phosphatidylinositol phosphatase/ inositol-1(or 4)-monophosphatase | chr1:11144772-11146930 FORWARD'
-1.81388	0.0389298	-2.55706	-0.668147	0.0397211	-0.936059	-1.14573	4	5	AT1G62750.1	AT1G62750.1 | Symbols:ATSCO1/CPEF-G,ATSCO1,SCO1 | SNOWY COTYLEDON 1 | Translation elongation factor EFG/EF2 protein | Chr1:23233622-23236321 REVERSE LENGTH=783	plastid	'protein.synthesis.elongation'	'Symbols: ATSCO1, ATSCO1/CPEF-G, SCO1 | SCO1 (SNOWY COTYLEDON 1); ATP binding / translation elongation factor/ translation factor, nucleic acid binding | chr1:23233434-23236447 REVERSE'
3.22107	0.00555685	7.26406	4.36629	0.000270209	15.5802	-1.14522	3	4	AT1G01390.1	AT1G01390.1 | UDP-Glycosyltransferase superfamily protein | Chr1:148319-149761 REVERSE LENGTH=480;AT1G01390.2 | UDP-Glycosyltransferase superfamily protein | Chr1:148319-149812 REVERSE LENGTH=497	plasma membrane	'secondary metabolism.flavonoids.dihydroflavonols'	'UDP-glucoronosyl/UDP-glucosyl transferase family protein | chr1:148120-149806 REVERSE'
2.32649	0.0386303	3.2875	3.47064	0.000125281	13.5428	-1.14415	2	5	AT1G79590.1	AT1G79590.1 | Symbols:SYP52,ATSYP52 | syntaxin of plants 52 | syntaxin of plants 52 | Chr1:29947064-29948304 FORWARD LENGTH=233;AT1G79590.2 | Symbols:SYP52,ATSYP52 | syntaxin of plants 52 | syntaxin of plants 52 | Chr1:29947064-29948304 FORWARD LENGTH=	vacuole	'cell.vesicle transport'	'Symbols: SYP52, ATSYP52 | SYP52 (SYNTAXIN OF PLANTS 52); SNAP receptor | chr1:29946296-29948565 FORWARD'
2.07606	0.0435392	2.82577	3.21573	0.00947955	6.50611	-1.13967	2	3	AT1G77670.1	AT1G77670.1 | Pyridoxal phosphate (PLP)-dependent transferases superfamily protein | Chr1:29189043-29190901 REVERSE LENGTH=440	plastid	'secondary metabolism.phenylpropanoids'	'aminotransferase class I and II family protein | chr1:29188901-29190975 REVERSE'
-1.75747	0.0349142	-2.56063	-0.621091	0.0850554	-0.664752	-1.13638	4	5	AT1G02130.1	AT1G02130.1 | Symbols:ATRABD2A,RABD2A,ARA-5,RA-5,ARA5,ATRAB1B | ARABIDOPSIS THALIANA RESPONSIVE TO ABSCISIC ACID 1B,RAB D2A,ARABIDOPSIS THALIANA RAB D2A,RAS 5,ARABIDOPSIS RAS 5 | RAS 5 | Chr1:400350-401788 REVERSE LENGTH=203	endoplasmic reticulum,golgi	'signalling.G-proteins'	'Symbols: ATRAB1B, ARA5, ARA-5, ATRABD2A, RABD2A | ARA-5 (ARABIDOPSIS RAS 5); GTP binding | chr1:400035-401882 REVERSE'
1.73638	0.069872	2.00673	2.86948	0.120466	2.63744	-1.13309	3	5	AT1G68910.3	AT1G68910.3 | Symbols:WIT2 | WPP domain-interacting protein 2 | WPP domain-interacting protein 2 | Chr1:25908373-25910485 REVERSE LENGTH=582;AT1G68910.2 | Symbols:WIT2 | WPP domain-interacting protein 2 | WPP domain-interacting protein 2 | Chr1:2590837	nucleus	'protein.targeting.nucleus'	'unknown protein | chr1:25908131-25910485 REVERSE'
			1.13072	0.152902	0.922199	-1.13072	0	2	AT4G14680.1	AT4G14680.1 | Symbols:APS3,ATPS3 | | Pseudouridine synthase/archaeosine transglycosylase-like family protein | Chr4:8413443-8415311 REVERSE LENGTH=465;AT4G14680.2 | Symbols:APS3,ATPS3 | | Pseudouridine synthase/archaeosine transglycosylase-like family	plastid	'S-assimilation.ATPS'	'Symbols: APS3 | APS3; sulfate adenylyltransferase (ATP) | chr4:8413288-8415391 REVERSE'
1.44729	0.114711	1.36103	2.57646	0.00438054	6.0765	-1.12916	2	3	AT5G53130.1	AT5G53130.1 | Symbols:ATCNGC1,CNGC1 | cyclic nucleotide gated channel 1,CYCLIC NUCLEOTIDE-GATED CHANNEL 1 | cyclic nucleotide gated channel 1 | Chr5:21537830-21540490 REVERSE LENGTH=716	plasma membrane	'transport.cyclic nucleotide or calcium regulated channels'	'Symbols: CNGC1, ATCNGC1 | CNGC1 (CYCLIC NUCLEOTIDE GATED CHANNEL 1); calmodulin binding / cation channel/ cyclic nucleotide binding / intracellular cyclic nucleotide activated cation channel/ inward rectifier potassium channel | chr5:21537721-21541029 REVERSE'
-1.18986	0.184797	-0.872533	-0.0655706	0.923542	-0.00226503	-1.12429	4	4	AT2G22125.1	AT2G22125.1 | Symbols:CSI1,POM2 | POM-POM 2,cellulose synthase-interactive protein 1 | binding protein | Chr2:9406793-9414223 FORWARD LENGTH=2150	plasma membrane	'not assigned.no ontology.C2 domain-containing protein'	'binding | chr2:9406263-9414518 FORWARD'
0.822949	0.189612	0.594279	1.94661	0.000446392	6.5217	-1.12366	4	5	AT4G21790.1	AT4G21790.1 | Symbols:TOM1,ATTOM1 | tobamovirus multiplication 1 | tobamovirus multiplication 1 | Chr4:11569924-11572163 FORWARD LENGTH=291	vacuole	'RNA.regulation of transcription.unclassified'	'Symbols: TOM1, ATTOM1 | TOM1 (TOBAMOVIRUS MULTIPLICATION 1); protein binding | chr4:11569765-11572549 FORWARD'
-0.793878	0.19189	-0.569169	0.328017	0.315839	0.164184	-1.12189	3	5	AT4G04770.1	AT4G04770.1 | Symbols:LAF6,ATABC1,ABC1,ABCI8,ATNAP1 | LONG AFTER FR,ATP binding cassette protein 1,ATP-binding cassette I8,ARABIDOPSIS THALIANA NUCLEOSOME ASSEMBLY PROTEIN 1 | ATP binding cassette protein 1 | Chr4:2427998-2429785 REVERSE LENGTH=557	plastid	'protein.assembly and cofactor ligation'	'Symbols: ATABC1, LAF6, ATNAP1 | ATABC1 (ATP BINDING CASSETTE PROTEIN 1); ATPase, coupled to transmembrane movement of substances / protein binding / transporter | chr4:2427799-2429850 REVERSE'
-6.93998	0.000796853	-21.5044	-5.82001	1.14999e-05	-28.7468	-1.11997	2	3	AT1G54000.1	AT1G54000.1 | Symbols:GLL22 | GDSL lipase-like protein 22 | GDSL-like Lipase/Acylhydrolase superfamily protein | Chr1:20154548-20156365 REVERSE LENGTH=391	extracellular	'misc.myrosinases-lectin-jacalin'	'myrosinase-associated protein, putative | chr1:20154169-20156419 REVERSE'
-0.974145	0.220093	-0.640396	0.144947	0.773414	0.0161743	-1.11909	2	3	AT2G18790.2	AT2G18790.2 | Symbols:HY3,PHYB,OOP1 | OUT OF PHASE 1,phytochrome B | phytochrome B | Chr2:8140079-8143649 FORWARD LENGTH=1130;AT2G18790.1 | Symbols:HY3,PHYB,OOP1 | OUT OF PHASE 1,phytochrome B | phytochrome B | Chr2:8140079-8144151 FORWARD LENGTH=1172		'signalling.light'	'Symbols: PHYB, HY3, OOP1 | PHYB (PHYTOCHROME B); G-protein coupled photoreceptor/ protein histidine kinase/ red or far-red light photoreceptor/ signal transducer | chr2:8139881-8144430 FORWARD'
-1.17913	0.11897	-1.09018	-0.0663753	0.830919	-0.00533931	-1.11275	4	5	AT2G41680.1	AT2G41680.1 | Symbols:NTRC | NADPH-dependent thioredoxin reductase C | NADPH-dependent thioredoxin reductase C | Chr2:17376349-17379028 REVERSE LENGTH=529	plastid	'redox.thioredoxin'	'Symbols: NTRC | NTRC (NADPH-DEPENDENT THIOREDOXIN REDUCTASE C); thioredoxin-disulfide reductase | chr2:17376155-17379055 REVERSE'
1.16486	0.11285	1.1037	2.27433	0.0942757	2.33255	-1.10947	3	4	AT1G73430.2	AT1G73430.2 | sec34-like family protein | Chr1:27604096-27610829 FORWARD LENGTH=784;AT1G73430.1 | sec34-like family protein | Chr1:27604096-27610829 FORWARD LENGTH=784	nucleus	'protein.targeting.secretory pathway.golgi'	'sec34-like family protein | chr1:27603655-27611068 FORWARD'
0.223256	0.812119	0.020178	1.33192	0.00401732	3.19137	-1.10867	4	5	AT2G41040.1	AT2G41040.1 | S-adenosyl-L-methionine-dependent methyltransferases superfamily protein | Chr2:17121499-17123064 FORWARD LENGTH=352	plastid	'amino acid metabolism.synthesis.aspartate family.methionine.homocysteine S-methyltransferase'	'methyltransferase-related | chr2:17121376-17123204 FORWARD'
2.50326	0.00348806	6.15154	3.60636	0.000396544	12.2678	-1.1031	3	4	AT1G41880.1	AT1G41880.1 | Ribosomal protein L35Ae family protein | Chr1:15651585-15652427 REVERSE LENGTH=111;AT1G41880.2 | Ribosomal protein L35Ae family protein | Chr1:15651585-15652427 REVERSE LENGTH=111;AT1G07070.1 | Ribosomal protein L35Ae family protein | C	cytosol	'protein.synthesis.ribosomal protein.eukaryotic.60S subunit.L35A'	'60S ribosomal protein L35a (RPL35aB) | chr1:15651027-15652542 REVERSE'
			1.10037	0.140388	0.938253	-1.10037	1	4	AT4G33120.1	AT4G33120.1 | S-adenosyl-L-methionine-dependent methyltransferases superfamily protein | Chr4:15975577-15978055 REVERSE LENGTH=355	cytosol	'lipid metabolism.Phospholipid synthesis.(S)-coclaurine-N-methyltransferase'	'coclaurine N-methyltransferase, putative | chr4:15975386-15978111 REVERSE'
			1.09967	0.144591	0.923572	-1.09967	1	4	AT5G66200.1	AT5G66200.1 | Symbols:ARO2 | armadillo repeat only 2 | armadillo repeat only 2 | Chr5:26453648-26455603 REVERSE LENGTH=651	plasma membrane	'not assigned.no ontology.armadillo/beta-catenin repeat family protein'	'Symbols: ARO2 | ARO2 (ARMADILLO REPEAT ONLY 2); binding | chr5:26453460-26455822 REVERSE'
2.39751	0.0702457	2.76524	3.49697	0.00308622	8.7794	-1.09946	3	5	AT4G28730.1	AT4G28730.1 | Symbols:GrxC5 | glutaredoxin C5 | Glutaredoxin family protein | Chr4:14199174-14200712 FORWARD LENGTH=174;AT4G28730.2 | Symbols:GrxC5 | glutaredoxin C5 | Glutaredoxin family protein | Chr4:14199174-14200324 FORWARD LENGTH=142	plastid	'redox.glutaredoxins'	'glutaredoxin family protein | chr4:14199096-14200901 FORWARD'
1.82835	0.138205	1.57142	2.92633	0.0173207	5.15453	-1.09798	4	3	AT4G02340.1	AT4G02340.1 | alpha/beta-Hydrolases superfamily protein | Chr4:1035722-1037403 FORWARD LENGTH=324	peroxisome	'misc.misc2'	'epoxide hydrolase, putative | chr4:1035681-1037615 FORWARD'
-0.824042	0.212585	-0.554142	0.273573	0.507961	0.0804769	-1.09762	3	5	AT5G64300.1	AT5G64300.1 | Symbols:RIBA1,GCH,ATGCH,RFD1,ATRIBA1 | Arabidopsis thaliana riboflavin A1,riboflavin A1,RED FLUORESCENT IN DARKNESS 1,GTP cyclohydrolase II,ARABIDOPSIS THALIANA GTP CYCLOHYDROLASE II | GTP cyclohydrolase II | Chr5:25718459-25720790 FORWARD	plastid	'Co-factor and vitamine metabolism.riboflavin.GTP cyclohydrolase II'	'Symbols: ATGCH, GCH, ATRIBA1, RFD1 | ATGCH; 3,4-dihydroxy-2-butanone-4-phosphate synthase/ GTP cyclohydrolase II | chr5:25718404-25721162 FORWARD'
			1.0962	0.203853	0.757126	-1.0962	1	2	AT4G23210.3	AT4G23210.3 | Symbols:CRK13 | cysteine-rich RLK (RECEPTOR-like protein kinase) 13 | cysteine-rich RLK (RECEPTOR-like protein kinase) 13 | Chr4:12148892-12151418 REVERSE LENGTH=673;AT4G23210.4 | Symbols:CRK13 | cysteine-rich RLK (RECEPTOR-like protein ki	plasma membrane	'signalling.receptor kinases.DUF 26'	'Symbols: CRK13 | protein kinase family protein | chr4:12148714-12151479 REVERSE'
-1.78704	0.0210205	-2.9975	-0.691241	0.106565	-0.672151	-1.0958	3	5	AT3G19450.1	AT3G19450.1 | Symbols:CAD-C,CAD4,ATCAD4,CAD | CINNAMYL ALCOHOL DEHYDROGENASE 4 | GroES-like zinc-binding alcohol dehydrogenase family protein | Chr3:6744859-6747005 FORWARD LENGTH=365	cytosol	'secondary metabolism.phenylpropanoids.lignin biosynthesis.CAD'	'Symbols: CAD4, ATCAD4, CAD, CAD-C | ATCAD4; cinnamyl-alcohol dehydrogenase | chr3:6744598-6747214 FORWARD'
0.635558	0.4623	0.21296	1.72568	0.0850332	1.84719	-1.09012	4	5	AT3G29075.1	AT3G29075.1 | glycine-rich protein | Chr3:11051645-11052629 REVERSE LENGTH=294	nucleus	'not assigned.no ontology.glycine rich proteins'	'glycine-rich protein | chr3:11051489-11052694 REVERSE'
0.42704	0.538528	0.114785	1.51705	0.000855177	4.65421	-1.09001	4	5	AT1G52510.1	AT1G52510.1 | alpha/beta-Hydrolases superfamily protein | Chr1:19563039-19565260 REVERSE LENGTH=380;AT1G52510.2 | alpha/beta-Hydrolases superfamily protein | Chr1:19563039-19564599 REVERSE LENGTH=236	plastid	'not assigned.no ontology'	'hydrolase, alpha/beta fold family protein | chr1:19561510-19565272 REVERSE'
2.72665	0.0467897	3.62604	3.80538	0.0134375	7.12245	-1.07873	2	3	AT3G14660.1	AT3G14660.1 | Symbols:CYP72A13 | cytochrome P450, family 72, subfamily A, polypeptide 13 | cytochrome P450%2C family 72%2C subfamily A%2C polypeptide 13 | Chr3:4924960-4926911 FORWARD LENGTH=512;AT3G14660.3 | Symbols:CYP72A13 | cytochrome P450, famil	endoplasmic reticulum	'misc.cytochrome P450'	'Symbols: CYP72A13 | CYP72A13; electron carrier/ heme binding / iron ion binding / monooxygenase/ oxygen binding | chr3:4924777-4927434 FORWARD'
0.819959	0.477018	0.263588	1.89638	0.043553	2.58094	-1.07642	3	4	AT3G13450.1	AT3G13450.1 | Symbols:DIN4 | DARK INDUCIBLE 4 | Transketolase family protein | Chr3:4382340-4384295 REVERSE LENGTH=358	mitochondrion	'amino acid metabolism.degradation.branched chain group.shared'	'Symbols: DIN4 | DIN4 (DARK INDUCIBLE 4); 3-methyl-2-oxobutanoate dehydrogenase (2-methylpropanoyl-transferring)/ catalytic | chr3:4382198-4384436 REVERSE'
4.79113	0.0025348	12.438	5.86607	0.00020109	21.6846	-1.07494	2	3	AT5G59840.1	AT5G59840.1 | Ras-related small GTP-binding family protein | Chr5:24107450-24109049 REVERSE LENGTH=216	cytosol	'signalling.G-proteins'	'Ras-related GTP-binding family protein | chr5:24107215-24109251 REVERSE'
-1.33066	0.0705526	-1.53224	-0.255952	0.636024	-0.0503014	-1.07471	3	4	AT5G56870.1	AT5G56870.1 | Symbols:BGAL4 | beta-galactosidase 4 | beta-galactosidase 4 | Chr5:23004284-23008410 FORWARD LENGTH=724;AT4G26140.8 | Symbols:BGAL12 | beta-galactosidase 12 | beta-galactosidase 12 | Chr4:13244057-13247823 REVERSE LENGTH=567;AT4G26140.5	extracellular	'misc.gluco-, galacto- and mannosidases.beta-galactosidase'	'Symbols: BGAL4 | BGAL4 (beta-galactosidase 4); beta-galactosidase | chr5:23004196-23008649 FORWARD'
-2.68827	0.00643886	-5.89051	-1.61703	0.00255588	-4.1921	-1.07123	4	5	AT2G25080.1	AT2G25080.1 | Symbols:GPX1,ATGPX1 | GLUTATHIONE PEROXIDASE 1,glutathione peroxidase 1 | glutathione peroxidase 1 | Chr2:10668134-10669828 FORWARD LENGTH=236	plastid	'redox.ascorbate and glutathione'	'Symbols: ATGPX1 | ATGPX1 (GLUTATHIONE PEROXIDASE 1); glutathione peroxidase | chr2:10668049-10670019 FORWARD'
5.35565	0.00628614	11.7911	6.42648	0.00094854	19.4269	-1.07083	3	5	AT1G75140.1	AT1G75140.1 | membrane protein | Chr1:28202166-28204019 REVERSE LENGTH=617	endoplasmic reticulum	'not assigned.unknown'	'unknown protein | chr1:28202053-28204279 REVERSE'
4.27254	0.00377718	10.3517	5.34243	0.00022073	19.5327	-1.06989	3	4	ATMG01360.1	ATMG01360.1 | Symbols:COX1 | cytochrome oxidase | cytochrome oxidase | ChrM:349830-351413 REVERSE LENGTH=527	mitochondrion	'mitochondrial electron transport / ATP synthesis.cytochrome c oxidase'	'Symbols: COX1 | cytochrome c oxidase subunit 1 | chrM:349830-351413 REVERSE'
-2.17486	0.0332768	-3.21413	-1.10627	0.00157375	-3.10094	-1.06859	4	5	AT1G24510.1	AT1G24510.1 | TCP-1/cpn60 chaperonin family protein | Chr1:8685504-8688101 REVERSE LENGTH=535;AT1G24510.2 | TCP-1/cpn60 chaperonin family protein | Chr1:8685504-8687660 REVERSE LENGTH=459;AT1G24510.3 | TCP-1/cpn60 chaperonin family protein | Chr1:868	cytosol	'protein.postranslational modification'	'T-complex protein 1 epsilon subunit, putative / TCP-1-epsilon, putative / chaperonin, putative | chr1:8685271-8688227 REVERSE'
9.59289	3.073e-05	43.2873	10.6605	1.28479e-06	62.8028	-1.06761	4	5	AT1G47290.1	AT1G47290.1 | Symbols:AT3BETAHSD/D1,3BETAHSD/D1 | 3beta-hydroxysteroid-dehydrogenase/decarboxylase isoform 1 | 3beta-hydroxysteroid-dehydrogenase/decarboxylase isoform 1 | Chr1:17336121-17339030 FORWARD LENGTH=382;AT1G47290.2 | Symbols:AT3BETAHSD/D1,3BE	cytosol	'lipid metabolism.'exotics' (steroids, squalene etc).3-beta hydroxysteroid dehydrogenase/isomerase'	'Symbols: AT3BETAHSD/D1 | AT3BETAHSD/D1 (3BETA-HYDROXYSTEROID-DEHYDROGENASE/DECARBOXYLASE ISOFORM 1); 3-beta-hydroxy-delta5-steroid dehydrogenase/ sterol-4-alpha-carboxylate 3-dehydrogenase (decarboxylating) | chr1:17335849-17339273 FORWARD'
1.43828	0.0478721	1.89841	2.50513	0.00176407	6.89785	-1.06686	3	3	AT2G27860.1	AT2G27860.1 | Symbols:AXS1 | UDP-D-apiose/UDP-D-xylose synthase 1 | UDP-D-apiose/UDP-D-xylose synthase 1 | Chr2:11864684-11866843 REVERSE LENGTH=389	cytosol	'cell wall.precursor synthesis.AXS'	'Symbols: AXS1 | AXS1 (UDP-D-apiose/UDP-D-xylose synthase 1); NAD or NADH binding / UDP-glucuronate decarboxylase | chr2:11864393-11866907 REVERSE'
0.161362	0.816814	0.01418	1.22685	0.555351	0.313376	-1.06548	4	2	AT4G19540.1	AT4G19540.1 | Symbols:INDL,INDH | IND1(iron-sulfur protein required for NADH dehydrogenase)-like,iron-sulfur protein required for NADH dehydrogenase | INDH1(iron-sulfur protein required for NADH dehydrogenase) | Chr4:10657517-10659094 FORWARD LENGTH=313	mitochondrion	'not assigned.unknown'	'Symbols: INDL | INDL (IND1(IRON-SULFUR PROTEIN REQUIRED FOR NADH DEHYDROGENASE)-LIKE) | chr4:10657383-10659233 FORWARD'
-0.931831	0.196651	-0.658156	0.129426	0.843593	0.00956027	-1.06126	3	4	AT1G24460.2	AT1G24460.2 | Symbols:TNO1 | TGN-localized SYP41 interacting protein | TGN-related%2C localized SYP41 interacting protein | Chr1:8666072-8672338 FORWARD LENGTH=1732	nucleus	'cell.organisation'	'unknown protein | chr1:8666072-8672651 FORWARD'
3.92192	0.0106207	7.74126	4.98261	0.000843588	15.3159	-1.0607	3	5	AT5G56670.1	AT5G56670.1 | Ribosomal protein S30 family protein | Chr5:22935413-22935981 REVERSE LENGTH=62;AT4G29390.1 | Ribosomal protein S30 family protein | Chr4:14465212-14465902 REVERSE LENGTH=62;AT2G19750.1 | Ribosomal protein S30 family protein | Chr2:8515	cytosol,nucleus	'protein.synthesis.ribosomal protein.eukaryotic.40S subunit.S30'	'40S ribosomal protein S30 (RPS30C) | chr5:22935211-22936060 REVERSE'
2.76237	0.0477538	3.64907	3.82107	0.000146321	14.6526	-1.0587	4	5	AT3G14210.1	AT3G14210.1 | Symbols:ESM1 | epithiospecifier modifier 1 | GDSL-like lipase/acylhydrolase superfamily protein | Chr3:4729886-4731562 FORWARD LENGTH=392	vacuole	'secondary metabolism.sulfur-containing.glucosinolates.degradation.myrosinase'	'Symbols: ESM1 | ESM1 (epithiospecifier modifier 1); carboxylesterase/ hydrolase, acting on ester bonds | chr3:4729823-4731803 FORWARD'
			1.05763	0.0622946	1.27503	-1.05763	1	3	AT1G19940.3	AT1G19940.3 | Symbols:GH9B5,AtGH9B5 | glycosyl hydrolase 9B5 | glycosyl hydrolase 9B5 | Chr1:6918700-6920268 REVERSE LENGTH=419;AT1G19940.2 | Symbols:GH9B5,AtGH9B5 | glycosyl hydrolase 9B5 | glycosyl hydrolase 9B5 | Chr1:6918323-6920268 REVERSE LENGTH=		'cell wall.degradation.cellulases and beta -1,4-glucanases'	'Symbols: AtGH9B5 | AtGH9B5 (Arabidopsis thaliana Glycosyl Hydrolase 9B5); catalytic/ hydrolase, hydrolyzing O-glycosyl compounds | chr1:6918191-6920377 REVERSE'
-0.618833	0.22254	-0.403846	0.437632	0.292982	0.233327	-1.05646	4	4	AT1G27190.1	AT1G27190.1 | Symbols:BIR3 | BAK1-interacting receptor-like kinase 3 | Leucine-rich repeat protein kinase family protein | Chr1:9446923-9448728 REVERSE LENGTH=601	plasma membrane	'signalling.receptor kinases.leucine rich repeat X'	'leucine-rich repeat transmembrane protein kinase, putative | chr1:9446657-9448825 REVERSE'
-3.92436	0.000280945	-13.9369	-2.86859	0.00037753	-9.81932	-1.05577	4	5	AT5G52640.1	AT5G52640.1 | Symbols:HSP81-1,ATHSP90.1,HSP81.1,AtHsp90-1,HSP83,ATHS83,HSP90.1 | HEAT SHOCK PROTEIN 90-1,heat shock protein 90.1,HEAT SHOCK PROTEIN 83,HEAT SHOCK PROTEIN 81-1 | heat shock-like protein | Chr5:21352557-21355147 FORWARD LENGTH=700	cytosol	'stress.abiotic.heat'	'Symbols: HSP81-1, ATHS83, HSP81.1, HSP83, ATHSP90.1 | ATHSP90.1 (HEAT SHOCK PROTEIN 90.1); ATP binding / unfolded protein binding | chr5:21352399-21355361 FORWARD'
-2.20825	0.00405949	-5.28109	-1.15417	0.0506098	-1.49554	-1.05408	4	5	AT2G16570.1	AT2G16570.1 | Symbols:ASE1,ATASE,ATASE1 | GLN phosphoribosyl pyrophosphate amidotransferase 1 | GLN phosphoribosyl pyrophosphate amidotransferase 1 | Chr2:7180424-7182124 REVERSE LENGTH=566	plastid	'nucleotide metabolism.synthesis.purine.amidophosphoribosyltransferase'	'Symbols: ATASE, ATASE1 | ATASE1 (GLN PHOSPHORIBOSYL PYROPHOSPHATE AMIDOTRANSFERASE 1); amidophosphoribosyltransferase | chr2:7180145-7182193 REVERSE'
3.48392	0.00779423	7.3449	4.53761	0.0336961	6.68127	-1.05368	2	3	AT2G34690.1	AT2G34690.1 | Symbols:ACD11 | ACCELERATED CELL DEATH 11 | Glycolipid transfer protein (GLTP) family protein | Chr2:14630425-14631779 FORWARD LENGTH=206	plasma membrane	'cell.cell death.plants'	'Symbols: ACD11 | ACD11 (ACCELERATED CELL DEATH 11); sphingosine transmembrane transporter | chr2:14630307-14632061 FORWARD'
3.87345	0.015223	7.03999	4.92568	0.00038009	16.8464	-1.05224	3	5	AT5G24530.1	AT5G24530.1 | Symbols:AtDMR6,DMR6 | DOWNY MILDEW RESISTANT 6 | 2-oxoglutarate (2OG) and Fe(II)-dependent oxygenase superfamily protein | Chr5:8378964-8383154 FORWARD LENGTH=341	mitochondrion	'secondary metabolism.flavonoids.dihydroflavonols'	'Symbols: DMR6 | DMR6 (DOWNY MILDEW RESISTANT 6); oxidoreductase/ oxidoreductase, acting on paired donors, with incorporation or reduction of molecular oxygen, 2-oxoglutarate as one donor, and incorporation of one atom each of oxygen into both donors | chr5:8378833-8383401 FORWARD'
1.7841	0.0919886	1.8488	2.83555	0.0315323	4.25685	-1.05145	3	3	AT4G35460.1	AT4G35460.1 | Symbols:ATNTRB,NTR1,NTRB | NADPH-DEPENDENT THIOREDOXIN REDUCTASE 1,NADPH-dependent thioredoxin reductase B | NADPH-dependent thioredoxin reductase B | Chr4:16842218-16843740 FORWARD LENGTH=375	mitochondrion	'redox.thioredoxin'	'Symbols: ATNTRB, NTRB, NTR1 | NTRB (NADPH-DEPENDENT THIOREDOXIN REDUCTASE B); thioredoxin-disulfide reductase | chr4:16842188-16844082 FORWARD'
-1.05135	0.0792803	-1.15736				-1.05135	4	1	AT1G32210.2	AT1G32210.2 | Symbols:ATDAD1 | DEFENDER AGAINST APOPTOTIC DEATH 1 | Defender against death (DAD family) protein | Chr1:11606483-11607652 REVERSE LENGTH=108;AT1G32210.1 | Symbols:ATDAD1 | DEFENDER AGAINST APOPTOTIC DEATH 1 | Defender against death (DAD f		'stress.biotic'	'Symbols: ATDAD1 | ATDAD1 (DEFENDER AGAINST APOPTOTIC DEATH 1) | chr1:11605857-11607768 REVERSE'
1.25159	0.134949	1.08867	2.30208	0.00253278	5.97713	-1.0505	4	5	AT5G12940.1	AT5G12940.1 | Leucine-rich repeat (LRR) family protein | Chr5:4087782-4088897 FORWARD LENGTH=371	extracellular	'signalling.receptor kinases.leucine rich repeat XI'	'leucine-rich repeat family protein | chr5:4087712-4089004 FORWARD'
1.50476	0.11554	1.41036	2.55462	0.0189718	4.39878	-1.04987	2	2	AT5G26760.1	AT5G26760.1 | RNA polymerase II subunit B1 CTD phosphatase RPAP2-like protein | Chr5:9403869-9405704 REVERSE LENGTH=430;AT5G26760.2 | RNA polymerase II subunit B1 CTD phosphatase RPAP2-like protein | Chr5:9403869-9407170 REVERSE LENGTH=735	cytosol,nucleus	'not assigned.unknown'	'unknown protein | chr5:9403680-9407301 REVERSE'
-1.04909	0.396311	-0.421697				-1.04909	2	1	AT1G69250.1	AT1G69250.1 | Nuclear transport factor 2 (NTF2) family protein with RNA binding (RRM-RBD-RNP motifs) domain-containing protein | Chr1:26033163-26035301 FORWARD LENGTH=427;AT1G69250.2 | Nuclear transport factor 2 (NTF2) family protein with RNA binding (R	nucleus	'protein.targeting.nucleus'	'nuclear transport factor 2 (NTF2) family protein / RNA recognition motif (RRM)-containing protein | chr1:26032827-26035504 FORWARD'
-2.2511	0.00876196	-4.63142	-1.20276	0.0554284	-1.51098	-1.04835	4	2	AT2G44920.2	AT2G44920.2 | Tetratricopeptide repeat (TPR)-like superfamily protein | Chr2:18524419-18526502 FORWARD LENGTH=224;AT2G44920.1 | Tetratricopeptide repeat (TPR)-like superfamily protein | Chr2:18524419-18526236 FORWARD LENGTH=210	plastid	'not assigned.no ontology'	'thylakoid lumenal 15 kDa protein, chloroplast | chr2:18524387-18526827 FORWARD'
-0.516934	0.608896	-0.111377	0.529783	0.124867	0.478686	-1.04672	4	5	AT2G18710.1	AT2G18710.1 | Symbols:SCY1 | SECY homolog 1 | SECY homolog 1 | Chr2:8112231-8114452 REVERSE LENGTH=551	plastid	'protein.targeting.chloroplast'	'Symbols: SCY1 | SCY1 (SecY Homolog 1); P-P-bond-hydrolysis-driven protein transmembrane transporter | chr2:8112084-8114485 REVERSE'
-1.07064	0.123898	-0.971004	-0.0253582	0.926333	-0.000842723	-1.04528	4	5	AT1G07890.8	AT1G07890.8 | Symbols:MEE6,ATAPX01,ATAPX1,CS1,APX1 | ascorbate peroxidase 1,maternal effect embryo arrest 6 | ascorbate peroxidase 1 | Chr1:2438005-2439435 FORWARD LENGTH=250;AT1G07890.7 | Symbols:MEE6,ATAPX01,ATAPX1,CS1,APX1 | ascorbate peroxidase 1,ma	cytosol	'redox.ascorbate and glutathione.ascorbate'	'Symbols: APX1, CS1 | APX1 (ascorbate peroxidase 1); L-ascorbate peroxidase | chr1:2437725-2439665 FORWARD'
1.15921	0.410439	0.448326	2.20435	0.198899	1.54606	-1.04514	3	4	AT5G20230.1	AT5G20230.1 | Symbols:ATBCB,BCB,SAG14 | blue-copper-binding protein,BLUE COPPER BINDING PROTEIN,SENESCENCE ASSOCIATED GENE 14 | blue-copper-binding protein | Chr5:6826626-6827408 FORWARD LENGTH=196	extracellular	'misc.plastocyanin-like'	'Symbols: ATBCB, BCB | ATBCB (ARABIDOPSIS BLUE-COPPER-BINDING PROTEIN); copper ion binding / electron carrier | chr5:6826506-6827629 FORWARD'
2.05059	0.0164014	3.66055	3.09462	0.0178261	5.41231	-1.04403	3	3	AT1G20540.1	AT1G20540.1 | Transducin/WD40 repeat-like superfamily protein | Chr1:7112652-7115191 FORWARD LENGTH=351	cytosol,nucleus	'not assigned.no ontology'	'transducin family protein / WD-40 repeat family protein | chr1:7112611-7115362 FORWARD'
6.96345	0.00145608	19.754	8.00267	1.96918e-07	53.6636	-1.03922	3	4	AT5G11350.5	AT5G11350.5 | DNAse I-like superfamily protein | Chr5:3622217-3625412 FORWARD LENGTH=594;AT5G11350.3 | DNAse I-like superfamily protein | Chr5:3621583-3625054 FORWARD LENGTH=703;AT5G11350.2 | DNAse I-like superfamily protein | Chr5:3621583-3625274 FO		'DNA.synthesis/chromatin structure'	'endonuclease/exonuclease/phosphatase family protein | chr5:3621561-3625645 FORWARD'
-4.94424	0.00446153	-11.6215	-3.90524	2.74829e-07	-25.622	-1.039	4	5	AT5G53560.1	AT5G53560.1 | Symbols:ATB5-A,CB5-E,ATCB5-E,B5 #2 | ARABIDOPSIS CYTOCHROME B5 ISOFORM E,cytochrome B5 isoform E | cytochrome B5 isoform E | Chr5:21759628-21760353 FORWARD LENGTH=134	endoplasmic reticulum	'redox.misc'	'Symbols: ATB5-A, B5 #2, ATCB5-E, CB5-E | CB5-E (CYTOCHROME B5 ISOFORM E); heme binding | chr5:21759367-21760578 FORWARD'
4.06757	0.0438492	5.52392	5.1059	0.00908866	10.4237	-1.03833	3	5	AT2G17650.1	AT2G17650.1 | AMP-dependent synthetase and ligase family protein | Chr2:7671041-7672936 FORWARD LENGTH=603	mitochondrion	'lipid metabolism.FA synthesis and FA elongation.acyl coa ligase'	'AMP-dependent synthetase and ligase family protein | chr2:7671016-7673036 FORWARD'
-1.8673	0.0979411	-1.88417	-0.829584	0.303917	-0.429099	-1.03771	4	5	AT3G54900.1	AT3G54900.1 | Symbols:ATGRXCP,CXIP1 | GLUTAREDOXIN,CAX interacting protein 1 | CAX interacting protein 1 | Chr3:20341850-20342371 REVERSE LENGTH=173	plastid	'transport.calcium'	'Symbols: CXIP1, ATGRXCP | CXIP1 (CAX INTERACTING PROTEIN 1); antiporter/ glutathione disulfide oxidoreductase | chr3:20341588-20342393 REVERSE'
6.84059	8.23667e-05	27.9387	7.87794	5.11333e-08	57.4404	-1.03735	3	4	AT5G20500.1	AT5G20500.1 | Glutaredoxin family protein | Chr5:6938652-6939665 FORWARD LENGTH=135	vacuole	'redox.glutaredoxins'	'glutaredoxin, putative | chr5:6938598-6939848 FORWARD'
0.410021	0.392211	0.166665	1.44478	0.0144731	2.65759	-1.03476	4	5	AT2G23600.2	AT2G23600.2 | Symbols:ATMES2,MES2,ATME8,ME8,ACL | ARABIDOPSIS THALIANA METHYL ESTERASE 2,ARABIDOPSIS METHYL ESTERASE 8,METHYL ESTERASE 2,METHYL ESTERASE 8,acetone-cyanohydrin lyase | acetone-cyanohydrin lyase | Chr2:10042325-10043686 REVERSE LENGTH=278;A		'hormone metabolism'	'Symbols: ACL, ATMES2, MES2, ATME8, ME8 | ACL (ACETONE-CYANOHYDRIN LYASE); hydrolase/ hydrolase, acting on ester bonds / methyl indole-3-acetate esterase/ methyl jasmonate esterase/ methyl salicylate esterase | chr2:10042199-10043673 REVERSE'
-0.838324	0.283269	-0.459235	0.195833	0.620337	0.0406103	-1.03416	2	3	AT3G25805.1	AT3G25805.1 | transmembrane protein | Chr3:9426354-9428169 REVERSE LENGTH=335	plastid	'not assigned.unknown'	'unknown protein | chr3:9426276-9428192 REVERSE'
-0.330671	0.511618	-0.0962432	0.702327	0.356489	0.31461	-1.033	4	5	AT2G22480.1	AT2G22480.1 | Symbols:PFK5 | phosphofructokinase 5 | phosphofructokinase 5 | Chr2:9545670-9548414 FORWARD LENGTH=537	plastid	'glycolysis.plastid branch.phosphofructokinase (PFK)'	'Symbols: PFK5 | PFK5 (PHOSPHOFRUCTOKINASE 5); 6-phosphofructokinase | chr2:9545547-9548566 FORWARD'
			1.03281	0.356936	0.46209	-1.03281	0	2	AT5G64860.1	AT5G64860.1 | Symbols:AtDPE1,DPE1 | disproportionating enzyme | disproportionating enzyme | Chr5:25925373-25928788 REVERSE LENGTH=576	plastid	'major CHO metabolism.degradation.starch.D enzyme'	'Symbols: DPE1 | DPE1 (DISPROPORTIONATING ENZYME); 4-alpha-glucanotransferase/ catalytic/ cation binding | chr5:25925173-25928848 REVERSE'
-0.593785	0.23886	-0.369249	0.438808	0.139772	0.374996	-1.03259	4	5	AT3G61220.1	AT3G61220.1 | Symbols:SDR1 | short-chain dehydrogenase/reductase 1 | NAD(P)-binding Rossmann-fold superfamily protein | Chr3:22663025-22664316 FORWARD LENGTH=296;AT3G61220.2 | Symbols:SDR1 | short-chain dehydrogenase/reductase 1 | NAD(P)-binding Rossman	cytosol	'misc.short chain dehydrogenase/reductase (SDR)'	'short-chain dehydrogenase/reductase (SDR) family protein | chr3:22662960-22664493 FORWARD'
0.274579	0.566826	0.0676977	1.30677	0.0116646	2.52616	-1.03219	4	5	AT1G24180.1	AT1G24180.1 | Symbols:IAR4 | IAA-CONJUGATE-RESISTANT 4 | Thiamin diphosphate-binding fold (THDP-binding) superfamily protein | Chr1:8560777-8563382 REVERSE LENGTH=393	mitochondrion	'TCA / org transformation.TCA.pyruvate DH.E1'	'Symbols: IAR4 | IAR4; oxidoreductase, acting on the aldehyde or oxo group of donors, disulfide as acceptor / pyruvate dehydrogenase (acetyl-transferring) | chr1:8560525-8563495 REVERSE'
3.35773	0.0605449	4.08946	4.38881	0.0036439	10.7018	-1.03108	3	5	AT1G59840.1	AT1G59840.1 | Symbols:CCB4 | cofactor assembly of complex C | cofactor assembly of complex C | Chr1:22026569-22028174 FORWARD LENGTH=297;AT1G59840.2 | Symbols:CCB4 | cofactor assembly of complex C | cofactor assembly of complex C | Chr1:22026569-220281	mitochondrion	'protein.assembly and cofactor ligation'	'Symbols: CCB4 | CCB4 (COFACTOR ASSEMBLY OF COMPLEX C) | chr1:22026546-22028419 FORWARD'
5.50309	0.00091781	16.7142	6.53354	0.000416127	22.0884	-1.03046	3	4	AT1G21660.1	AT1G21660.1 | Chaperone DnaJ-domain superfamily protein | Chr1:7605924-7608835 FORWARD LENGTH=523	nucleus	'not assigned.no ontology'	'heat shock protein binding | chr1:7605699-7609065 FORWARD'
-1.42066	0.0769005	-1.58272	-0.391161	0.391954	-0.159111	-1.0295	4	5	AT3G47833.1	AT3G47833.1 | Symbols:SDH7A,SDH7 | succinate dehydrogenase 7,succinate dehydrogenase 7A | succinate dehydrogenase subunit | Chr3:17648721-17649829 FORWARD LENGTH=93	mitochondrion	'not assigned.unknown'	'unknown protein | chr3:17648623-17650140 FORWARD'
-1.2696	0.224473	-0.823764	-0.240188	0.480074	-0.0765459	-1.02941	4	5	AT1G80380.3	AT1G80380.3 | P-loop containing nucleoside triphosphate hydrolases superfamily protein | Chr1:30217895-30219784 FORWARD LENGTH=364;AT1G80380.4 | P-loop containing nucleoside triphosphate hydrolases superfamily protein | Chr1:30217332-30219784 FORWARD L	cytosol	'PS.photorespiration.glycerate kinase'	'phosphoribulokinase/uridine kinase-related | chr1:30217219-30220004 FORWARD'
-0.958249	0.20825	-0.652966	0.0699502	0.838997	0.00533296	-1.0282	4	5	AT5G51220.1	AT5G51220.1 | ubiquinol-cytochrome C chaperone family protein | Chr5:20821405-20823125 REVERSE LENGTH=281;AT5G51220.2 | ubiquinol-cytochrome C chaperone family protein | Chr5:20821405-20822614 REVERSE LENGTH=220;AT5G51220.3 | ubiquinol-cytochrome C ch	mitochondrion	'protein.targeting.unknown'	'ubiquinol-cytochrome C chaperone family protein | chr5:20821215-20823266 REVERSE'
2.47496	0.0405867	3.44419	3.5017	0.00493579	8.07717	-1.02674	2	4	AT1G58180.7	AT1G58180.7 | Symbols:BCA6,ATBCA6 | A. THALIANA BETA CARBONIC ANHYDRASE 6,beta carbonic anhydrase 6 | beta carbonic anhydrase 6 | Chr1:21538010-21539290 REVERSE LENGTH=239;AT1G58180.6 | Symbols:BCA6,ATBCA6 | A. THALIANA BETA CARBONIC ANHYDRASE 6,beta ca		'TCA / org transformation.carbonic anhydrases'	'Symbols: ATBCA6, BCA6 | carbonic anhydrase family protein / carbonate dehydratase family protein | chr1:21537935-21539914 REVERSE'
-1.02453	0.36842	-0.444296				-1.02453	2	1	AT4G04460.2	AT4G04460.2 | Symbols:AtPaspA3,PaspA3 | putative aspartic proteinase A3 | Saposin-like aspartyl protease family protein | Chr4:2225232-2227746 FORWARD LENGTH=504;AT4G04460.1 | Symbols:AtPaspA3,PaspA3 | putative aspartic proteinase A3 | Saposin-like aspa	extracellular	'protein.degradation.aspartate protease'	'aspartyl protease family protein | chr4:2224551-2227874 FORWARD'
-1.11099	0.0501268	-1.44421	-0.0886959	0.761629	-0.0104889	-1.02229	4	5	AT5G35630.3	AT5G35630.3 | Symbols:GLN2,GS2,ATGSL1 | GLUTAMINE SYNTHETASE 2,glutamine synthetase 2,GLUTAMINE SYNTHETASE LIKE 1 | glutamine synthetase 2 | Chr5:13831220-13833239 FORWARD LENGTH=430;AT5G35630.2 | Symbols:GLN2,GS2,ATGSL1 | GLUTAMINE SYNTHETASE 2,glutami	plastid	'N-metabolism.ammonia metabolism.glutamine synthetase'	'Symbols: GS2, GLN2, ATGSL1 | GS2 (GLUTAMINE SYNTHETASE 2); glutamate-ammonia ligase | chr5:13830429-13833451 FORWARD'
-1.48989	0.00955443	-3.00927	-0.469883	0.188475	-0.340546	-1.02	4	5	AT3G22960.1	AT3G22960.1 | Symbols:PKP1,PKP-ALPHA | PLASTIDIAL PYRUVATE KINASE 1 | Pyruvate kinase family protein | Chr3:8139369-8141771 FORWARD LENGTH=596	plastid	'glycolysis.plastid branch.pyruvate kinase (PK)'	'Symbols: PKP1, PKP-ALPHA | PKP-ALPHA; pyruvate kinase | chr3:8139235-8141985 FORWARD'
-2.81758	0.00382562	-6.81094	-1.79775	7.73508e-05	-7.39151	-1.01983	4	5	AT1G16880.1	AT1G16880.1 | Symbols:ACR11 | ACT domain repeats 11 | uridylyltransferase-like protein | Chr1:5773796-5776125 FORWARD LENGTH=290;AT1G16880.2 | Symbols:ACR11 | ACT domain repeats 11 | uridylyltransferase-like protein | Chr1:5773796-5775272 FORWARD LENGT	plastid	'not assigned.no ontology'	'uridylyltransferase-related | chr1:5773592-5776308 FORWARD'
-0.421852	0.442032	-0.149566	0.596043	0.384779	0.247232	-1.01789	3	5	AT4G17560.1	AT4G17560.1 | Ribosomal protein L19 family protein | Chr4:9780343-9781752 FORWARD LENGTH=225	plastid	'protein.synthesis.ribosomal protein.prokaryotic.chloroplast.50S subunit.L19'	'ribosomal protein L19 family protein | chr4:9780279-9782183 FORWARD'
0.937726	0.241432	0.57877	1.9551	0.110036	1.87389	-1.01737	2	2	AT3G14120.2	AT3G14120.2 | Symbols:NUP107 | | nuclear pore complex protein | Chr3:4677993-4685455 FORWARD LENGTH=1077;AT3G14120.3 | Symbols:NUP107 | | nuclear pore complex protein | Chr3:4677993-4685455 FORWARD LENGTH=1098;AT3G14120.1 | Symbols:NUP107 | | nucle	nucleus	'not assigned.no ontology'	'FUNCTIONS IN: molecular_function unknown; INVOLVED IN: transport; LOCATED IN: nuclear pore; EXPRESSED IN: 23 plant structures; EXPRESSED DURING: 13 growth stages; CONTAINS InterPro DOMAIN/s: Nuclear pore protein 84/107 (InterPro:IPR007252); Has 207 Blast hits to 206 proteins in 78 species: Archae - 0; Bacteria - 0; Metazoa - 123; Fungi - 57; Plants - 22; Viruses - 0; Other Eukaryotes - 5 (source…
			1.01492	0.290061	0.545531	-1.01492	0	2	AT4G02290.1	AT4G02290.1 | Symbols:AtGH9B13,GH9B13 | glycosyl hydrolase 9B13 | glycosyl hydrolase 9B13 | Chr4:1002654-1005125 REVERSE LENGTH=516;AT4G02290.2 | Symbols:AtGH9B13,GH9B13 | glycosyl hydrolase 9B13 | glycosyl hydrolase 9B13 | Chr4:1002654-1004415 REVERSE	extracellular	'misc.gluco-, galacto- and mannosidases.endoglucanase'	'Symbols: AtGH9B13 | AtGH9B13 (Arabidopsis thaliana glycosyl hydrolase 9B13); catalytic/ hydrolase, hydrolyzing O-glycosyl compounds | chr4:1002394-1005253 REVERSE'
-1.01406	0.22484	-0.657238				-1.01406	2	1	AT1G76150.1	AT1G76150.1 | Symbols:ECH2,ATECH2 | enoyl-CoA hydratase 2 | enoyl-CoA hydratase 2 | Chr1:28575236-28577637 REVERSE LENGTH=309	peroxisome	'lipid metabolism.'exotics'(steroids, squalene etc)'	'Symbols: ECH2, ATECH2 | maoC-like dehydratase domain-containing protein | chr1:28574740-28577700 REVERSE'
0.675064	0.294584	0.358318	1.68898	0.170677	1.29684	-1.01391	3	5	AT1G21400.3	AT1G21400.3 | Thiamin diphosphate-binding fold (THDP-binding) superfamily protein | Chr1:7494169-7496240 FORWARD LENGTH=397;AT1G21400.1 | Thiamin diphosphate-binding fold (THDP-binding) superfamily protein | Chr1:7493492-7496240 FORWARD LENGTH=472;AT1G		'amino acid metabolism.degradation.branched chain group.shared'	'2-oxoisovalerate dehydrogenase, putative / 3-methyl-2-oxobutanoate dehydrogenase, putative / branched-chain alpha-keto acid dehydrogenase E1 alpha subunit, putative | chr1:7493426-7496710 FORWARD'
-1.27108	0.0449476	-1.71252	-0.25766	0.674577	-0.0440519	-1.01342	3	4	AT3G61240.2	AT3G61240.2 | DEA(D/H)-box RNA helicase family protein | Chr3:22666590-22669154 FORWARD LENGTH=498;AT3G61240.1 | DEA(D/H)-box RNA helicase family protein | Chr3:22666590-22669154 FORWARD LENGTH=498	nucleus	'DNA.synthesis/chromatin structure'	'DEAD/DEAH box helicase, putative (RH12) | chr3:22666183-22669757 FORWARD'
-3.77087	0.000879697	-11.5225	-2.7577	0.0012118	-8.04304	-1.01317	3	5	AT1G16350.1	AT1G16350.1 | Aldolase-type TIM barrel family protein | Chr1:5590951-5592872 FORWARD LENGTH=502	peroxisome	'nucleotide metabolism.synthesis.purine.IMP dehydrogenase'	'inosine-5'-monophosphate dehydrogenase, putative | chr1:5590951-5593007 FORWARD'
-0.940081	0.164209	-0.737589	0.0707475	0.782901	0.00751996	-1.01083	4	5	AT5G19220.1	AT5G19220.1 | Symbols:ADG2,APL1 | ADP glucose pyrophosphorylase large subunit 1,ADP GLUCOSE PYROPHOSPHORYLASE 2 | ADP glucose pyrophosphorylase large subunit 1 | Chr5:6463931-6466775 REVERSE LENGTH=522	plastid	'major CHO metabolism.synthesis.starch.AGPase'	'Symbols: ADG2, APL1 | APL1 (ADP GLUCOSE PYROPHOSPHORYLASE LARGE SUBUNIT 1); glucose-1-phosphate adenylyltransferase | chr5:6463824-6466831 REVERSE'
-1.99013	0.0133234	-3.73227	-0.980532	0.0510261	-1.26705	-1.0096	3	4	AT3G46630.1	AT3G46630.1 | DCL protein (DUF3223) | Chr3:17181138-17182346 REVERSE LENGTH=207	mitochondrion	'development.unspecified'	'FUNCTIONS IN: molecular_function unknown; INVOLVED IN: biological_process unknown; LOCATED IN: chloroplast; EXPRESSED IN: 23 plant structures; EXPRESSED DURING: 15 growth stages; BEST Arabidopsis thaliana protein match is: defective chloroplasts and leaves protein-related / DCL protein-related (TAIR:AT1G45230.1); Has 102 Blast hits to 102 proteins in 23 species: Archae - 0; Bacteria - 7; Metazoa…
-3.43419	0.00138477	-9.81707	-2.42474	0.00302223	-6.10956	-1.00945	3	5	AT2G30200.1	AT2G30200.1 | Symbols:EMB3147 | EMBRYO DEFECTIVE 3147 | EMBRYO DEFECTIVE 3147 | Chr2:12883162-12885482 REVERSE LENGTH=393;AT2G30200.2 | Symbols:EMB3147 | EMBRYO DEFECTIVE 3147 | EMBRYO DEFECTIVE 3147 | Chr2:12883340-12885482 REVERSE LENGTH=369	plastid	'lipid metabolism.FA synthesis and FA elongation.Acetyl CoA Transacylase'	'[acyl-carrier-protein] S-malonyltransferase/ binding / catalytic/ transferase | chr2:12882955-12885534 REVERSE'
			1.0074	0.33233	0.481973	-1.0074	1	4	AT3G22320.1	AT3G22320.1 | Symbols:ATRPABC24.3,NRPD5,NRPB5,RPB5A | RNA POLYMERASE II FIFTH LARGEST SUBUNIT, A | Eukaryotic rpb5 RNA polymerase subunit family protein | Chr3:7891045-7892094 REVERSE LENGTH=205	nucleus	'RNA.transcription'	'Symbols: ATRPABC24.3, RPB5A, NRPB5, NRPD5 | NRPB5; DNA binding / DNA-directed RNA polymerase | chr3:7890864-7892347 REVERSE'
-0.103128	0.855815	-0.00697357	0.90381	0.375792	0.384166	-1.00694	3	5	AT5G27380.1	AT5G27380.1 | Symbols:GSH2,AtGSH2,GSHB | glutathione synthetase 2 | glutathione synthetase 2 | Chr5:9668211-9670912 REVERSE LENGTH=539	cytosol,plastid	'redox.ascorbate and glutathione.glutathione'	'Symbols: GSH2, GSHB | GSH2 (GLUTATHIONE SYNTHETASE 2); glutathione synthase | chr5:9667971-9670962 REVERSE'
-1.89553	0.0104569	-3.75429	-0.891231	0.196983	-0.628827	-1.0043	3	2	AT4G10480.1	AT4G10480.1 | Nascent polypeptide-associated complex (NAC)%2C alpha subunit family protein | Chr4:6478089-6479079 REVERSE LENGTH=212;AT4G10480.2 | Nascent polypeptide-associated complex (NAC)%2C alpha subunit family protein | Chr4:6478089-6479079 REVER	nucleus	'protein.synthesis.elongation'	'nascent polypeptide associated complex alpha chain protein, putative / alpha-NAC, putative | chr4:6477876-6479165 REVERSE'
			1.00428	0.121027	0.921048	-1.00428	0	2	AT1G73660.1	AT1G73660.1 | Symbols:SIS8 | SUGAR INSENSITIVE 8 | protein tyrosine kinase family protein | Chr1:27692247-27696718 REVERSE LENGTH=1030	cytosol	'protein.postranslational modification'	'protein kinase family protein | chr1:27691893-27697211 REVERSE'
0.661318	0.289842	0.355683	1.66551	0.0142031	3.07722	-1.00419	4	5	AT3G23920.1	AT3G23920.1 | Symbols:BMY7,AtBAM1,BAM1,TR-BAMY | beta-amylase 1,BETA-AMYLASE 7 | beta-amylase 1 | Chr3:8641722-8644199 FORWARD LENGTH=575	plastid	'major CHO metabolism.degradation.starch.starch cleavage.beta amylase'	'Symbols: BAM1, BMY7, TR-BAMY | BAM1 (BETA-AMYLASE 1); beta-amylase | chr3:8641569-8644449 FORWARD'
-2.43155	0.00604554	-5.39456	-1.42805	0.0898868	-1.49417	-1.00351	4	4	AT1G22840.1	AT1G22840.1 | Symbols:ATCYTC-A,CYTC-1 | CYTOCHROME C-A,CYTOCHROME C-1 | CYTOCHROME C-1 | Chr1:8079384-8080286 FORWARD LENGTH=114;AT1G22840.2 | Symbols:ATCYTC-A,CYTC-1 | CYTOCHROME C-A,CYTOCHROME C-1 | CYTOCHROME C-1 | Chr1:8079384-8080246 FORWARD LENGT	mitochondrion	'mitochondrial electron transport / ATP synthesis.cytochrome c'	'Symbols: CYTC-1, ATCYTC-A | CYTC-1 (CYTOCHROME C-1); electron carrier/ heme binding / iron ion binding | chr1:8079287-8080574 FORWARD'
0.655693	0.405079	0.257334	1.65543	0.126462	1.48665	-0.999742	4	4	AT3G46290.1	AT3G46290.1 | Symbols:HERK1 | hercules receptor kinase 1 | hercules receptor kinase 1 | Chr3:17013009-17015501 FORWARD LENGTH=830	plasma membrane	'signalling.receptor kinases.Catharanthus roseus-like RLK1'	'protein kinase, putative | chr3:17013009-17015787 FORWARD'
-0.572487	0.188508	-0.414864	0.426664	0.0982341	0.429965	-0.999151	4	5	AT1G74910.2	AT1G74910.2 | Symbols:KJC1 | KONJAC 1 | ADP-glucose pyrophosphorylase family protein | Chr1:28135770-28138456 REVERSE LENGTH=415;AT1G74910.1 | Symbols:KJC1 | KONJAC 1 | ADP-glucose pyrophosphorylase family protein | Chr1:28135770-28138456 REVERSE LENGT	cytosol	'major CHO metabolism.synthesis.starch.AGPase'	'ADP-glucose pyrophosphorylase family protein | chr1:28135361-28138768 REVERSE'
3.58795	0.000492718	11.8668	4.5868	1.90246e-05	21.6529	-0.998859	4	5	AT4G23600.1	AT4G23600.1 | Symbols:CORI3,JR2 | JASMONIC ACID RESPONSIVE 2,CORONATINE INDUCED 1 | Tyrosine transaminase family protein | Chr4:12310657-12312885 FORWARD LENGTH=422;AT4G23600.3 | Symbols:CORI3,JR2 | JASMONIC ACID RESPONSIVE 2,CORONATINE INDUCED 1 | Tyro	cytosol	'amino acid metabolism.synthesis.aspartate family.methionine.cystathionine beta-lyase'	'Symbols: CORI3, JR2 | CORI3 (CORONATINE INDUCED 1); cystathionine beta-lyase/ transaminase | chr4:12310619-12313212 FORWARD'
0.0230073	0.978757	0.00021455	1.01946	0.00275024	2.61047	-0.996456	4	5	AT3G16520.3	AT3G16520.3 | Symbols:UGT88A1 | UDP-glucosyl transferase 88A1 | UDP-glucosyl transferase 88A1 | Chr3:5619355-5620833 REVERSE LENGTH=462;AT3G16520.2 | Symbols:UGT88A1 | UDP-glucosyl transferase 88A1 | UDP-glucosyl transferase 88A1 | Chr3:5618847-5620833	cytosol,golgi	'misc.UDP glucosyl and glucoronyl transferases'	'Symbols: UGT88A1 | UDP-glucoronosyl/UDP-glucosyl transferase family protein | chr3:5619128-5620873 REVERSE'
-1.18737	0.0864662	-1.26235	-0.192683	0.558213	-0.0487873	-0.994684	4	5	AT3G02360.2	AT3G02360.2 | Symbols:PGD2 | 6-phosphogluconate dehydrogenase 2 | 6-phosphogluconate dehydrogenase family protein | Chr3:482498-483958 FORWARD LENGTH=486;AT3G02360.1 | Symbols:PGD2 | 6-phosphogluconate dehydrogenase 2 | 6-phosphogluconate dehydrogenase	peroxisome	'OPP.oxidative PP.6-phosphogluconate dehydrogenase'	'6-phosphogluconate dehydrogenase family protein | chr3:482028-484147 FORWARD'
-0.363415	0.694685	-0.0574966	0.627479	0.442235	0.222345	-0.990893	4	4	AT4G16390.1	AT4G16390.1 | Symbols:SVR7 | suppressor of variegation 7 | pentatricopeptide (PPR) repeat-containing protein | Chr4:9257985-9260093 FORWARD LENGTH=702	plastid	'not assigned.no ontology.pentatricopeptide (PPR) repeat-containing protein'	'LOCATED IN: chloroplast; EXPRESSED IN: 22 plant structures; EXPRESSED DURING: 13 growth stages; CONTAINS InterPro DOMAIN/s: Pentatricopeptide repeat (InterPro:IPR002885), Smr protein/MutS2 C-terminal (InterPro:IPR002625); BEST Arabidopsis thaliana protein match is: pentatricopeptide (PPR) repeat-containing protein (TAIR:AT5G46580.1); Has 19821 Blast hits to 5782 proteins in 183 species: Archae -…
-0.819883	0.11739	-0.762795	0.168287	0.554626	0.0430815	-0.988171	4	5	AT3G10670.1	AT3G10670.1 | Symbols:ABCI6,ATNAP7,NAP7 | non-intrinsic ABC protein 7,ATP-binding cassette I6 | non-intrinsic ABC protein 7 | Chr3:3335325-3337304 REVERSE LENGTH=338	plastid	'protein.assembly and cofactor ligation'	'Symbols: ATNAP7 | ATNAP7; ATPase, coupled to transmembrane movement of substances / protein binding / transporter | chr3:3335049-3337387 REVERSE'
2.02629	0.0377148	2.8844	3.01185	0.00536327	6.83862	-0.985565	2	3	AT1G26940.2	AT1G26940.2 | Cyclophilin-like peptidyl-prolyl cis-trans isomerase family protein | Chr1:9343516-9344962 FORWARD LENGTH=195;AT1G26940.1 | Cyclophilin-like peptidyl-prolyl cis-trans isomerase family protein | Chr1:9343193-9344962 FORWARD LENGTH=226		'cell.cycle.peptidylprolyl isomerase'	'peptidyl-prolyl cis-trans isomerase cyclophilin-type family protein | chr1:9343126-9345145 FORWARD'
-2.37663	0.0234503	-3.87356	-1.39109	0.111857	-1.32339	-0.985543	2	2	AT1G32350.1	AT1G32350.1 | Symbols:AOX1D | alternative oxidase 1D | alternative oxidase 1D | Chr1:11667237-11668569 REVERSE LENGTH=318;AT1G32350.2 | Symbols:AOX1D | alternative oxidase 1D | alternative oxidase 1D | Chr1:11667361-11668569 REVERSE LENGTH=309	mitochondrion	'mitochondrial electron transport / ATP synthesis.alternative oxidase'	'Symbols: AOX1D | AOX1D (alternative oxidase 1D); alternative oxidase | chr1:11666977-11668690 REVERSE'
1.40433	0.157226	1.12834	2.38777	0.0461243	3.19023	-0.983442	2	3	AT5G22620.4	AT5G22620.4 | phosphoglycerate/bisphosphoglycerate mutase family protein | Chr5:7517731-7520223 REVERSE LENGTH=460;AT5G22620.3 | phosphoglycerate/bisphosphoglycerate mutase family protein | Chr5:7517731-7520223 REVERSE LENGTH=460;AT5G22620.6 | phospho		'glycolysis.unclear/dually targeted.phosphoglycerate mutase'	'phosphoglycerate/bisphosphoglycerate mutase family protein | chr5:7517591-7520253 REVERSE'
4.30001	0.00341604	10.6059	5.28345	0.00179324	14.5103	-0.983436	3	4	AT4G10730.1	AT4G10730.1 | Protein kinase superfamily protein | Chr4:6609793-6614786 REVERSE LENGTH=711;AT4G10730.2 | Protein kinase superfamily protein | Chr4:6609793-6614634 REVERSE LENGTH=691	cytosol	'protein.postranslational modification'	'ATP binding / kinase/ protein kinase/ protein serine/threonine kinase/ protein tyrosine kinase | chr4:6609418-6614883 REVERSE'
-1.70502	0.0177495	-2.98517	-0.721602	0.201363	-0.502249	-0.983415	3	5	AT5G46790.2	AT5G46790.2 | Symbols:PYL1,RCAR12 | PYR1-like 1,regulatory components of ABA receptor 12 | PYR1-like 1 | Chr5:18984063-18984728 REVERSE LENGTH=221;AT5G46790.1 | Symbols:PYL1,RCAR12 | PYR1-like 1,regulatory components of ABA receptor 12 | PYR1-like 1 |		'not assigned.unknown'	'unknown protein | chr5:18983870-18984759 REVERSE'
5.31257	0.000659447	16.8983	6.29514	3.57274e-05	27.9945	-0.982574	4	4	AT3G62560.1	AT3G62560.1 | Ras-related small GTP-binding family protein | Chr3:23137539-23138880 FORWARD LENGTH=193	endoplasmic reticulum	'signalling.G-proteins'	'GTP-binding protein, putative | chr3:23137426-23139045 FORWARD'
0.404176	0.57226	0.0979748	1.38659	0.151015	1.13836	-0.982415	2	2	AT1G14060.1	AT1G14060.1 | GCK domain-containing protein | Chr1:4817354-4817893 REVERSE LENGTH=179	nucleus	'not assigned.no ontology'	'FUNCTIONS IN: molecular_function unknown; INVOLVED IN: N-terminal protein myristoylation; LOCATED IN: cellular_component unknown; EXPRESSED IN: 16 plant structures; EXPRESSED DURING: 10 growth stages; CONTAINS InterPro DOMAIN/s: GCK (InterPro:IPR012891); BEST Arabidopsis thaliana protein match is: unknown protein (TAIR:AT5G02210.1); Has 243 Blast hits to 215 proteins in 60 species: Archae - 0; B…
0.880717	0.209319	0.598175	1.86272	0.00059982	6.00164	-0.982002	4	5	AT2G36580.1	AT2G36580.1 | Pyruvate kinase family protein | Chr2:15339253-15342781 FORWARD LENGTH=527	cytosol,plasma membrane	'glycolysis.cytosolic branch.pyruvate kinase (PK)'	'pyruvate kinase, putative | chr2:15339122-15343086 FORWARD'
-2.2284	0.00742734	-4.74464	-1.24687	0.0461286	-1.66585	-0.981537	4	5	AT4G33760.1	AT4G33760.1 | tRNA synthetase class II (D%2C K and N) family protein | Chr4:16189285-16193260 REVERSE LENGTH=664;AT4G33760.2 | tRNA synthetase class II (D%2C K and N) family protein | Chr4:16189285-16192527 REVERSE LENGTH=528	mitochondrion	'protein.aa activation.aspartate-tRNA ligase'	'tRNA synthetase class II (D, K and N) family protein | chr4:16189144-16193269 REVERSE'
-2.46221	0.00564352	-5.53615	-1.48372	0.00146841	-4.2036	-0.97849	4	5	AT1G79040.1	AT1G79040.1 | Symbols:PSBR | photosystem II subunit R | photosystem II subunit R | Chr1:29736085-29736781 FORWARD LENGTH=140	plastid	'PS.lightreaction.photosystem II.PSII polypeptide subunits'	'Symbols: PSBR | PSBR (photosystem II subunit R) | chr1:29736016-29737009 FORWARD'
1.90955	0.0259115	3.02951	2.88764	0.0274343	4.50964	-0.978089	3	3	AT2G21190.1	AT2G21190.1 | ER lumen protein retaining receptor family protein | Chr2:9080916-9082642 FORWARD LENGTH=269	endoplasmic reticulum	'protein.targeting.secretory pathway.ER'	'ER lumen protein retaining receptor family protein | chr2:9080865-9082904 FORWARD'
1.32649	0.151378	1.08764	2.30411	2.02462e-05	10.8147	-0.977618	4	5	AT4G39710.2	AT4G39710.2 | Symbols:PnsL4,FKBP16-2 | FK506-binding protein 16-2,Photosynthetic NDH subcomplex L 4 | FK506-binding protein 16-2 | Chr4:18427447-18428325 REVERSE LENGTH=177;AT4G39710.3 | Symbols:PnsL4,FKBP16-2 | FK506-binding protein 16-2,Photosyntheti	plastid	'protein.folding'	'immunophilin, putative / FKBP-type peptidyl-prolyl cis-trans isomerase, putative | chr4:18427039-18428375 REVERSE'
1.3376	0.0145397	2.45777	2.31307	3.76008e-05	10.2349	-0.975466	4	5	AT5G48790.1	AT5G48790.1 | LOW PSII ACCUMULATION protein (DUF1995) | Chr5:19780010-19781977 REVERSE LENGTH=316;AT5G48790.3 | LOW PSII ACCUMULATION protein (DUF1995) | Chr5:19780429-19781977 REVERSE LENGTH=248;AT5G48790.2 | LOW PSII ACCUMULATION protein (DUF1995) |	plastid	'not assigned.unknown'	'unknown protein | chr5:19779860-19782050 REVERSE'
-3.85065	0.00056097	-12.5187	-2.87642	0.00332089	-7.12991	-0.974236	4	4	AT2G47450.1	AT2G47450.1 | Symbols:CAO,CPSRP43 | CHAOS,CHLOROPLAST SIGNAL RECOGNITION PARTICLE 43 | chloroplast signal recognition particle component (CAO) | Chr2:19472781-19473902 FORWARD LENGTH=373	plastid	'DNA.synthesis/chromatin structure'	'Symbols: CAO, CPSRP43 | CAO (CHAOS); chromatin binding | chr2:19472681-19474314 FORWARD'
1.34318	0.210778	0.908226	2.31591	0.20961	1.57155	-0.972724	2	2	AT4G35580.1	AT4G35580.1 | Symbols:CBNAC,NTL9 | calmodulin-binding NAC protein,NAC transcription factor-like 9 | NAC transcription factor-like 9 | Chr4:16888581-16890744 REVERSE LENGTH=512;AT4G35580.3 | Symbols:CBNAC,NTL9 | calmodulin-binding NAC protein,NAC transcr	endoplasmic reticulum,golgi	'development.unspecified'	'Symbols: NTL9 | NTL9 (NAC transcription factor-like 9); transcription factor | chr4:16888405-16890801 REVERSE'
-4.8959	0.000121288	-19.1732	-3.92318	0.000464421	-13.0763	-0.972712	4	5	AT3G16640.1	AT3G16640.1 | Symbols:AtTCTP2,TCTP | translationally controlled tumor protein | translationally controlled tumor protein | Chr3:5669709-5670729 REVERSE LENGTH=168	vacuole	'development.unspecified'	'Symbols: TCTP | TCTP (TRANSLATIONALLY CONTROLLED TUMOR PROTEIN) | chr3:5669373-5670842 REVERSE'
-0.971876	0.200421	-0.678424				-0.971876	2	1	AT4G16200.1	AT4G16200.1 | SWAP (Suppressor-of-White-APricot)/surp domain-containing protein | Chr4:9175649-9176565 FORWARD LENGTH=288	nucleus	'RNA.processing'	'SWAP (Suppressor-of-White-APricot)/surp domain-containing protein | chr4:9175649-9176565 FORWARD'
-0.712131	0.184941	-0.521968	0.259052	0.660956	0.0465846	-0.971183	3	5	AT2G30695.3	AT2G30695.3 | bacterial trigger factor | Chr2:13079269-13081095 REVERSE LENGTH=199;AT2G30695.2 | bacterial trigger factor | Chr2:13079269-13081095 REVERSE LENGTH=199;AT2G30695.1 | bacterial trigger factor | Chr2:13079269-13081095 REVERSE LENGTH=199;A		'not assigned.unknown'	'FUNCTIONS IN: molecular_function unknown; INVOLVED IN: protein folding, protein transport; LOCATED IN: chloroplast stroma, chloroplast; EXPRESSED IN: 23 plant structures; EXPRESSED DURING: 13 growth stages; CONTAINS InterPro DOMAIN/s: Trigger factor, ribosome-binding, bacterial (InterPro:IPR008881); Has 207 Blast hits to 207 proteins in 55 species: Archae - 0; Bacteria - 110; Metazoa - 0; Fungi …
4.58719	0.0442225	6.21269	5.55726	0.0344478	8.12937	-0.970069	4	4	AT3G26700.3	AT3G26700.3 | Protein kinase superfamily protein | Chr3:9810669-9812356 FORWARD LENGTH=380;AT3G26700.2 | Protein kinase superfamily protein | Chr3:9810669-9812356 FORWARD LENGTH=380;AT3G26700.1 | Protein kinase superfamily protein | Chr3:9810669-9812		'protein.postranslational modification.kinase.receptor like cytoplasmatic kinase IX'	'protein kinase family protein | chr3:9809950-9812664 FORWARD'
-2.22069	0.0158076	-3.99975	-1.25068	0.00129702	-3.61078	-0.970006	4	5	AT4G29840.1	AT4G29840.1 | Symbols:MTO2,TS | THREONINE SYNTHASE,METHIONINE OVER-ACCUMULATOR 2 | Pyridoxal-5-phosphate-dependent enzyme family protein | Chr4:14599434-14601014 REVERSE LENGTH=526	plastid	'amino acid metabolism.synthesis.aspartate family.threonine.threonine synthase'	'Symbols: MTO2, TS | MTO2 (METHIONINE OVER-ACCUMULATOR 2); threonine synthase | chr4:14599216-14601055 REVERSE'
			0.966619	0.193371	0.689787	-0.966619	0	2	AT2G42530.1	AT2G42530.1 | Symbols:COR15B | cold regulated 15b | cold regulated 15b | Chr2:17709191-17709873 REVERSE LENGTH=141	plastid	'stress.abiotic.cold'	'Symbols: COR15B | COR15B (COLD REGULATED 15B) | chr2:17709036-17709945 REVERSE'
			0.963859	0.440087	0.343579	-0.963859	0	2	AT1G70710.1	AT1G70710.1 | Symbols:GH9B1,CEL1,ATGH9B1 | CELLULASE 1,glycosyl hydrolase 9B1 | glycosyl hydrolase 9B1 | Chr1:26659356-26662962 REVERSE LENGTH=492	extracellular	'misc.gluco-, galacto- and mannosidases.endoglucanase'	'Symbols: ATGH9B1, CEL1 | ATGH9B1 (ARABIDOPSIS THALIANA GLYCOSYL HYDROLASE 9B1); cellulase/ hydrolase, hydrolyzing O-glycosyl compounds | chr1:26659132-26663010 REVERSE'
-1.13589	0.0215139	-1.89384	-0.172956	0.596838	-0.0387669	-0.962931	4	5	AT2G45180.1	AT2G45180.1 | Bifunctional inhibitor/lipid-transfer protein/seed storage 2S albumin superfamily protein | Chr2:18626377-18626781 FORWARD LENGTH=134	extracellular	'misc.protease inhibitor/seed storage/lipid transfer protein (LTP) family protein'	'protease inhibitor/seed storage/lipid transfer protein (LTP) family protein | chr2:18626320-18626997 FORWARD'
-2.07646	0.0048524	-4.80501	-1.11401	0.0453781	-1.49628	-0.962448	4	5	AT5G13650.1	AT5G13650.1 | Symbols:SVR3 | SUPPRESSOR OF VARIEGATION 3 | elongation factor family protein | Chr5:4397821-4402364 FORWARD LENGTH=675;AT5G13650.2 | Symbols:SVR3 | SUPPRESSOR OF VARIEGATION 3 | elongation factor family protein | Chr5:4397821-4402364 FOR	plastid	'protein.synthesis.elongation'	'elongation factor family protein | chr5:4397748-4402692 FORWARD'
			0.962309	0.119974	0.886204	-0.962309	0	2	AT2G35810.2	AT2G35810.2 | ureidoglycolate hydrolase | Chr2:15049152-15050067 FORWARD LENGTH=199;AT2G35810.1 | ureidoglycolate hydrolase | Chr2:15049152-15050067 FORWARD LENGTH=199;AT2G35830.1 | ureidoglycolate hydrolase | Chr2:15052302-15053160 FORWARD LENGTH=18		'not assigned.unknown'	'unknown protein | chr2:15049150-15050323 FORWARD'
-1.48238	0.020054	-2.51679	-0.523915	0.278032	-0.291246	-0.958466	4	5	AT5G12950.1	AT5G12950.1 | proline-tRNA ligase (DUF1680) | Chr5:4093117-4096806 FORWARD LENGTH=861;AT5G12960.1 | proline-tRNA ligase (DUF1680) | Chr5:4097788-4101518 FORWARD LENGTH=865	extracellular	'not assigned.unknown'	'catalytic | chr5:4092953-4096975 FORWARD'
			0.957819	0.353234	0.432874	-0.957819	0	3	AT2G31955.5	AT2G31955.5 | Symbols:CNX2 | cofactor of nitrate reductase and xanthine dehydrogenase 2 | cofactor of nitrate reductase and xanthine dehydrogenase 2 | Chr2:13584635-13586484 REVERSE LENGTH=390;AT2G31955.2 | Symbols:CNX2 | cofactor of nitrate reductase a		'Co-factor and vitamine metabolism.biotin'	'Symbols: CNX2 | CNX2 (COFACTOR OF NITRATE REDUCTASE AND XANTHINE DEHYDROGENASE 2); catalytic | chr2:13584139-13586589 REVERSE'
4.67919	0.0330304	6.93028	5.63623	0.0230407	9.22934	-0.957041	3	3	AT1G01180.1	AT1G01180.1 | S-adenosyl-L-methionine-dependent methyltransferases superfamily protein | Chr1:75633-76556 FORWARD LENGTH=307	golgi	'not assigned.unknown'	'unknown protein | chr1:75633-77446 FORWARD'
1.87381	0.0579773	2.31742	2.82977	0.000462149	9.43789	-0.955954	4	5	AT3G26520.1	AT3G26520.1 | Symbols:GAMMA-TIP2,SITIP,TIP2,TIP1;2 | SALT-STRESS INDUCIBLE TONOPLAST INTRINSIC PROTEIN,tonoplast intrinsic protein 2 | tonoplast intrinsic protein 2 | Chr3:9722770-9723703 REVERSE LENGTH=253	vacuole	'transport.Major Intrinsic Proteins.TIP'	'Symbols: TIP2, SITIP, GAMMA-TIP2, TIP1;2 | TIP2 (TONOPLAST INTRINSIC PROTEIN 2); water channel | chr3:9722443-9723815 REVERSE'
3.41562	0.00794144	7.17315	4.3706	9.59629e-06	21.9312	-0.954978	4	5	AT3G44860.1	AT3G44860.1 | Symbols:FAMT | farnesoic acid carboxyl-O-methyltransferase | farnesoic acid carboxyl-O-methyltransferase | Chr3:16379689-16380939 FORWARD LENGTH=348;AT3G44870.1 | S-adenosyl-L-methionine-dependent methyltransferases superfamily protein |	cytosol	'not assigned.no ontology'	'Symbols: FAMT | FAMT (farnesoic acid carboxyl-O-methyltransferase); S-adenosylmethionine-dependent methyltransferase/ farnesoic acid O-methyltransferase | chr3:16379633-16381070 FORWARD'
3.3621	0.00369964	8.1761	4.30967	0.000343528	14.9289	-0.94757	3	4	AT3G45890.1	AT3G45890.1 | Symbols:WXR3,RUS1 | ROOT UVB SENSITIVE 1,WEAK AUXIN RESPONSE 3 | root UVB sensitive-like protein (Protein of unknown function%2C DUF647) | Chr3:16871697-16874100 FORWARD LENGTH=608	plastid	'not assigned.unknown'	'Symbols: RUS1 | RUS1 (ROOT UVB SENSITIVE 1) | chr3:16871681-16874311 FORWARD'
0.744128	0.372735	0.318933	1.68849	0.052462	2.16153	-0.94436	2	3	AT2G45980.1	AT2G45980.1 | Symbols:ATI1 | ATG8-interacting protein 1 | mesoderm induction early response protein | Chr2:18917680-18918569 REVERSE LENGTH=256	nucleus	'not assigned.unknown'	'unknown protein | chr2:18917352-18919109 REVERSE'
-0.434939	0.622005	-0.0896871	0.508771	0.192724	0.363804	-0.94371	4	5	AT3G27380.2	AT3G27380.2 | Symbols:SDH2-1 | succinate dehydrogenase 2-1 | succinate dehydrogenase 2-1 | Chr3:10131209-10132673 REVERSE LENGTH=279;AT3G27380.1 | Symbols:SDH2-1 | succinate dehydrogenase 2-1 | succinate dehydrogenase 2-1 | Chr3:10131209-10132673 REVER	mitochondrion	'TCA / org transformation.TCA.succinate dehydrogenase'	'Symbols: SDH2-1 | SDH2-1; electron carrier/ succinate dehydrogenase | chr3:10129610-10132760 REVERSE'
-0.011122	0.989119	-5.28481e-05	0.932169	0.342819	0.433398	-0.943291	2	4	AT3G55010.2	AT3G55010.2 | Symbols:EMB2818,PUR5,ATPURM | EMBRYO DEFECTIVE 2818 | phosphoribosylformylglycinamidine cyclo-ligase%2C chloroplast / phosphoribosyl-aminoimidazole synthetase / AIR synthase (PUR5) | Chr3:20386818-20388549 FORWARD LENGTH=389;AT3G55010.1 |	plastid	'nucleotide metabolism.synthesis.purine.AIR synthase'	'Symbols: ATPURM, PUR5 | PUR5; ATP binding / phosphoribosylformylglycinamidine cyclo-ligase | chr3:20386619-20388806 FORWARD'
			0.943218	0.207639	0.643926	-0.943218	0	2	AT2G37250.1	AT2G37250.1 | Symbols:ADK,ATPADK1 | adenosine kinase | adenosine kinase | Chr2:15641991-15643318 FORWARD LENGTH=284	plastid	'nucleotide metabolism.phosphotransfer and pyrophosphatases.adenylate kinase'	'Symbols: ADK, ATPADK1 | ADK (ADENOSINE KINASE); adenylate kinase/ nucleotide kinase | chr2:15641906-15643786 FORWARD'
-1.71511	0.0604419	-2.09014	-0.772385	0.053049	-0.98504	-0.942726	3	5	AT5G61510.2	AT5G61510.2 | GroES-like zinc-binding alcohol dehydrogenase family protein | Chr5:24737084-24738605 REVERSE LENGTH=349;AT5G61510.1 | GroES-like zinc-binding alcohol dehydrogenase family protein | Chr5:24737084-24738975 REVERSE LENGTH=406		'misc.oxidases - copper, flavone etc'	'NADP-dependent oxidoreductase, putative | chr5:24736945-24738998 REVERSE'
-1.82461	0.00637838	-4.00555	-0.883296	0.0229737	-1.44752	-0.941316	4	5	AT4G23100.1	AT4G23100.1 | Symbols:CAD2,GSHA,RML1,AtGSH1,PAD2,ATECS1,GSH1 | PHYTOALEXIN DEFICIENT 2,glutamate-cysteine ligase,CADMIUM SENSITIVE 2,ROOT MERISTEMLESS 1 | glutamate-cysteine ligase | Chr4:12103458-12106751 REVERSE LENGTH=522;AT4G23100.3 | Symbols:CAD2,G	plastid	'redox.ascorbate and glutathione.glutathione'	'Symbols: RML1, PAD2, GSH1, CAD2, ATECS1, GSHA | GSH1 (GLUTAMATE-CYSTEINE LIGASE); glutamate-cysteine ligase | chr4:12103161-12107299 REVERSE'
-3.51595	0.000734826	-11.0183	-2.57526	0.0011175	-7.60154	-0.940684	4	5	AT3G11710.1	AT3G11710.1 | Symbols:ATKRS-1 | lysyl-tRNA synthetase 1 | lysyl-tRNA synthetase 1 | Chr3:3702359-3705613 REVERSE LENGTH=626	cytosol	'protein.aa activation.lysine-tRNA ligase'	'Symbols: ATKRS-1 | ATKRS-1 (ARABIDOPSIS THALIANA LYSYL-TRNA SYNTHETASE 1); ATP binding / aminoacyl-tRNA ligase/ lysine-tRNA ligase/ nucleic acid binding / nucleotide binding | chr3:3702169-3705714 REVERSE'
1.33893	0.168034	1.03714	2.27895	0.0139387	4.22923	-0.940025	2	2	AT5G65730.1	AT5G65730.1 | Symbols:XTH6 | xyloglucan endotransglucosylase/hydrolase 6 | xyloglucan endotransglucosylase/hydrolase 6 | Chr5:26299080-26300290 FORWARD LENGTH=292	extracellular	'cell wall.modification'	'xyloglucan:xyloglucosyl transferase, putative / xyloglucan endotransglycosylase, putative / endo-xyloglucan transferase, putative | chr5:26299032-26300478 FORWARD'
-1.98765	0.00623394	-4.38323	-1.04827	0.0166144	-1.86542	-0.939375	4	5	AT1G42970.1	AT1G42970.1 | Symbols:GAPB | glyceraldehyde-3-phosphate dehydrogenase B subunit | glyceraldehyde-3-phosphate dehydrogenase B subunit | Chr1:16127552-16129584 FORWARD LENGTH=447	plastid	'PS.calvin cycle.GAP'	'Symbols: GAPB | GAPB (GLYCERALDEHYDE-3-PHOSPHATE DEHYDROGENASE B SUBUNIT); glyceraldehyde-3-phosphate dehydrogenase (NADP+)/ glyceraldehyde-3-phosphate dehydrogenase | chr1:16127381-16129843 FORWARD'
-1.00417	0.33352	-0.478868	-0.0682087	0.886956	-0.00355355	-0.935962	4	5	AT2G44350.4	AT2G44350.4 | Symbols:ATCS,CSY4 | CITRATE SYNTHASE 4 | Citrate synthase family protein | Chr2:18316673-18320524 FORWARD LENGTH=473;AT2G44350.1 | Symbols:ATCS,CSY4 | CITRATE SYNTHASE 4 | Citrate synthase family protein | Chr2:18316673-18320524 FORWARD L		'TCA / org transformation.TCA.CS'	'Symbols: ATCS, CSY4 | ATCS; ATP binding / ATP citrate synthase/ citrate (SI)-synthase | chr2:18316278-18320789 FORWARD'
			0.935937	0.515562	0.269287	-0.935937	0	2	AT3G06680.3	AT3G06680.3 | Ribosomal L29e protein family | Chr3:2114402-2114724 REVERSE LENGTH=61;AT3G06680.2 | Ribosomal L29e protein family | Chr3:2114402-2114724 REVERSE LENGTH=61;AT3G06680.1 | Ribosomal L29e protein family | Chr3:2114402-2114877 REVERSE LENGT	cytosol,plastid	'protein.synthesis.ribosomal protein.eukaryotic.60S subunit.L29'	'60S ribosomal protein L29 (RPL29B) | chr3:2114254-2114879 REVERSE'
			0.935697	0.525237	0.261663	-0.935697	0	2	AT3G47450.2	AT3G47450.2 | Symbols:NOS1,RIF1,SVR10,ATNOA1,ATNOS1,NOA1 | NITRIC OXIDE SYNTHASE 1,SUPPRESSOR OF VARIEGATION 10,RESISTANT TO INHIBITION WITH FOSMIDOMYCIN 1,NO ASSOCIATED 1 | P-loop containing nucleoside triphosphate hydrolases superfamily protein | Chr3	mitochondrion	'not assigned.unknown'	'Symbols: ATNOS1, NOS1, ATNOA1, NOA1, RIF1 | NOA1 (NO ASSOCIATED 1); GTPase/ nitric-oxide synthase | chr3:17483068-17486347 REVERSE'
-0.935056	0.124156	-0.847191				-0.935056	4	1	ATCG00560.1	ATCG00560.1 | Symbols:PSBL | photosystem II reaction center protein L | photosystem II reaction center protein L | ChrC:63804-63920 REVERSE LENGTH=38	plastid	'PS.lightreaction.photosystem II.PSII polypeptide subunits'	'Symbols: PSBL | PSII L protein | chrC:63804-63920 REVERSE'
-0.721462	0.366939	-0.314129	0.212788	0.595283	0.0479362	-0.93425	4	5	AT5G24300.2	AT5G24300.2 | Symbols:SS1,ATSS1 | STARCH SYNTHASE 1,starch synthase 1 | Glycogen/starch synthases%2C ADP-glucose type | Chr5:8266934-8270860 FORWARD LENGTH=652;AT5G24300.1 | Symbols:SS1,ATSS1 | STARCH SYNTHASE 1,starch synthase 1 | Glycogen/starch synth	plastid	'major CHO metabolism.synthesis.starch.starch synthase'	'Symbols: SSI1, SSI, ATSS1 | SSI1 (SUPPRESSOR OF SALICYLIC ACID INSENSITIVITY 1); starch synthase/ transferase, transferring glycosyl groups | chr5:8266798-8271196 FORWARD'
1.89055	0.133622	1.65257	2.82412	0.0228227	4.63617	-0.933569	3	4	AT4G10450.1	AT4G10450.1 | Ribosomal protein L6 family | Chr4:6463201-6464458 REVERSE LENGTH=194;AT4G10450.2 | Ribosomal protein L6 family | Chr4:6463837-6464458 REVERSE LENGTH=175	cytosol	'protein.synthesis.ribosomal protein.eukaryotic.60S subunit.L9'	'60S ribosomal protein L9 (RPL90D) | chr4:6462953-6464544 REVERSE'
1.72088	0.0159964	3.09066	2.65439	0.011926	5.10574	-0.933514	3	3	AT2G02590.1	AT2G02590.1 | small multi-drug export protein | Chr2:704977-706494 FORWARD LENGTH=324	plastid	'not assigned.unknown'	'FUNCTIONS IN: molecular_function unknown; INVOLVED IN: biological_process unknown; LOCATED IN: chloroplast; EXPRESSED IN: 21 plant structures; EXPRESSED DURING: 13 growth stages; CONTAINS InterPro DOMAIN/s: Putative small multi-drug export (InterPro:IPR009577); Has 213 Blast hits to 213 proteins in 89 species: Archae - 35; Bacteria - 146; Metazoa - 0; Fungi - 0; Plants - 15; Viruses - 0; Other E…
-1.81139	0.0144555	-3.3329	-0.87836	0.0473897	-1.16323	-0.933029	4	5	ATCG00650.1	ATCG00650.1 | Symbols:RPS18 | ribosomal protein S18 | ribosomal protein S18 | ChrC:67917-68222 FORWARD LENGTH=101	plastid	'protein.synthesis.ribosomal protein.prokaryotic.chloroplast.30S subunit.S18'	'Symbols: RPS18 | chloroplast-encoded ribosomal protein S18 | chrC:67917-68222 FORWARD'
0.85228	0.205343	0.58596	1.78367	0.000223348	6.5122	-0.931388	4	5	AT1G31330.1	AT1G31330.1 | Symbols:PSAF | photosystem I subunit F | photosystem I subunit F | Chr1:11215011-11215939 REVERSE LENGTH=221	plastid	'PS.lightreaction.photosystem I.PSI polypeptide subunits'	'Symbols: PSAF | PSAF (photosystem I subunit F) | chr1:11214824-11216037 REVERSE'
-1.40328	0.0351352	-2.04073	-0.472381	0.129949	-0.418637	-0.930896	4	5	AT5G25460.1	AT5G25460.1 | Symbols:DGR2 | DUF642 L-GalL responsive gene 2 | transmembrane protein%2C putative (Protein of unknown function%2C DUF642) | Chr5:8863430-8865394 FORWARD LENGTH=369	extracellular	'not assigned.unknown'	'unknown protein | chr5:8863363-8865677 FORWARD'
-0.567919	0.427809	-0.20942	0.362964	0.630979	0.0725873	-0.930883	2	4	AT3G54030.1	AT3G54030.1 | Symbols:BSK6 | brassinosteroid-signaling kinase 6 | kinase with tetratricopeptide repeat domain-containing protein | Chr3:20011162-20013490 FORWARD LENGTH=490	plasma membrane	'protein.postranslational modification'	'protein kinase family protein | chr3:20010927-20013693 FORWARD'
-0.0543354	0.909767	-0.00223155	0.874142	0.0349558	1.27317	-0.928478	3	5	AT3G53710.3	AT3G53710.3 | Symbols:AGD6 | ARF-GAP domain 6 | ARF-GAP domain 6 | Chr3:19903730-19905419 REVERSE LENGTH=459;AT3G53710.2 | Symbols:AGD6 | ARF-GAP domain 6 | ARF-GAP domain 6 | Chr3:19903730-19905419 REVERSE LENGTH=459;AT3G53710.1 | Symbols:AGD6 | ARF-		'RNA.regulation of transcription.unclassified'	'Symbols: AGD6 | AGD6; ARF GTPase activator/ DNA binding / zinc ion binding | chr3:19903313-19905489 REVERSE'
3.19757	0.0144804	5.88104	4.12381	0.01922	7.07748	-0.926237	3	3	AT1G79380.1	AT1G79380.1 | Symbols:RGLG4 | RING DOMAIN LIGASE 4 | Ca(2)-dependent phospholipid-binding protein (Copine) family | Chr1:29860812-29863023 FORWARD LENGTH=401	mitochondrion	'not assigned.unknown'	'copine-related | chr1:29860491-29863316 FORWARD'
-1.5159	0.0528766	-1.93541	-0.59109	0.0582546	-0.729801	-0.924813	4	5	AT2G41740.2	AT2G41740.2 | Symbols:VLN2,ATVLN2 | villin 2 | villin 2 | Chr2:17410962-17416878 REVERSE LENGTH=976;AT2G41740.1 | Symbols:VLN2,ATVLN2 | villin 2 | villin 2 | Chr2:17410962-17416878 REVERSE LENGTH=976		'cell.organisation'	'Symbols: VLN2, ATVLN2 | VLN2 (VILLIN 2); actin binding | chr2:17410715-17417740 REVERSE'
			0.923604	0.0526618	1.18083	-0.923604	1	4	AT5G17870.1	AT5G17870.1 | Symbols:PSRP6 | plastid-specific 50S ribosomal protein 6 | plastid-specific 50S ribosomal protein 6 | Chr5:5907817-5908137 FORWARD LENGTH=106;AT5G17870.2 | Symbols:PSRP6 | plastid-specific 50S ribosomal protein 6 | plastid-specific 50S rib	plastid	'protein.synthesis.ribosomal protein.prokaryotic.chloroplast.50S subunit.PSRP6'	'Symbols: PSRP6 | PSRP6 (PLASTID-SPECIFIC 50S RIBOSOMAL PROTEIN 6) | chr5:5907775-5908335 FORWARD'
-4.0423	0.00499901	-9.3018	-3.11909	0.0154598	-5.64804	-0.923208	2	3	AT3G56490.1	AT3G56490.1 | Symbols:HIT3,HINT1 | HIS triad family protein 3,HISTIDINE TRIAD NUCLEOTIDE-BINDING 1 | HIS triad family protein 3 | Chr3:20941532-20943129 FORWARD LENGTH=147	peroxisome	'protein.postranslational modification'	'zinc-binding protein, putative / protein kinase C inhibitor, putative | chr3:20941502-20943469 FORWARD'
2.67045	0.0165506	4.75657	3.59322	0.0321559	5.36374	-0.922764	2	4	AT1G73940.1	AT1G73940.1 | tumor necrosis factor receptor family protein | Chr1:27798519-27799522 REVERSE LENGTH=151	mitochondrion	'not assigned.unknown'	'unknown protein | chr1:27798313-27799596 REVERSE'
0.864914	0.576553	0.206853	1.78725	0.183093	1.31779	-0.922334	4	5	AT1G78370.1	AT1G78370.1 | Symbols:ATGSTU20,GSTU20 | glutathione S-transferase TAU 20 | glutathione S-transferase TAU 20 | Chr1:29484428-29485204 REVERSE LENGTH=217	peroxisome	'misc.glutathione S transferases'	'Symbols: ATGSTU20 | ATGSTU20 (GLUTATHIONE S-TRANSFERASE TAU 20); glutathione transferase | chr1:29484269-29485290 REVERSE'
-2.05071	0.00881252	-4.214	-1.13001	0.00282161	-2.88096	-0.920702	4	5	AT3G44890.1	AT3G44890.1 | Symbols:RPL9 | ribosomal protein L9 | ribosomal protein L9 | Chr3:16386505-16387963 FORWARD LENGTH=197	plastid	'protein.synthesis.ribosomal protein.prokaryotic.chloroplast.50S subunit.L9'	'Symbols: RPL9 | RPL9 (RIBOSOMAL PROTEIN L9); structural constituent of ribosome | chr3:16386434-16388466 FORWARD'
2.82554	0.00409922	6.74541	3.74516	0.00868315	7.71999	-0.919624	3	5	AT2G40410.2	AT2G40410.2 | Symbols:AtCaN2,CAN2 | Ca2+-dependent nuclease,calcium dependent nuclease 2 | Ca(2+)-dependent nuclease family protein | Chr2:16873509-16875215 FORWARD LENGTH=332	cytosol	'not assigned.no ontology'	'Ca(2+)-dependent nuclease, putative | chr2:16873399-16875396 FORWARD'
1.90448	0.0441684	2.58036	2.82323	0.00581435	6.31133	-0.91875	2	2	AT5G12480.1	AT5G12480.1 | Symbols:CPK7 | calmodulin-domain protein kinase 7 | calmodulin-domain protein kinase 7 | Chr5:4047817-4050035 REVERSE LENGTH=535;AT5G12480.2 | Symbols:CPK7 | calmodulin-domain protein kinase 7 | calmodulin-domain protein kinase 7 | Chr5:4	plasma membrane	'signalling.calcium'	'Symbols: CPK7 | CPK7 (calmodulin-domain protein kinase 7); ATP binding / calcium ion binding / calmodulin-dependent protein kinase/ kinase/ protein kinase/ protein serine/threonine kinase/ protein tyrosine kinase | chr5:4047515-4050533 REVERSE'
3.80854	0.00747378	8.09872	4.7271	2.33668e-07	31.3473	-0.918553	4	5	AT3G26170.1	AT3G26170.1 | Symbols:CYP71B19 | cytochrome P450, family 71, subfamily B, polypeptide 19 | cytochrome P450%2C family 71%2C subfamily B%2C polypeptide 19 | Chr3:9573542-9575129 REVERSE LENGTH=502	endoplasmic reticulum	'misc.cytochrome P450'	'Symbols: CYP71B19 | CYP71B19; electron carrier/ heme binding / iron ion binding / monooxygenase/ oxygen binding | chr3:9573360-9575148 REVERSE'
0.88962	0.373021	0.380995	1.80801	0.0786484	1.99661	-0.918392	3	4	AT5G51660.1	AT5G51660.1 | Symbols:ATCPSF160,CPSF160 | cleavage and polyadenylation specificity factor 160 | cleavage and polyadenylation specificity factor 160 | Chr5:20980250-20989268 FORWARD LENGTH=1442;AT5G51660.4 | Symbols:ATCPSF160,CPSF160 | cleavage and polya	nucleus	'RNA.processing.3' end processing.CPSF160'	'Symbols: CPSF160, ATCPSF160 | CPSF160; nucleic acid binding | chr5:20980215-20989427 FORWARD'
2.51654	0.00641592	5.51812	3.43228	0.0138525	6.37879	-0.915739	3	5	AT3G18240.2	AT3G18240.2 | Ribosomal protein S24/S35 | Chr3:6255810-6257695 FORWARD LENGTH=419;AT3G18240.1 | Ribosomal protein S24/S35 | Chr3:6255810-6257695 FORWARD LENGTH=419;AT4G21460.1 | Ribosomal protein S24/S35 | Chr4:11428530-11430390 FORWARD LENGTH=415;AT	mitochondrion	'not assigned.unknown'	'unknown protein | chr3:6255742-6258090 FORWARD'
2.90813	0.0133635	5.45007	3.82371	7.05072e-05	15.8752	-0.915581	4	5	AT5G47860.1	AT5G47860.1 | Gut esterase (DUF1350) | Chr5:19381656-19384310 FORWARD LENGTH=431	plastid	'not assigned.unknown'	'unknown protein | chr5:19381519-19384422 FORWARD'
-0.91443	0.28288	-0.501472				-0.91443	2	1	AT2G20270.1	AT2G20270.1 | Thioredoxin superfamily protein | Chr2:8738001-8739617 REVERSE LENGTH=179;AT2G20270.2 | Thioredoxin superfamily protein | Chr2:8738001-8739617 REVERSE LENGTH=206	plastid	'redox.glutaredoxins'	'glutaredoxin family protein | chr2:8737705-8739677 REVERSE'
-0.133654	0.789196	-0.0137417	0.7803	0.0716992	0.893042	-0.913954	4	5	AT3G49240.1	AT3G49240.1 | Symbols:emb1796 | embryo defective 1796 | Pentatricopeptide repeat (PPR) superfamily protein | Chr3:18256086-18257975 FORWARD LENGTH=629	mitochondrion	'not assigned.no ontology.pentatricopeptide (PPR) repeat-containing protein'	'Symbols: emb1796 | emb1796 (embryo defective 1796); ATP binding | chr3:18255979-18258100 FORWARD'
-1.75165	0.00482431	-4.0578	-0.838597	0.00814771	-1.7518	-0.913049	4	5	AT5G41670.4	AT5G41670.4 | Symbols:PGD3 | 6-phosphogluconate dehydrogenase 3 | 6-phosphogluconate dehydrogenase family protein | Chr5:16665647-16667110 REVERSE LENGTH=487;AT5G41670.3 | Symbols:PGD3 | 6-phosphogluconate dehydrogenase 3 | 6-phosphogluconate dehydrogen		'OPP.oxidative PP.6-phosphogluconate dehydrogenase'	'6-phosphogluconate dehydrogenase family protein | chr5:16665283-16667171 REVERSE'
1.19121	0.0745154	1.3434	2.10022	0.000701889	6.62353	-0.909007	4	5	AT1G59900.1	AT1G59900.1 | Symbols:AT-E1 ALPHA,E1 ALPHA | pyruvate dehydrogenase complex E1 alpha subunit | pyruvate dehydrogenase complex E1 alpha subunit | Chr1:22051368-22053660 FORWARD LENGTH=389;AT1G59900.2 | Symbols:AT-E1 ALPHA,E1 ALPHA | pyruvate dehydrogenas	mitochondrion	'TCA / org transformation.TCA.pyruvate DH.E1'	'Symbols: AT-E1 ALPHA | AT-E1 ALPHA; oxidoreductase, acting on the aldehyde or oxo group of donors, disulfide as acceptor / pyruvate dehydrogenase (acetyl-transferring) | chr1:22051295-22053885 FORWARD'
0.281594	0.592259	0.0640592	1.19047	0.00804328	2.49352	-0.908879	4	5	AT4G04040.1	AT4G04040.1 | Symbols:MEE51 | maternal effect embryo arrest 51 | Phosphofructokinase family protein | Chr4:1939250-1942765 FORWARD LENGTH=569	cytosol	'glycolysis.cytosolic branch.pyrophosphate-fructose-6-P phosphotransferase'	'Symbols: MEE51 | MEE51 (maternal effect embryo arrest 51); diphosphate-fructose-6-phosphate 1-phosphotransferase | chr4:1939250-1942954 FORWARD'
-2.06111	0.00219308	-5.48038	-1.1551	0.00105428	-3.43879	-0.906009	4	5	AT5G57870.1	AT5G57870.1 | Symbols:eIFiso4G1 | eukaryotic translation Initiation Factor isoform 4G1 | MIF4G domain-containing protein / MA3 domain-containing protein | Chr5:23439755-23443433 FORWARD LENGTH=780;AT5G57870.2 | Symbols:eIFiso4G1 | eukaryotic translation	cytosol,nucleus	'protein.synthesis.initiation'	'eukaryotic translation initiation factor 4F, putative / eIF-4F, putative | chr5:23439500-23443781 FORWARD'
0.611061	0.248767	0.369207	1.51285	0.0742217	1.70871	-0.901787	3	2	AT5G52370.1	AT5G52370.1 | 28S ribosomal S34 protein | Chr5:21260558-21261203 REVERSE LENGTH=142	mitochondrion	'not assigned.unknown'	'unknown protein | chr5:21260278-21261287 REVERSE'
-3.29303	0.00228828	-8.69521	-2.39228	0.00105069	-7.12548	-0.900746	4	5	AT1G08520.1	AT1G08520.1 | Symbols:ALB1,PDE166,ALB-1V,CHLD,V157 | PIGMENT DEFECTIVE EMBRYO 166,ALBINA 1 | ALBINA 1 | Chr1:2696538-2700819 FORWARD LENGTH=760	plastid	'tetrapyrrole synthesis.magnesium chelatase'	'Symbols: PDE166, CHLD | CHLD; ATP binding / magnesium chelatase/ nucleoside-triphosphatase/ nucleotide binding | chr1:2696412-2700959 FORWARD'
0.253397	0.576369	0.0606378	1.15246	0.00300615	2.90648	-0.899058	4	5	AT3G06580.1	AT3G06580.1 | Symbols:GAL1,GALK | GALACTOSE KINASE 1 | Mevalonate/galactokinase family protein | Chr3:2049141-2051867 REVERSE LENGTH=496	cytosol	'minor CHO metabolism.galactose.galactokinases'	'Symbols: GAL1, GALK | GALK; ATP binding / galactokinase | chr3:2048905-2052025 REVERSE'
1.86499	0.0215116	3.10956	2.76156	0.000448119	9.24737	-0.896565	4	5	AT1G55210.1	AT1G55210.1 | Disease resistance-responsive (dirigent-like protein) family protein | Chr1:20598057-20598620 REVERSE LENGTH=187;AT1G55210.2 | Disease resistance-responsive (dirigent-like protein) family protein | Chr1:20598057-20598620 REVERSE LENGTH=18	extracellular	'stress.biotic.PR-proteins'	'disease resistance response | chr1:20597869-20598708 REVERSE'
1.53266	0.0726458	1.74538	2.4263	0.0114063	4.71394	-0.893637	3	5	AT5G40670.1	AT5G40670.1 | PQ-loop repeat family protein / transmembrane family protein | Chr5:16285968-16287591 FORWARD LENGTH=270	plasma membrane	'not assigned.no ontology'	'PQ-loop repeat family protein / transmembrane family protein | chr5:16285711-16287793 FORWARD'
4.43731	0.00312511	11.1161	5.32999	3.76356e-05	23.582	-0.892682	4	4	AT3G24560.3	AT3G24560.3 | Symbols:RSY3 | RASPBERRY 3 | Adenine nucleotide alpha hydrolases-like superfamily protein | Chr3:8964630-8966494 FORWARD LENGTH=456;AT3G24560.1 | Symbols:RSY3 | RASPBERRY 3 | Adenine nucleotide alpha hydrolases-like superfamily protein |	cytosol	'development.unspecified'	'Symbols: RSY3 | RSY3 (RASPBERRY 3); ATP binding / ligase, forming carbon-nitrogen bonds / nucleotide binding | chr3:8963770-8966616 FORWARD'
-2.20232	0.0311153	-3.31895	-1.31124	0.00147371	-3.7129	-0.891079	4	5	AT5G04740.1	AT5G04740.1 | Symbols:ACR12 | ACT domain repeats 12 | ACT domain-containing protein | Chr5:1368713-1371391 REVERSE LENGTH=301	plastid	'amino acid metabolism'	'ACT domain-containing protein | chr5:1368542-1371480 REVERSE'
-0.199689	0.835872	-0.0155478	0.690404	0.132626	0.605741	-0.890093	4	5	AT1G64550.1	AT1G64550.1 | Symbols:AtABCF3,AtGCN20,SCORD5,GCN3,ATGCN3,GCN20,ABCF3 | general control non-repressible 20,susceptible to coronatine-deficient Pst DC3000 5,general control non-repressible 3,ATP-binding cassette F3 | general control non-repressible 3 | Chr	cytosol	'transport.ABC transporters and multidrug resistance systems'	'Symbols: ATGCN3 | ATGCN3; transporter | chr1:23968779-23973614 FORWARD'
-1.26464	0.0379796	-1.79636	-0.375731	0.148535	-0.31117	-0.888911	4	5	AT3G58140.1	AT3G58140.1 | phenylalanyl-tRNA synthetase class IIc family protein | Chr3:21529988-21532386 REVERSE LENGTH=429	plastid	'protein.aa activation.phenylalanine-tRNA ligase'	'phenylalanyl-tRNA synthetase class IIc family protein | chr3:21529731-21532572 REVERSE'
-2.72314	0.00159234	-7.61924	-1.83579	0.000521271	-6.02678	-0.887349	4	5	AT4G35630.1	AT4G35630.1 | Symbols:PSAT1 | phosphoserine aminotransferase 1 | phosphoserine aminotransferase | Chr4:16904205-16905497 FORWARD LENGTH=430	plastid	'amino acid metabolism.synthesis.serine-glycine-cysteine group.serine.phosphoserine aminotransferase'	'Symbols: PSAT | PSAT; O-phospho-L-serine:2-oxoglutarate aminotransferase | chr4:16904059-16905722 FORWARD'
-0.886521	0.313069	-0.447125				-0.886521	2	1	AT4G33030.1	AT4G33030.1 | Symbols:SQD1 | sulfoquinovosyldiacylglycerol 1 | sulfoquinovosyldiacylglycerol 1 | Chr4:15936051-15937566 FORWARD LENGTH=477	plastid	'lipid metabolism.glycolipid synthesis.UDP-sulfoquinovose synthase'	'Symbols: SQD1 | SQD1; UDPsulfoquinovose synthase/ sulfotransferase | chr4:15935416-15937807 FORWARD'
2.93512	0.0253078	4.68663	3.82159	0.0538274	4.84959	-0.886476	2	2	AT1G03860.2	AT1G03860.2 | Symbols:PHB2,ATPHB2 | prohibitin 2 | prohibitin 2 | Chr1:979611-980870 REVERSE LENGTH=221	cytosol	'cell.cycle'	'Symbols: ATPHB2 | ATPHB2 (PROHIBITIN 2) | chr1:979308-981885 REVERSE'
-1.09984	0.0251678	-1.75882	-0.21376	0.441775	-0.0758418	-0.886081	4	5	AT3G62120.3	AT3G62120.3 | Symbols:ProRS-Cyt,AtProRS-Cyt | prolyl-tRNA synthetase cytosolic | Class II aaRS and biotin synthetases superfamily protein | Chr3:23001227-23003849 REVERSE LENGTH=517;AT3G62120.2 | Symbols:ProRS-Cyt,AtProRS-Cyt | prolyl-tRNA synthetase cy		'protein.aa activation.bifunctional aminoacyl-tRNA synthetase'	'tRNA synthetase class II (G, H, P and S) family protein | chr3:23001030-23004321 REVERSE'
-1.84939	0.112515	-1.75468	-0.963533	0.113326	-0.911185	-0.885855	4	5	AT3G56940.1	AT3G56940.1 | Symbols:CRD1,ACSF,CHL27 | COPPER RESPONSE DEFECT 1 | dicarboxylate diiron protein%2C putative (Crd1) | Chr3:21076594-21078269 FORWARD LENGTH=409;AT3G56940.2 | Symbols:CRD1,ACSF,CHL27 | COPPER RESPONSE DEFECT 1 | dicarboxylate diiron protei	plastid	'tetrapyrrole synthesis.magnesium-protoporphyrin IX monomethyl ester (oxidative) cyclase'	'Symbols: CRD1, CHL27, ACSF | CRD1 (COPPER RESPONSE DEFECT 1); DNA binding / magnesium-protoporphyrin IX monomethyl ester (oxidative) cyclase | chr3:21076544-21078443 FORWARD'
-3.10255	0.00216644	-8.26597	-2.21701	0.000156789	-8.43504	-0.885532	4	5	AT1G55020.1	AT1G55020.1 | Symbols:ATLOX1,LOX1 | ARABIDOPSIS LIPOXYGENASE 1,lipoxygenase 1 | lipoxygenase 1 | Chr1:20525798-20530143 FORWARD LENGTH=859	cytosol	'hormone metabolism.jasmonate.synthesis-degradation.lipoxygenase'	'Symbols: LOX1 | LOX1; lipoxygenase | chr1:20525708-20530273 FORWARD'
1.08533	0.0488471	1.42304	1.97046	0.00379996	4.76895	-0.885131	4	4	AT2G39270.1	AT2G39270.1 | P-loop containing nucleoside triphosphate hydrolases superfamily protein | Chr2:16399983-16401408 FORWARD LENGTH=295	mitochondrion	'nucleotide metabolism.phosphotransfer and pyrophosphatases.adenylate kinase'	'adenylate kinase family protein | chr2:16399972-16401671 FORWARD'
-0.100469	0.923386	-0.0034779	0.784471	0.289831	0.421931	-0.884941	4	5	AT1G78630.1	AT1G78630.1 | Symbols:emb1473 | embryo defective 1473 | Ribosomal protein L13 family protein | Chr1:29575997-29577406 FORWARD LENGTH=241	plastid	'protein.synthesis.ribosomal protein.prokaryotic.chloroplast.50S subunit.L13'	'Symbols: emb1473 | emb1473 (embryo defective 1473); structural constituent of ribosome | chr1:29575956-29577658 FORWARD'
1.67298	0.419359	0.631406	2.557	0.0260732	4.04979	-0.884019	4	5	AT2G31140.1	AT2G31140.1 | Peptidase S24/S26A/S26B/S26C family protein | Chr2:13270088-13271619 FORWARD LENGTH=205	mitochondrion	'not assigned.unknown'	'FUNCTIONS IN: molecular_function unknown; INVOLVED IN: biological_process unknown; LOCATED IN: plasma membrane; EXPRESSED IN: cultured cell; CONTAINS InterPro DOMAIN/s: Peptidase S24, S26A and S26B, C-terminal (InterPro:IPR011056), Peptidase S24, S26A, S26B and S26C (InterPro:IPR015927), Peptidase S26A (InterPro:IPR014037); BEST Arabidopsis thaliana protein match is: serine-type peptidase (TAIR:…
			0.8826	0.320295	0.436401	-0.8826	1	2	AT1G64350.1	AT1G64350.1 | Symbols:SEH1H | | Transducin/WD40 repeat-like superfamily protein | Chr1:23881582-23883073 FORWARD LENGTH=326	plastid	'cell.vesicle transport'	'Symbols: SEH1H | SEH1H; nucleotide binding | chr1:23881512-23883297 FORWARD'
-0.457683	0.300029	-0.239293	0.42466	0.192861	0.303528	-0.882342	4	5	AT1G10940.1	AT1G10940.1 | Symbols:SRK2A,SNRK2-4,ASK1,SNRK2.4 | SNF1-related protein kinase 2.4,SUCROSE NONFERMENTING 1-RELATED PROTEIN KINASE 2-4,ARABIDOPSIS SERINE/THREONINE KINASE 1 | Protein kinase superfamily protein | Chr1:3656050-3658170 REVERSE LENGTH=363;AT1	cytosol	'protein.postranslational modification'	'Symbols: ASK1, SNRK2-4, SNRK2.4, SRK2A | SNRK2.4 (SNF1-RELATED PROTEIN KINASE 2.4); kinase | chr1:3655777-3658578 REVERSE'
0.983841	0.0998286	0.984574	1.86393	0.196454	1.31731	-0.880088	3	3	AT4G27120.1	AT4G27120.1 | DDRGK domain protein | Chr4:13602210-13604227 REVERSE LENGTH=298;AT4G27120.2 | DDRGK domain protein | Chr4:13602210-13604227 REVERSE LENGTH=298;AT4G27120.3 | DDRGK domain protein | Chr4:13602210-13603642 REVERSE LENGTH=229	plasma membrane	'not assigned.unknown'	'unknown protein | chr4:13601970-13604339 REVERSE'
-1.3524	0.0260433	-2.1426	-0.472524	0.111331	-0.450496	-0.879872	4	5	AT2G36460.1	AT2G36460.1 | Symbols:FBA6 | fructose-bisphosphate aldolase 6 | Aldolase superfamily protein | Chr2:15296929-15298387 REVERSE LENGTH=358;AT2G36460.3 | Symbols:FBA6 | fructose-bisphosphate aldolase 6 | Aldolase superfamily protein | Chr2:15296929-152977	cytosol	'glycolysis.cytosolic branch.aldolase'	'fructose-bisphosphate aldolase, putative | chr2:15296701-15298514 REVERSE'
-1.23811	0.106821	-1.20263	-0.359206	0.155942	-0.289893	-0.878904	4	5	AT3G01480.1	AT3G01480.1 | Symbols:CYP38,ATCYP38 | cyclophilin 38,ARABIDOPSIS CYCLOPHILIN 38 | cyclophilin 38 | Chr3:188569-190674 FORWARD LENGTH=437;AT3G01480.2 | Symbols:CYP38,ATCYP38 | cyclophilin 38,ARABIDOPSIS CYCLOPHILIN 38 | cyclophilin 38 | Chr3:188569-1902	plastid	'protein.folding'	'Symbols: CYP38 | CYP38 (cyclophilin 38); peptidyl-prolyl cis-trans isomerase | chr3:188384-190851 FORWARD'
0.81975	0.485028	0.257593	1.69596	0.159	1.3544	-0.876215	2	4	AT1G60600.2	AT1G60600.2 | Symbols:ABC4 | ABERRANT CHLOROPLAST DEVELOPMENT 4 | UbiA prenyltransferase family protein | Chr1:22324807-22326759 REVERSE LENGTH=382;AT1G60600.1 | Symbols:ABC4 | ABERRANT CHLOROPLAST DEVELOPMENT 4 | UbiA prenyltransferase family protein |	plasma membrane	'Co-factor and vitamine metabolism.folate & vitamine K.vitamine K.DHNA Phytyltransferase'	'Symbols: ABC4 | ABC4 (ABERRANT CHLOROPLAST DEVELOPMENT 4); 1,4-dihydroxy-2-naphthoate octaprenyltransferase/ prenyltransferase | chr1:22324645-22327359 REVERSE'
-1.58594	0.0221859	-2.62302	-0.710484	0.0379715	-1.00927	-0.875453	3	5	AT5G65430.1	AT5G65430.1 | Symbols:14-3-3KAPPA,GRF8,GF14 KAPPA | general regulatory factor 8,14-3-3 PROTEIN G-BOX FACTOR14 KAPPA | general regulatory factor 8 | Chr5:26148546-26150255 REVERSE LENGTH=248;AT5G65430.2 | Symbols:14-3-3KAPPA,GRF8,GF14 KAPPA | general reg	cytosol	'signalling.14-3-3 proteins'	'Symbols: GRF8, 14-3-3KAPPA, GF14 KAPPA | GRF8 (GENERAL REGULATORY FACTOR 8); protein binding / protein phosphorylated amino acid binding | chr5:26148201-26150342 REVERSE'
-0.736395	0.175576	-0.556372	0.138656	0.603709	0.0303895	-0.87505	4	5	AT4G24800.4	AT4G24800.4 | Symbols:ECIP1 | EIN2 C-terminus Interacting Protein 1 | MA3 domain-containing protein | Chr4:12782463-12784902 FORWARD LENGTH=702;AT4G24800.3 | Symbols:ECIP1 | EIN2 C-terminus Interacting Protein 1 | MA3 domain-containing protein | Chr4:1		'not assigned.no ontology'	'MA3 domain-containing protein | chr4:12781916-12785197 FORWARD'
-1.37897	0.0157561	-2.48566	-0.504489	0.175127	-0.38172	-0.87448	4	5	AT1G08200.1	AT1G08200.1 | Symbols:AXS2 | UDP-D-apiose/UDP-D-xylose synthase 2 | UDP-D-apiose/UDP-D-xylose synthase 2 | Chr1:2574259-2576609 REVERSE LENGTH=389	cytosol	'cell wall.precursor synthesis.AXS'	'Symbols: AXS2 | AXS2 (UDP-D-APIOSE/UDP-D-XYLOSE SYNTHASE 2); UDP-glucuronate decarboxylase | chr1:2573848-2576714 REVERSE'
0.0542367	0.915577	0.00207754	0.928573	0.0336545	1.36775	-0.874337	4	5	AT1G80460.2	AT1G80460.2 | Symbols:GLI1,NHO1 | nonhost resistance to P. s. phaseolicola 1 | Actin-like ATPase superfamily protein | Chr1:30246960-30249055 REVERSE LENGTH=482;AT1G80460.1 | Symbols:GLI1,NHO1 | nonhost resistance to P. s. phaseolicola 1 | Actin-like AT	cytosol	'lipid metabolism.glyceral metabolism.glycerol kinase'	'Symbols: NHO1, GLI1 | NHO1 (nonhost resistance to P. s. phaseolicola 1); carbohydrate kinase/ glycerol kinase | chr1:30246768-30249253 REVERSE'
-0.177578	0.681931	-0.029524	0.696727	0.078819	0.768747	-0.874306	4	5	AT5G12040.1	AT5G12040.1 | Nitrilase/cyanide hydratase and apolipoprotein N-acyltransferase family protein | Chr5:3885162-3887772 FORWARD LENGTH=369;AT5G12040.2 | Nitrilase/cyanide hydratase and apolipoprotein N-acyltransferase family protein | Chr5:3885162-3887169	plastid	'not assigned.no ontology'	'carbon-nitrogen hydrolase family protein | chr5:3885068-3888077 FORWARD'
-0.482156	0.363792	-0.211737	0.39041	0.443563	0.137832	-0.872566	3	3	AT2G35920.2	AT2G35920.2 | RNA helicase family protein | Chr2:15075958-15080506 FORWARD LENGTH=937;AT2G35920.1 | RNA helicase family protein | Chr2:15075674-15080506 FORWARD LENGTH=995;AT2G35920.3 | RNA helicase family protein | Chr2:15075578-15080506 FORWARD LEN		'DNA.synthesis/chromatin structure'	'helicase domain-containing protein | chr2:15075597-15080812 FORWARD'
4.0272	0.00133761	11.5728	4.89922	0.00100043	14.6967	-0.87202	4	3	AT5G15610.2	AT5G15610.2 | Proteasome component (PCI) domain protein | Chr5:5079579-5081929 FORWARD LENGTH=413;AT5G15610.1 | Proteasome component (PCI) domain protein | Chr5:5079579-5081929 FORWARD LENGTH=442	cytosol	'protein.degradation.ubiquitin.proteasom'	'proteasome family protein | chr5:5079513-5082205 FORWARD'
4.05429	0.00346937	9.97254	4.92594	6.22166e-06	25.6449	-0.871649	4	4	AT1G19450.1	AT1G19450.1 | Major facilitator superfamily protein | Chr1:6731671-6734633 REVERSE LENGTH=488	vacuole	'transport.sugars'	'integral membrane protein, putative / sugar transporter family protein | chr1:6731434-6734882 REVERSE'
0.863648	0.156128	0.696548	1.73503	0.0614331	2.10216	-0.871387	3	5	AT1G13060.1	AT1G13060.1 | Symbols:PBE1 | 20S proteasome beta subunit E1 | 20S proteasome beta subunit E1 | Chr1:4452641-4454663 FORWARD LENGTH=274;AT1G13060.3 | Symbols:PBE1 | 20S proteasome beta subunit E1 | 20S proteasome beta subunit E1 | Chr1:4452641-4454663 F	cytosol,nucleus	'protein.degradation.ubiquitin.proteasom'	'Symbols: PBE1 | PBE1; endopeptidase/ peptidase/ threonine-type endopeptidase | chr1:4452271-4454874 FORWARD'
1.81528	0.127658	1.62277	2.68526	0.0233049	4.38383	-0.869985	3	5	AT4G39910.1	AT4G39910.1 | Symbols:UBP3,ATUBP3 | ubiquitin-specific protease 3 | ubiquitin-specific protease 3 | Chr4:18511858-18514139 REVERSE LENGTH=371;AT2G22310.1 | Symbols:ATUBP4,UBP4 | ubiquitin-specific protease 4 | ubiquitin-specific protease 4 | Chr2:94767	cytosol	'protein.degradation.ubiquitin.ubiquitin protease'	'Symbols: ATUBP3, UBP3 | ATUBP3 (ARABIDOPSIS THALIANA UBIQUITIN-SPECIFIC PROTEASE 3); ubiquitin-specific protease | chr4:18511575-18514338 REVERSE'
-1.53946	0.0114615	-2.98773	-0.672114	0.0549245	-0.847021	-0.867351	4	5	AT4G16155.1	AT4G16155.1 | dihydrolipoamide dehydrogenase | Chr4:9153570-9157133 REVERSE LENGTH=567	plastid	'lipid metabolism.FA synthesis and FA elongation.pyruvate DH'	'dihydrolipoyl dehydrogenase | chr4:9153363-9157322 REVERSE'
-0.0864918	0.897337	-0.00406894	0.780325	0.0121052	1.4959	-0.866817	4	5	AT3G08640.1	AT3G08640.1 | Symbols:RER3 | RETICULATA-RELATED 3 | alphavirus core family protein (DUF3411) | Chr3:2622992-2624005 FORWARD LENGTH=337	plastid	'not assigned.no ontology'	'alphavirus core protein family | chr3:2622880-2624308 FORWARD'
-0.422748	0.473536	-0.137244	0.44399	0.228248	0.284861	-0.866739	3	3	AT3G29034.1	AT3G29034.1 | transmembrane protein | Chr3:11030343-11030603 REVERSE LENGTH=86	cytosol	'not assigned.unknown'	'unknown protein | chr3:11030064-11030633 REVERSE'
-4.89471	0.00114734	-14.392	-4.02944	0.000142406	-15.4991	-0.865273	3	4	AT3G13470.1	AT3G13470.1 | Symbols:Cpn60beta2 | chaperonin-60beta2 | TCP-1/cpn60 chaperonin family protein | Chr3:4389685-4392624 FORWARD LENGTH=596	plastid	'protein.folding'	'chaperonin, putative | chr3:4389685-4392851 FORWARD'
-2.31297	0.00391882	-5.56695	-1.44855	0.299118	-0.759267	-0.86442	4	5	AT4G01370.1	AT4G01370.1 | Symbols:MPK4,ATMPK4,MAPK4 | MAP kinase 4 | MAP kinase 4 | Chr4:567219-568889 FORWARD LENGTH=376	cytosol,nucleus	'signalling.MAP kinases'	'Symbols: ATMPK4, MPK4 | ATMPK4 (ARABIDOPSIS THALIANA MAP KINASE 4); MAP kinase/ kinase | chr4:567095-569088 FORWARD'
2.16786	0.0138258	4.03073	3.0312	0.00175564	8.35266	-0.863335	4	5	AT2G26800.5	AT2G26800.5 | Aldolase superfamily protein | Chr2:11429192-11431960 REVERSE LENGTH=388;AT2G26800.1 | Aldolase superfamily protein | Chr2:11429192-11432185 REVERSE LENGTH=433;AT2G26800.4 | Aldolase superfamily protein | Chr2:11429192-11432290 REVERSE		'amino acid metabolism.degradation.branched chain group.leucine'	'hydroxymethylglutaryl-CoA lyase, putative / 3-hydroxy-3-methylglutarate-CoA lyase, putative / HMG-CoA lyase, putative | chr2:11429022-11432732 REVERSE'
3.0037	0.0123936	5.72747	3.86616	0.00930861	7.85261	-0.862455	3	3	AT5G39850.1	AT5G39850.1 | Ribosomal protein S4 | Chr5:15950053-15951171 FORWARD LENGTH=197	cytosol	'protein.synthesis.ribosomal protein.eukaryotic.40S subunit.S9'	'40S ribosomal protein S9 (RPS9C) | chr5:15950022-15951425 FORWARD'
-0.922472	0.147905	-0.765668	-0.0608834	0.908242	-0.00254482	-0.861589	4	5	AT5G52520.1	AT5G52520.1 | Symbols:ProRS-Org,OVA6,PRORS1,AtProRS-Org | PROLYL-TRNA SYNTHETASE 1,OVULE ABORTION 6,prolyl-tRNA synthetase organellar | Class II aaRS and biotin synthetases superfamily protein | Chr5:21311112-21313875 FORWARD LENGTH=543	plastid	'protein.aa activation.bifunctional aminoacyl-tRNA synthetase'	'Symbols: OVA6, PRORS1 | OVA6 (OVULE ABORTION 6); ATP binding / aminoacyl-tRNA ligase/ nucleotide binding / proline-tRNA ligase | chr5:21311063-21314180 FORWARD'
0.936876	0.1601	0.745388	1.79704	0.00168344	4.98463	-0.860164	4	5	AT2G17120.1	AT2G17120.1 | Symbols:LYM2,LYP1,CL-1 | lysM domain GPI-anchored protein 2 precursor,LysM-containing receptor protein 1,CEBiP-like 1 | lysm domain GPI-anchored protein 2 precursor | Chr2:7459156-7460648 FORWARD LENGTH=350	plasma membrane	'not assigned.no ontology'	'Symbols: LYM2 | LYM2 (LYSM DOMAIN GPI-ANCHORED PROTEIN 2 PRECURSOR) | chr2:7459047-7460819 FORWARD'
-0.451671	0.523172	-0.12708	0.406939	0.525083	0.11385	-0.85861	2	3	AT5G14790.1	AT5G14790.1 | ARM repeat superfamily protein | Chr5:4784058-4785508 FORWARD LENGTH=346	nucleus	'not assigned.unknown'	'binding | chr5:4782946-4785805 FORWARD'
3.86243	0.0262389	6.10671	4.72042	0.00482814	10.9335	-0.857989	2	2	AT1G02370.1	AT1G02370.1 | Tetratricopeptide repeat (TPR)-like superfamily protein | Chr1:474516-476383 FORWARD LENGTH=537	mitochondrion	'RNA.regulation of transcription.putative transcription regulator'	'pentatricopeptide (PPR) repeat-containing protein | chr1:474500-476511 FORWARD'
-0.119292	0.901956	-0.00534604	0.738663	0.0618649	0.892716	-0.857955	4	5	AT1G64880.1	AT1G64880.1 | Ribosomal protein S5 family protein | Chr1:24105713-24108780 FORWARD LENGTH=515	mitochondrion	'protein.synthesis.ribosomal protein.prokaryotic.unknown organellar.30S subunit.S5'	'ribosomal protein S5 family protein | chr1:24105642-24109146 FORWARD'
-1.46032	0.0199569	-2.48241	-0.602747	0.0644437	-0.717763	-0.857575	4	5	AT4G26300.4	AT4G26300.4 | Symbols:emb1027 | embryo defective 1027 | Arginyl-tRNA synthetase%2C class Ic | Chr4:13308400-13312204 REVERSE LENGTH=590;AT4G26300.2 | Symbols:emb1027 | embryo defective 1027 | Arginyl-tRNA synthetase%2C class Ic | Chr4:13308400-13312455		'protein.aa activation.arginine-tRNA ligase'	'Symbols: emb1027 | emb1027 (embryo defective 1027); ATP binding / aminoacyl-tRNA ligase/ arginine-tRNA ligase/ nucleotide binding | chr4:13307977-13313109 REVERSE'
-0.827763	0.145986	-0.691753	0.0285838	0.907458	0.00120548	-0.856347	4	5	AT5G03940.1	AT5G03940.1 | Symbols:SRP54CP,54CP,FFC,CPSRP54 | 54 CHLOROPLAST PROTEIN,chloroplast signal recognition particle 54 kDa subunit,SIGNAL RECOGNITION PARTICLE 54 KDA SUBUNIT CHLOROPLAST PROTEIN,FIFTY-FOUR CHLOROPLAST HOMOLOGUE | chloroplast signal recognition	plastid	'protein.targeting.chloroplast'	'Symbols: FFC, 54CP, CPSRP54, SRP54CP | CPSRP54 (CHLOROPLAST SIGNAL RECOGNITION PARTICLE 54 KDA SUBUNIT); 7S RNA binding / GTP binding / mRNA binding / signal sequence binding | chr5:1060134-1063319 REVERSE'
2.24276	0.00758166	4.75518	3.09822	1.18166e-05	15.2665	-0.85546	3	4	AT1G21720.1	AT1G21720.1 | Symbols:PBC1 | proteasome beta subunit C1 | proteasome beta subunit C1 | Chr1:7626394-7628070 FORWARD LENGTH=204	cytosol,nucleus	'protein.degradation.ubiquitin.proteasom'	'Symbols: PBC1 | PBC1 (PROTEASOME BETA SUBUNIT C1); peptidase/ threonine-type endopeptidase | chr1:7626283-7628262 FORWARD'
-0.196361	0.626726	-0.0398459	0.658353	0.0194892	1.12592	-0.854713	4	5	AT1G20010.1	AT1G20010.1 | Symbols:TUB5 | tubulin beta-5 chain | tubulin beta-5 chain | Chr1:6938033-6940481 REVERSE LENGTH=449	cytosol	'cell.organisation'	'Symbols: TUB5 | TUB5; structural constituent of cytoskeleton | chr1:6937795-6940582 REVERSE'
-0.753785	0.247035	-0.457729	0.0978006	0.799763	0.00949043	-0.851586	4	5	AT3G22330.1	AT3G22330.1 | Symbols:PMH2,ATRH53 | putative mitochondrial RNA helicase 2 | putative mitochondrial RNA helicase 2 | Chr3:7892641-7895145 FORWARD LENGTH=616	mitochondrion	'RNA.processing.RNA helicase'	'Symbols: PMH2 | PMH2 (putative mitochondrial RNA helicase 2); ATP binding / ATP-dependent helicase/ helicase/ nucleic acid binding | chr3:7892537-7895366 FORWARD'
2.44857	0.0214961	4.08333	3.29981	0.0300581	5.02244	-0.851244	2	4	AT1G16820.4	AT1G16820.4 | vacuolar ATP synthase catalytic subunit-related / V-ATPase-related / vacuolar proton pump-like protein | Chr1:5757199-5757522 REVERSE LENGTH=48;AT1G16820.3 | vacuolar ATP synthase catalytic subunit-related / V-ATPase-related / vacuolar pro		'transport.p- and v-ATPases'	'vacuolar ATP synthase catalytic subunit-related / V-ATPase-related / vacuolar proton pump-related | chr1:5756835-5758464 REVERSE'
-0.139784	0.858699	-0.009248	0.710756	0.35017	0.323906	-0.85054	2	2	AT2G13440.1	AT2G13440.1 | glucose-inhibited division family A protein | Chr2:5593270-5598296 REVERSE LENGTH=723	mitochondrion	'signalling.in sugar and nutrient physiology'	'glucose-inhibited division family A protein | chr2:5593060-5598296 REVERSE'
-1.06618	0.23321	-0.674093	-0.216744	0.643845	-0.0414456	-0.849433	4	5	AT3G54470.1	AT3G54470.1 | uridine 5-monophosphate synthase / UMP synthase (PYRE-F) (UMPS) | Chr3:20168285-20170245 REVERSE LENGTH=476	cytosol	'nucleotide metabolism.synthesis.pyrimidine.orotate phosphoribosyltransferase'	'uridine 5'-monophosphate synthase / UMP synthase (PYRE-F) (UMPS) | chr3:20168095-20170303 REVERSE'
2.97211	0.000495695	9.82218	3.82068	0.000729063	11.9864	-0.848574	4	5	AT2G24200.1	AT2G24200.1 | Symbols:LAP1,atLAP1 | leucyl aminopeptidase 1 | Cytosol aminopeptidase family protein | Chr2:10287017-10289450 REVERSE LENGTH=520;AT2G24200.2 | Symbols:LAP1,atLAP1 | leucyl aminopeptidase 1 | Cytosol aminopeptidase family protein | Chr2:1	cytosol	'protein.degradation'	'cytosol aminopeptidase | chr2:10286806-10289555 REVERSE'
-3.69351	0.000577769	-11.9605	-2.84718	7.29567e-05	-11.7786	-0.846324	4	5	AT1G18070.1	AT1G18070.1 | Translation elongation factor EF1A/initiation factor IF2gamma family protein | Chr1:6214236-6218211 REVERSE LENGTH=532;AT1G18070.2 | Translation elongation factor EF1A/initiation factor IF2gamma family protein | Chr1:6214236-6218211 REVER	cytosol	'signalling.G-proteins'	'EF-1-alpha-related GTP-binding protein, putative | chr1:6213725-6218335 REVERSE'
0.628558	0.644256	0.120018	1.47394	0.103099	1.4544	-0.845381	4	5	AT5G54100.1	AT5G54100.1 | Symbols:AtSLP2,SLP2 | stomatin-like protein 2 | SPFH/Band 7/PHB domain-containing membrane-associated protein family | Chr5:21954035-21956500 REVERSE LENGTH=401	mitochondrion	'not assigned.no ontology'	'band 7 family protein | chr5:21953787-21956564 REVERSE'
-0.703389	0.215701	-0.468562	0.136297	0.570985	0.0331712	-0.839686	4	5	AT1G09620.1	AT1G09620.1 | ATP binding/leucine-tRNA ligases/aminoacyl-tRNA ligase | Chr1:3113077-3116455 REVERSE LENGTH=1091	cytosol	'protein.aa activation.leucine-tRNA ligase'	'ATP binding / aminoacyl-tRNA ligase/ leucine-tRNA ligase/ nucleotide binding | chr1:3112778-3116699 REVERSE'
-2.31298	0.00172914	-6.38884	-1.4744	0.0047856	-3.42071	-0.838576	4	5	AT5G24490.1	AT5G24490.1 | 30S ribosomal protein | Chr5:8365690-8367178 FORWARD LENGTH=308	plastid	'protein.synthesis.ribosomal protein.prokaryotic.chloroplast.30S subunit.S30A'	'30S ribosomal protein, putative | chr5:8365601-8367460 FORWARD'
-2.46559	0.0129811	-4.6518	-1.62756	0.0050093	-3.74375	-0.838033	3	5	AT2G21385.5	AT2G21385.5 | Symbols:AtCGLD11,BFA3,CGLD11 | CONSERVED IN THE GREEN LINEAGE AND DIATOMS 11,biogenesis factors required for ATP synthase 3 | hypothetical protein | Chr2:9150162-9151752 FORWARD LENGTH=252;AT2G21385.3 | Symbols:AtCGLD11,BFA3,CGLD11 | CONSE		'not assigned.unknown'	'unknown protein | chr2:9149643-9151898 FORWARD'
-4.10077	0.00443751	-9.64854	-3.26314	0.000192334	-12.1257	-0.837625	2	5	AT5G52440.1	AT5G52440.1 | Symbols:HCF106 | HIGH CHLOROPHYLL FLUORESCENCE 106 | Bacterial sec-independent translocation protein mttA/Hcf106 | Chr5:21286896-21288613 FORWARD LENGTH=260	plastid	'protein.targeting.chloroplast'	'Symbols: HCF106 | HCF106; proton motive force dependent protein transmembrane transporter | chr5:21286760-21288904 FORWARD'
-2.93707	0.00858108	-6.06934	-2.10023	0.000944436	-6.35283	-0.836842	3	5	AT1G25350.1	AT1G25350.1 | Symbols:OVA9 | ovule abortion 9 | glutamine-tRNA ligase%2C putative / glutaminyl-tRNA synthetase%2C putative / GlnRS | Chr1:8889280-8894205 REVERSE LENGTH=795;AT1G25350.2 | Symbols:OVA9 | ovule abortion 9 | glutamine-tRNA ligase%2C putativ	cytosol	'protein.aa activation.glutamine-tRNA ligase'	'Symbols: OVA9 | OVA9 (ovule abortion 9); glutamine-tRNA ligase | chr1:8889110-8894258 REVERSE'
-2.10197	0.0341207	-3.08355	-1.26559	0.0286739	-1.95219	-0.836377	2	3	AT3G62940.5	AT3G62940.5 | Symbols:OTU5 | ovarian tumor domain (OTU)-containing DUB (deubiquitilating enzyme) 5 | Cysteine proteinases superfamily protein | Chr3:23263106-23264197 REVERSE LENGTH=316;AT3G62940.1 | Symbols:OTU5 | ovarian tumor domain (OTU)-containing		'protein.degradation.cysteine protease'	'OTU-like cysteine protease family protein | chr3:23262950-23264709 REVERSE'
			0.835851	0.479713	0.266652	-0.835851	0	2	AT4G14600.1	AT4G14600.1 | Target SNARE coiled-coil domain protein | Chr4:8376562-8378078 FORWARD LENGTH=137;AT1G29060.2 | Symbols:AtSFT12 | | Target SNARE coiled-coil domain protein | Chr1:10148103-10149459 FORWARD LENGTH=93;AT1G29060.1 | Symbols:AtSFT12 | | Ta	cytosol	'not assigned.unknown'	'FUNCTIONS IN: molecular_function unknown; INVOLVED IN: biological_process unknown; LOCATED IN: plasma membrane; EXPRESSED IN: 23 plant structures; EXPRESSED DURING: 13 growth stages; CONTAINS InterPro DOMAIN/s: Target SNARE coiled-coil region (InterPro:IPR000727); BEST Arabidopsis thaliana protein match is: unknown protein (TAIR:AT1G29060.1); Has 95 Blast hits to 95 proteins in 38 species: Archa…
-2.31596	0.0374777	-3.30309	-1.48025	0.0153771	-2.68389	-0.835709	4	5	AT3G12260.1	AT3G12260.1 | LYR family of Fe/S cluster biogenesis protein | Chr3:3909252-3910337 REVERSE LENGTH=133	mitochondrion	'mitochondrial electron transport / ATP synthesis.NADH-DH.complex I'	'complex 1 family protein / LVR family protein | chr3:3908940-3910420 REVERSE'
3.65885	0.00277648	9.35387	4.49079	0.000286007	15.9137	-0.831945	3	5	AT5G10770.1	AT5G10770.1 | Eukaryotic aspartyl protease family protein | Chr5:3403331-3405331 REVERSE LENGTH=474	extracellular	'RNA.regulation of transcription.unclassified'	'chloroplast nucleoid DNA-binding protein, putative | chr5:3403110-3405448 REVERSE'
-4.05987	0.00615091	-8.97661	-3.22833	1.06591e-05	-16.0521	-0.831538	3	5	AT5G14660.3	AT5G14660.3 | Symbols:ATDEF2,DEF2,PDF1B | peptide deformylase 1B | peptide deformylase 1B | Chr5:4727129-4728671 REVERSE LENGTH=273;AT5G14660.2 | Symbols:ATDEF2,DEF2,PDF1B | peptide deformylase 1B | peptide deformylase 1B | Chr5:4727129-4728671 REVERSE		'misc.misc2'	'Symbols: PDF1B, DEF2, ATDEF2 | PDF1B (PEPTIDE DEFORMYLASE 1B); iron ion binding / peptide deformylase | chr5:4726641-4728746 REVERSE'
1.36169	0.180848	1.01131	2.19313	0.00051151	7.2179	-0.831436	4	5	AT2G47390.1	AT2G47390.1 | Prolyl oligopeptidase family protein | Chr2:19442278-19446253 REVERSE LENGTH=961	plastid	'not assigned.unknown'	'serine-type endopeptidase/ serine-type peptidase | chr2:19441992-19446365 REVERSE'
1.41251	0.030375	2.14346	2.24352	0.00159714	6.27436	-0.83101	3	3	AT1G43710.1	AT1G43710.1 | Symbols:EMB1075,ATSDC1,SDC1 | Arabidopsis thaliana serine decarboxylase 1,serine decarboxylase 1,embryo defective 1075 | Pyridoxal phosphate (PLP)-dependent transferases superfamily protein | Chr1:16486534-16488298 REVERSE LENGTH=482	cytosol	'amino acid metabolism.degradation.histidine'	'Symbols: emb1075 | emb1075 (embryo defective 1075); carboxy-lyase/ catalytic/ pyridoxal phosphate binding | chr1:16486320-16488384 REVERSE'
3.14281	0.207496	2.14651	3.97351	0.0353187	5.76952	-0.830704	2	3	AT1G74010.1	AT1G74010.1 | Calcium-dependent phosphotriesterase superfamily protein | Chr1:27832432-27834017 REVERSE LENGTH=325	extracellular	'secondary metabolism.N misc.alkaloid-like'	'strictosidine synthase family protein | chr1:27832158-27834113 REVERSE'
-1.58751	0.0492204	-2.07623	-0.758173	0.0854146	-0.810084	-0.829334	4	5	AT3G06860.1	AT3G06860.1 | Symbols:ATMFP2,MFP2 | MULTIFUNCTIONAL PROTEIN 2,multifunctional protein 2 | multifunctional protein 2 | Chr3:2161926-2166009 FORWARD LENGTH=725	peroxisome	'lipid metabolism.lipid degradation.beta-oxidation.multifunctional'	'Symbols: MFP2, ATMFP2 | MFP2 (MULTIFUNCTIONAL PROTEIN 2); 3-hydroxyacyl-CoA dehydrogenase/ enoyl-CoA hydratase | chr3:2161869-2166349 FORWARD'
2.01166	0.0100465	4.01928	2.84072	0.000332115	9.88203	-0.829053	4	5	AT4G30000.1	AT4G30000.1 | Dihydropterin pyrophosphokinase / Dihydropteroate synthase | Chr4:14670524-14672397 REVERSE LENGTH=554;AT4G30000.2 | Dihydropterin pyrophosphokinase / Dihydropteroate synthase | Chr4:14670417-14672397 REVERSE LENGTH=561	mitochondrion	'C1-metabolism.dihydropteridine diphosphokinase'	'dihydropterin pyrophosphokinase, putative / dihydropteroate synthase, putative / DHPS, putative | chr4:14670156-14672669 REVERSE'
0.830058	0.236662	0.519509	1.65825	0.0064144	3.63628	-0.828192	4	5	AT2G39800.4	AT2G39800.4 | Symbols:P5CS1,ATP5CS | delta1-pyrroline-5-carboxylate synthase 1 | delta1-pyrroline-5-carboxylate synthase 1 | Chr2:16598516-16602939 REVERSE LENGTH=717;AT2G39800.1 | Symbols:P5CS1,ATP5CS | delta1-pyrroline-5-carboxylate synthase 1 | delta	cytosol	'amino acid metabolism.synthesis.glutamate family.proline.delta 1-pyrroline-5-carboxylate synthetase'	'Symbols: P5CS1, ATP5CS | P5CS1 (DELTA1-PYRROLINE-5-CARBOXYLATE SYNTHASE 1); delta1-pyrroline-5-carboxylate synthetase | chr2:16598164-16603319 REVERSE'
-0.229552	0.678439	-0.038677	0.597687	0.2396	0.370873	-0.827239	3	5	AT1G18270.4	AT1G18270.4 | ketose-bisphosphate aldolase class-II family protein | Chr1:6283964-6293772 REVERSE LENGTH=1314;AT1G18270.1 | ketose-bisphosphate aldolase class-II family protein | Chr1:6283634-6293772 REVERSE LENGTH=1373;AT1G18270.2 | ketose-bisphospha		'not assigned.no ontology'	'ketose-bisphosphate aldolase class-II family protein | chr1:6283412-6293871 REVERSE'
2.5275	0.0563282	3.15754	3.35366	0.00207525	8.99762	-0.826155	4	4	AT3G20250.1	AT3G20250.1 | Symbols:APUM5,PUM5 | pumilio 5 | pumilio 5 | Chr3:7059098-7062660 REVERSE LENGTH=913;AT3G20250.3 | Symbols:APUM5,PUM5 | pumilio 5 | pumilio 5 | Chr3:7059098-7062660 REVERSE LENGTH=949;AT3G20250.2 | Symbols:APUM5,PUM5 | pumilio 5 | pumili	cytosol,nucleus	'not assigned.no ontology.pumilio/Puf RNA-binding domain-containing protein'	'Symbols: APUM5 | APUM5 (Arabidopsis Pumilio 5); RNA binding / binding | chr3:7058902-7063240 REVERSE'
-1.21997	0.0267422	-1.91877	-0.394948	0.181423	-0.292778	-0.825021	4	5	AT5G59290.4	AT5G59290.4 | Symbols:ATUXS3,UXS3 | UDP-glucuronic acid decarboxylase 3 | UDP-glucuronic acid decarboxylase 3 | Chr5:23915814-23917554 REVERSE LENGTH=313;AT5G59290.3 | Symbols:ATUXS3,UXS3 | UDP-glucuronic acid decarboxylase 3 | UDP-glucuronic acid decar		'cell wall.precursor synthesis.UXS'	'Symbols: UXS3, ATUXS3 | UXS3 (UDP-GLUCURONIC ACID DECARBOXYLASE 3); UDP-glucuronate decarboxylase/ catalytic | chr5:23915530-23917998 REVERSE'
-0.42853	0.505008	-0.127146	0.394093	0.137871	0.339127	-0.822623	4	5	AT4G01800.1	AT4G01800.1 | Symbols:SECA1,AGY1,AtcpSecA | Arabidopsis thaliana chloroplast SecA,Albino or Glassy Yellow 1 | Albino or Glassy Yellow 1 | Chr4:770926-776131 REVERSE LENGTH=1022;AT4G01800.3 | Symbols:SECA1,AGY1,AtcpSecA | Arabidopsis thaliana chloroplast	plastid	'protein.targeting.chloroplast'	'preprotein translocase secA subunit, putative | chr4:770722-776131 REVERSE'
-0.752467	0.424855	-0.279737	0.069078	0.929521	0.00219258	-0.821545	4	5	AT5G48030.1	AT5G48030.1 | Symbols:GFA2 | gametophytic factor 2 | gametophytic factor 2 | Chr5:19466298-19469753 REVERSE LENGTH=456	mitochondrion	'stress.abiotic.heat'	'Symbols: GFA2 | GFA2 (GAMETOPHYTIC FACTOR 2); heat shock protein binding / unfolded protein binding | chr5:19466011-19469902 REVERSE'
-1.56948	0.0813853	-1.70988	-0.748401	0.265671	-0.430821	-0.821078	4	5	AT5G08650.1	AT5G08650.1 | Small GTP-binding protein | Chr5:2806533-2813220 REVERSE LENGTH=681;AT5G08650.2 | Small GTP-binding protein | Chr5:2807257-2813220 REVERSE LENGTH=612	plastid	'signalling.G-proteins'	'GTP-binding protein LepA, putative | chr5:2806323-2813264 REVERSE'
-0.885979	0.120808	-0.813243	-0.0672247	0.916838	-0.00253486	-0.818755	4	5	AT5G49030.3	AT5G49030.3 | Symbols:OVA2 | ovule abortion 2 | tRNA synthetase class I (I%2C L%2C M and V) family protein | Chr5:19875091-19883251 REVERSE LENGTH=1279;AT5G49030.1 | Symbols:OVA2 | ovule abortion 2 | tRNA synthetase class I (I%2C L%2C M and V) family pr	plasma membrane	'protein.aa activation.isoleucine-tRNA ligase'	'Symbols: OVA2 | OVA2 (ovule abortion 2); ATP binding / aminoacyl-tRNA ligase/ catalytic/ isoleucine-tRNA ligase/ nucleotide binding | chr5:19874944-19882462 REVERSE'
0.151275	0.820494	0.0129982	0.968877	0.334394	0.460935	-0.817602	2	4	AT4G39680.2	AT4G39680.2 | SAP domain-containing protein | Chr4:18414604-18416938 REVERSE LENGTH=633;AT4G39680.1 | SAP domain-containing protein | Chr4:18414604-18416938 REVERSE LENGTH=633	nucleus	'RNA.regulation of transcription.putative transcription regulator'	'SAP domain-containing protein | chr4:18414306-18417530 REVERSE'
-1.60204	0.149579	-1.32189	-0.784683	0.0417634	-1.08224	-0.817353	4	5	AT1G54570.1	AT1G54570.1 | Symbols:PES1 | phytyl ester synthase 1 | Esterase/lipase/thioesterase family protein | Chr1:20380649-20384953 REVERSE LENGTH=704	plastid	'lipid metabolism.unassigned'	'esterase/lipase/thioesterase family protein | chr1:20380478-20385125 REVERSE'
-2.31077	0.218538	-1.5262	-1.49348	0.115831	-1.39816	-0.817289	3	5	AT2G35010.2	AT2G35010.2 | Symbols:ATO1,TO1 | thioredoxin O1 | thioredoxin O1 | Chr2:14754398-14755888 FORWARD LENGTH=194;AT2G35010.1 | Symbols:ATO1,TO1 | thioredoxin O1 | thioredoxin O1 | Chr2:14754398-14755888 FORWARD LENGTH=194	mitochondrion	'redox.thioredoxin'	'Symbols: ATO1 | ATO1 (Arabidopsis thioredoxin O1) | chr2:14754271-14756129 FORWARD'
3.99498	0.00523307	9.11353	4.81122	0.0160034	8.63993	-0.816236	2	2	AT1G48760.3	AT1G48760.3 | Symbols:PAT4,delta-ADR | delta-adaptin,PROTEIN-AFFECTED TRAFFICKING 4 | delta-adaptin | Chr1:18036652-18039261 REVERSE LENGTH=869;AT1G48760.2 | Symbols:PAT4,delta-ADR | delta-adaptin,PROTEIN-AFFECTED TRAFFICKING 4 | delta-adaptin | Chr1:1	cytosol	'cell.vesicle transport'	'Symbols: delta-ADR | delta-ADR (delta-adaptin); binding / clathrin binding / protein binding / protein transporter | chr1:18035986-18039405 REVERSE'
2.01281	0.128796	1.7916	2.82785	0.000805372	8.74937	-0.815034	4	5	AT3G20680.1	AT3G20680.1 | plant/protein (DUF1995) | Chr3:7230147-7231163 REVERSE LENGTH=338	plastid	'not assigned.unknown'	'unknown protein | chr3:7230068-7231194 REVERSE'
5.40839	0.00238086	14.1876	6.22281	4.34858e-05	27.1417	-0.814417	3	4	AT4G03020.3	AT4G03020.3 | transducin family protein / WD-40 repeat family protein | Chr4:1331704-1334472 REVERSE LENGTH=493;AT4G03020.2 | transducin family protein / WD-40 repeat family protein | Chr4:1331704-1334472 REVERSE LENGTH=493;AT4G03020.1 | transducin fa		'development.unspecified'	'transducin family protein / WD-40 repeat family protein | chr4:1331399-1335297 REVERSE'
-2.69492	0.00175779	-7.4246	-1.88174	0.000981754	-5.66026	-0.813185	4	5	AT1G18500.1	AT1G18500.1 | Symbols:MAML-4,IPMS1 | methylthioalkylmalate synthase-like 4,ISOPROPYLMALATE SYNTHASE 1 | methylthioalkylmalate synthase-like 4 | Chr1:6369347-6372861 FORWARD LENGTH=631	plastid	'amino acid metabolism.synthesis.branched chain group.leucine specific.2-isopropylmalate synthase'	'Symbols: MAML-4, IPMS1 | MAML-4 (METHYLTHIOALKYLMALATE SYNTHASE-LIKE 4); 2-isopropylmalate synthase | chr1:6369347-6373025 FORWARD'
-0.0583601	0.95543	-0.0011556	0.754403	0.0688694	0.876596	-0.812763	3	5	AT2G25800.1	AT2G25800.1 | elongation factor Ts (DUF810) | Chr2:11006138-11009728 REVERSE LENGTH=987	nucleus	'not assigned.unknown'	'INVOLVED IN: biological_process unknown; EXPRESSED IN: 23 plant structures; EXPRESSED DURING: 13 growth stages; CONTAINS InterPro DOMAIN/s: Munc13 homology 1 (InterPro:IPR014770), Protein of unknown function DUF810 (InterPro:IPR008528), Munc13 homology 2 (InterPro:IPR014772); BEST Arabidopsis thaliana protein match is: unknown protein (TAIR:AT2G20010.2); Has 242 Blast hits to 156 proteins in 35 …
-2.06654	0.133608	-1.80651	-1.25515	0.0130665	-2.36451	-0.811391	2	3	AT2G35190.1	AT2G35190.1 | Symbols:ATNPSN11,NPSN11,NSPN11 | novel plant snare 11 | Putative plant snare 11 | Chr2:14831087-14832979 FORWARD LENGTH=265	cytosol	'cell.vesicle transport'	'Symbols: NPSN11, ATNPSN11, NSPN11 | NPSN11 (NOVEL PLANT SNARE 11); SNAP receptor/ protein transporter | chr2:14830626-14833319 FORWARD'
0.869504	0.286113	0.472543	1.68024	0.000296391	5.92812	-0.810739	4	5	AT1G53280.1	AT1G53280.1 | Symbols:AtDJ1B,DJ-1b,DJ1B | DJ-1 homolog B | Class I glutamine amidotransferase-like superfamily protein | Chr1:19864942-19867341 REVERSE LENGTH=438;AT1G53280.2 | Symbols:AtDJ1B,DJ-1b,DJ1B | DJ-1 homolog B | Class I glutamine amidotransfer	plastid	'not assigned.no ontology'	'DJ-1 family protein | chr1:19864770-19867389 REVERSE'
-0.557845	0.298669	-0.292762	0.250888	0.562828	0.0626276	-0.808732	4	5	AT3G56650.1	AT3G56650.1 | Symbols:PPD6 | PsbP-domain protein 6 | thylakoid lumenal protein (Mog1/PsbP/DUF1795-like photosystem II reaction center PsbP family protein) | Chr3:20984807-20985913 FORWARD LENGTH=262	plastid	'PS.lightreaction.photosystem II.PSII polypeptide subunits'	'thylakoid lumenal 20 kDa protein | chr3:20984752-20986131 FORWARD'
-4.97119	0.00674755	-10.7917	-4.16275	0.00331017	-10.3242	-0.808443	3	5	AT4G25100.5	AT4G25100.5 | Symbols:FSD1,ATFSD1 | ARABIDOPSIS FE SUPEROXIDE DISMUTASE 1,Fe superoxide dismutase 1 | Fe superoxide dismutase 1 | Chr4:12884649-12886501 REVERSE LENGTH=212;AT4G25100.3 | Symbols:FSD1,ATFSD1 | ARABIDOPSIS FE SUPEROXIDE DISMUTASE 1,Fe supe	plastid	'redox.dismutases and catalases'	'Symbols: FSD1 | FSD1 (FE SUPEROXIDE DISMUTASE 1); copper ion binding / superoxide dismutase | chr4:12884300-12886695 REVERSE'
			0.807726	0.518389	0.23048	-0.807726	1	2	AT2G15240.1	AT2G15240.1 | UNC-50 family protein | Chr2:6615980-6618862 REVERSE LENGTH=252	mitochondrion	'not assigned.no ontology'	'UNC-50 family protein | chr2:6615525-6618974 REVERSE'
0.839899	0.412267	0.323211	1.64716	0.0103085	3.27259	-0.807264	4	5	AT4G09750.1	AT4G09750.1 | NAD(P)-binding Rossmann-fold superfamily protein | Chr4:6146770-6148698 FORWARD LENGTH=322	mitochondrion	'misc.short chain dehydrogenase/reductase (SDR)'	'short-chain dehydrogenase/reductase (SDR) family protein | chr4:6146690-6148814 FORWARD'
-1.40764	0.0628916	-1.69115	-0.601955	0.117509	-0.559776	-0.805685	4	5	AT5G54600.1	AT5G54600.1 | Symbols:RPL24,SVR8 | SUPPRESSOR OF VARIEGATION 8,plastid ribosomal protein L24 | Translation protein SH3-like family protein | Chr5:22183046-22184403 FORWARD LENGTH=198;AT5G54600.2 | Symbols:RPL24,SVR8 | SUPPRESSOR OF VARIEGATION 8,plastid	plastid	'protein.synthesis.ribosomal protein.prokaryotic.chloroplast.50S subunit.L24'	'50S ribosomal protein L24, chloroplast (CL24) | chr5:22182978-22184567 FORWARD'
2.3503	0.153767	1.91112	3.15411	0.0799631	3.46041	-0.803816	4	5	AT1G47710.1	AT1G47710.1 | Symbols:AtSERPIN1,SERPIN1 | | Serine protease inhibitor (SERPIN) family protein | Chr1:17558271-17560061 FORWARD LENGTH=391;AT1G47710.2 | Symbols:AtSERPIN1,SERPIN1 | | Serine protease inhibitor (SERPIN) family protein | Chr1:17557124-17	golgi,plasma membrane	'protein.degradation.serine protease'	'serpin, putative / serine protease inhibitor, putative | chr1:17558209-17560269 FORWARD'
-0.415771	0.593704	-0.094143	0.38716	0.19076	0.278567	-0.802931	4	5	AT2G14120.2	AT2G14120.2 | Symbols:DRP3B | dynamin related protein | dynamin related protein | Chr2:5954253-5960015 REVERSE LENGTH=780;AT2G14120.1 | Symbols:DRP3B | dynamin related protein | dynamin related protein | Chr2:5954253-5960015 REVERSE LENGTH=780;AT2G1412	cytosol	'misc.dynamin'	'Symbols: DRP3B | dynamin-like protein 2b (ADL2b) | chr2:5953940-5960108 REVERSE'
-1.32989	0.0245431	-2.14122	-0.528942	0.234807	-0.332857	-0.80095	4	5	AT5G20080.1	AT5G20080.1 | FAD/NAD(P)-binding oxidoreductase | Chr5:6782708-6786360 FORWARD LENGTH=328	mitochondrion	'redox.misc'	'NADH-cytochrome b5 reductase, putative | chr5:6782566-6786664 FORWARD'
-2.25178	0.0278677	-3.50129	-1.45126	0.162532	-1.14513	-0.800524	2	2	AT3G30775.2	AT3G30775.2 | Symbols:ERD5,PDH1,ATPOX,PRO1,PRODH,AT-POX,ATPDH | ARABIDOPSIS THALIANA PROLINE OXIDASE,PROLINE DEHYDROGENASE,EARLY RESPONSIVE TO DEHYDRATION 5,proline dehydrogenase 1 | Methylenetetrahydrofolate reductase family protein | Chr3:12448880-1245		'amino acid metabolism.degradation.glutamate family.proline'	'Symbols: ERD5, PRODH, AT-POX, ATPOX, ATPDH, PRO1 | ERD5 (EARLY RESPONSIVE TO DEHYDRATION 5); proline dehydrogenase | chr3:12448636-12451248 REVERSE'
2.45077	0.00208297	6.57129	3.24813	0.000116793	12.7736	-0.797364	4	5	AT1G55980.2	AT1G55980.2 | FAD/NAD(P)-binding oxidoreductase family protein | Chr1:20938899-20940614 REVERSE LENGTH=328;AT1G56000.1 | FAD/NAD(P)-binding oxidoreductase family protein | Chr1:20944149-20946101 FORWARD LENGTH=384;AT1G55980.1 | FAD/NAD(P)-binding oxid		'not assigned.unknown'	'electron carrier/ oxidoreductase | chr1:20938899-20941813 REVERSE'
3.96916	0.00300989	10.008	4.76473	0.00237334	12.5057	-0.795566	3	4	AT5G20970.1	AT5G20970.1 | HSP20-like chaperones superfamily protein | Chr5:7123132-7124001 FORWARD LENGTH=249	cytosol	'stress.abiotic.heat'	'heat shock family protein | chr5:7122800-7124001 FORWARD'
-3.00509	0.00900918	-6.14636	-2.21061	0.0237947	-3.58896	-0.794486	4	3	AT3G49680.2	AT3G49680.2 | Symbols:BCAT3,ATBCAT-3 | branched-chain aminotransferase 3 | branched-chain aminotransferase 3 | Chr3:18422768-18425473 FORWARD LENGTH=411;AT3G49680.1 | Symbols:BCAT3,ATBCAT-3 | branched-chain aminotransferase 3 | branched-chain aminotrans	plastid	'Co-factor and vitamine metabolism.pantothenate.branched-chain amino acid aminotransferase'	'Symbols: ATBCAT-3, BCAT3 | BCAT3 (BRANCHED-CHAIN AMINOTRANSFERASE 3); branched-chain-amino-acid transaminase/ catalytic | chr3:18422649-18425693 FORWARD'
-0.162294	0.7064	-0.0244981	0.631519	0.0473305	0.836673	-0.793812	4	5	AT2G39770.3	AT2G39770.3 | Symbols:CYT1,EMB101,GMP1,VTC1,SOZ1 | GDP-MANNOSE PYROPHOSPHORYLASE 1,CYTOKINESIS DEFECTIVE 1,SENSITIVE TO OZONE 1,EMBRYO DEFECTIVE 101,VITAMIN C DEFECTIVE 1 | Glucose-1-phosphate adenylyltransferase family protein | Chr2:16589401-16590741 F		'cell wall.precursor synthesis.NDP sugar pyrophosphorylase.GDP mannose'	'Symbols: CYT1, VTC1, SOZ1, EMB101, GMP1 | CYT1 (CYTOKINESIS DEFECTIVE 1); mannose-1-phosphate guanylyltransferase/ nucleotidyltransferase | chr2:16588702-16590985 FORWARD'
-1.45935	0.16311	-1.14927	-0.666665	0.293782	-0.354649	-0.792684	4	4	AT5G56500.2	AT5G56500.2 | Symbols:Cpn60beta3 | chaperonin-60beta3 | TCP-1/cpn60 chaperonin family protein | Chr5:22874058-22876966 FORWARD LENGTH=597;AT5G56500.1 | Symbols:Cpn60beta3 | chaperonin-60beta3 | TCP-1/cpn60 chaperonin family protein | Chr5:22874058-2287	plastid	'protein.folding'	'ATP binding / protein binding | chr5:22873791-22877402 FORWARD'
-1.64482	0.0281719	-2.54978	-0.855209	0.0487672	-1.12192	-0.789614	4	5	ATCG00380.1	ATCG00380.1 | Symbols:RPS4 | chloroplast ribosomal protein S4 | chloroplast ribosomal protein S4 | ChrC:45223-45828 REVERSE LENGTH=201	plastid	'protein.synthesis.ribosomal protein.prokaryotic.chloroplast.30S subunit.S4'	'Symbols: RPS4 | Chloroplast encoded ribosomal protein S4 | chrC:45223-45828 REVERSE'
-1.26288	0.103365	-1.24473	-0.474566	0.20216	-0.329494	-0.788318	4	5	AT1G27650.1	AT1G27650.1 | Symbols:ATU2AF35A | | U2 snRNP auxiliary factor small subunit | Chr1:9615152-9616042 FORWARD LENGTH=296;AT1G27650.2 | Symbols:ATU2AF35A | | U2 snRNP auxiliary factor small subunit | Chr1:9615302-9616042 FORWARD LENGTH=246	nucleus	'RNA.processing.splicing'	'Symbols: ATU2AF35A | ATU2AF35A; RNA binding / nucleic acid binding / nucleotide binding / zinc ion binding | chr1:9614551-9616357 FORWARD'
-0.531362	0.312528	-0.268397	0.254051	0.633924	0.0502927	-0.785414	4	5	AT5G25940.1	AT5G25940.1 | early nodulin-like protein | Chr5:9054252-9055151 REVERSE LENGTH=115	mitochondrion	'development.unspecified'	'early nodulin-related | chr5:9054122-9055251 REVERSE'
-1.11538	0.0916422	-1.15766	-0.330984	0.460311	-0.111525	-0.784401	3	3	AT3G07630.3	AT3G07630.3 | Symbols:AtADT2,ADT2 | arogenate dehydratase 2,Arabidopsis thaliana arogenate dehydratase 2 | arogenate dehydratase 2 | Chr3:2435457-2437530 FORWARD LENGTH=381;AT3G07630.2 | Symbols:AtADT2,ADT2 | arogenate dehydratase 2,Arabidopsis thaliana		'amino acid metabolism.synthesis.aromatic aa.phenylalanine.arogenate dehydratase / prephenate dehydratase'	'Symbols: ADT2 | ADT2 (arogenate dehydratase 2); arogenate dehydratase/ prephenate dehydratase | chr3:2435445-2437965 FORWARD'
-1.59601	0.0152594	-2.89909	-0.812015	0.0073704	-1.73163	-0.783993	4	5	AT3G11830.1	AT3G11830.1 | TCP-1/cpn60 chaperonin family protein | Chr3:3732734-3736156 FORWARD LENGTH=557;AT3G11830.2 | TCP-1/cpn60 chaperonin family protein | Chr3:3732734-3736156 FORWARD LENGTH=555	cytosol	'protein.folding'	'chaperonin, putative | chr3:3732661-3736374 FORWARD'
1.63451	0.144581	1.37281	2.41828	0.00128764	6.98934	-0.783772	4	5	AT5G66420.2	AT5G66420.2 | TIM-barrel signal transduction protein | Chr5:26521893-26524986 REVERSE LENGTH=754;AT5G66420.1 | TIM-barrel signal transduction protein | Chr5:26521893-26524537 REVERSE LENGTH=655;AT5G66420.3 | TIM-barrel signal transduction protein | C	cytosol	'not assigned.unknown'	'LOCATED IN: cellular_component unknown; EXPRESSED IN: 23 plant structures; EXPRESSED DURING: 13 growth stages; CONTAINS InterPro DOMAIN/s: Uncharacterised conserved protein UCP033271 (InterPro:IPR008322), TIM-barrel signal transduction protein, predicted (InterPro:IPR009215); Has 820 Blast hits to 818 proteins in 200 species: Archae - 4; Bacteria - 603; Metazoa - 0; Fungi - 61; Plants - 24; Viru…
4.48844	0.0385015	6.349	5.26879	0.00351093	12.9327	-0.780351	4	5	AT1G26560.1	AT1G26560.1 | Symbols:BGLU40 | beta glucosidase 40 | beta glucosidase 40 | Chr1:9178513-9181726 FORWARD LENGTH=510	vacuole	'misc.gluco-, galacto- and mannosidases'	'Symbols: BGLU40 | BGLU40 (BETA GLUCOSIDASE 40); catalytic/ cation binding / hydrolase, hydrolyzing O-glycosyl compounds | chr1:9178378-9181835 FORWARD'
1.75186	0.00585856	3.91052	2.53121	8.39189e-05	10.3176	-0.779352	4	5	AT4G21160.4	AT4G21160.4 | Symbols:AGD12,ZAC | ARF-GAP domain 12 | Calcium-dependent ARF-type GTPase activating protein family | Chr4:11284694-11286532 FORWARD LENGTH=337;AT4G21160.3 | Symbols:AGD12,ZAC | ARF-GAP domain 12 | Calcium-dependent ARF-type GTPase activat	cytosol	'RNA.regulation of transcription.C2H2 zinc finger family'	'Symbols: ZAC, AGD12 | ZAC; ARF GTPase activator/ phospholipid binding | chr4:11284147-11286767 FORWARD'
-0.958619	0.185389	-0.701629	-0.179549	0.827577	-0.0147574	-0.779071	3	5	AT1G29930.1	AT1G29930.1 | Symbols:LHCB1.3,AB140,CAB140,CAB1 | LIGHT-HARVESTING CHLOROPHYLL A/B-PROTEIN 1.3,CHLOROPHYLL A/B PROTEIN 140,chlorophyll A/B binding protein 1 | chlorophyll A/B binding protein 1 | Chr1:10478071-10478874 FORWARD LENGTH=267	plastid	'PS.lightreaction.photosystem II.LHC-II'	'Symbols: CAB1, AB140, CAB140, LHCB1.3 | CAB1 (CHLOROPHYLL A/B BINDING PROTEIN 1); chlorophyll binding | chr1:10478005-10479048 FORWARD'
-0.491609	0.691194	-0.0788541	0.286847	0.463965	0.0956679	-0.778457	4	5	AT5G23140.1	AT5G23140.1 | Symbols:CLPP2,NCLPP7 | nuclear-encoded CLP protease P7 | nuclear-encoded CLP protease P7 | Chr5:7783811-7784826 FORWARD LENGTH=241	mitochondrion	'protein.degradation.serine protease'	'Symbols: CLPP2, NCLPP7 | NCLPP7 (NUCLEAR-ENCODED CLP PROTEASE P7); serine-type endopeptidase | chr5:7783738-7785497 FORWARD'
0.596246	0.251012	0.357929	1.37425	0.00812013	2.87279	-0.778008	4	5	AT4G15630.1	AT4G15630.1 | Symbols:CASPL1E1 | CASP-like protein 1E1 | Uncharacterized protein family (UPF0497) | Chr4:8917527-8918683 FORWARD LENGTH=190	plasma membrane	'not assigned.no ontology'	'integral membrane family protein | chr4:8917430-8918852 FORWARD'
-0.705483	0.291815	-0.377357	0.0723076	0.85884	0.00477866	-0.777791	4	5	AT1G64500.1	AT1G64500.1 | Glutaredoxin family protein | Chr1:23953270-23954376 FORWARD LENGTH=368	nucleus	'redox.glutaredoxins'	'glutaredoxin family protein | chr1:23953233-23954492 FORWARD'
1.92914	0.0521275	2.47495	2.70226	3.2329e-05	12.1342	-0.77312	4	5	AT2G34430.1	AT2G34430.1 | Symbols:LHCB1.4,LHB1B1 | light-harvesting chlorophyll-protein complex II subunit B1,LIGHT-HARVESTING CHLOROPHYLL-PROTEIN COMPLEX II SUBUNIT B1 | light-harvesting chlorophyll-protein complex II subunit B1 | Chr2:14524818-14525618 FORWARD LEN	plastid	'PS.lightreaction.photosystem II.LHC-II'	'Symbols: LHB1B1, LHCB1.4 | LHB1B1; chlorophyll binding | chr2:14524756-14525763 FORWARD'
3.56173	0.0108785	6.99322	4.33467	0.00168252	12.0245	-0.772937	3	5	AT1G20190.2	AT1G20190.2 | Symbols:EXPA11,ATHEXP ALPHA 1.14,ATEXP11,EXP11,ATEXPA11 | EXPANSIN 11,expansin 11 | expansin 11 | Chr1:6998762-6999449 REVERSE LENGTH=193;AT1G20190.1 | Symbols:EXPA11,ATHEXP ALPHA 1.14,ATEXP11,EXP11,ATEXPA11 | EXPANSIN 11,expansin 11 | e		'cell wall.modification'	'Symbols: ATEXPA11, EXP11, ATEXP11, ATHEXP ALPHA 1.14 | ATEXPA11 (ARABIDOPSIS THALIANA EXPANSIN 11) | chr1:6998489-6999817 REVERSE'
-1.26085	0.052609	-1.61255	-0.488906	0.252988	-0.291828	-0.771942	4	5	AT5G08050.1	AT5G08050.1 | wiskott-aldrich syndrome family protein%2C putative (DUF1118) | Chr5:2578418-2578964 FORWARD LENGTH=158	plastid	'not assigned.unknown'	'FUNCTIONS IN: molecular_function unknown; INVOLVED IN: biological_process unknown; LOCATED IN: thylakoid, chloroplast thylakoid membrane, chloroplast; EXPRESSED IN: 21 plant structures; EXPRESSED DURING: 13 growth stages; CONTAINS InterPro DOMAIN/s: Protein of unknown function DUF1118 (InterPro:IPR009500), Uncharacterised conserved protein UCP022207 (InterPro:IPR016801); Has 41 Blast hits to 41 …
3.01448	0.024021	4.88167	3.78597	0.0014183	10.7833	-0.771498	4	5	AT5G06060.1	AT5G06060.1 | NAD(P)-binding Rossmann-fold superfamily protein | Chr5:1824066-1825833 REVERSE LENGTH=264	cytosol	'misc.nitrilases, *nitrile lyases, berberine bridge enzymes, reticuline oxidases, troponine reductases'	'tropinone reductase, putative / tropine dehydrogenase, putative | chr5:1823842-1825894 REVERSE'
5.25418	6.26541e-05	22.0836	6.02522	4.93846e-08	44.0227	-0.771042	4	5	AT1G49750.1	AT1G49750.1 | Leucine-rich repeat (LRR) family protein | Chr1:18411177-18412779 REVERSE LENGTH=494	extracellular	'not assigned.no ontology'	'leucine-rich repeat family protein | chr1:18410929-18412801 REVERSE'
3.21915	0.00345217	7.92525	3.99008	0.00111434	11.7826	-0.770929	3	4	AT2G24520.3	AT2G24520.3 | Symbols:AHA5,HA5 | H(+)-ATPase 5 | plasma membrane H+-ATPase | Chr2:10415522-10419730 FORWARD LENGTH=931;AT2G24520.1 | Symbols:AHA5,HA5 | H(+)-ATPase 5 | plasma membrane H+-ATPase | Chr2:10415522-10419730 FORWARD LENGTH=931;AT2G24520.2 |		'transport.p- and v-ATPases'	'Symbols: AHA5 | AHA5 (Arabidopsis H(+)-ATPase 5); ATPase | chr2:10415432-10419783 FORWARD'
0.256874	0.638237	0.050095	1.02751	0.107202	0.99648	-0.770641	3	3	AT1G10830.1	AT1G10830.1 | Symbols:Z-ISO,Z-ISO1.1,Z-ISO1.2 | 15-cis-zeta-carotene isomerase | 15-cis-zeta-carotene isomerase | Chr1:3605736-3607449 REVERSE LENGTH=367	plastid	'transport.unspecified cations'	'sodium symporter-related | chr1:3605576-3607493 REVERSE'
-0.243408	0.663627	-0.043345	0.526369	0.555283	0.13448	-0.769776	3	5	AT4G29670.1	AT4G29670.1 | Symbols:ACHT2 | atypical CYS HIS rich thioredoxin 2 | atypical CYS HIS rich thioredoxin 2 | Chr4:14535772-14537108 REVERSE LENGTH=235;AT4G29670.2 | Symbols:ACHT2 | atypical CYS HIS rich thioredoxin 2 | atypical CYS HIS rich thioredoxin 2	plastid	'redox.thioredoxin'	'Symbols: ACHT2 | thioredoxin family protein | chr4:14535607-14537250 REVERSE'
-0.615559	0.2412	-0.380184	0.154102	0.701478	0.0237296	-0.769662	4	5	AT1G11840.4	AT1G11840.4 | Symbols:GLX1,ATGLX1 | glyoxalase I homolog | glyoxalase/bleomycin resistance protein/dioxygenase superfamily protein | Chr1:3996045-3997518 FORWARD LENGTH=283;AT1G11840.3 | Symbols:GLX1,ATGLX1 | glyoxalase I homolog | glyoxalase/bleomycin	cytosol	'Biodegradation of Xenobiotics.lactoylglutathione lyase'	'Symbols: ATGLX1 | ATGLX1 (GLYOXALASE I HOMOLOG); lactoylglutathione lyase/ metal ion binding | chr1:3995169-3997864 FORWARD'
-0.767483	0.11387	-0.72419	-6.08486e-05	0.999873	-3.36845e-09	-0.767422	4	5	AT4G19006.1	AT4G19006.1 | Proteasome component (PCI) domain protein | Chr4:10409349-10411347 REVERSE LENGTH=386;AT4G19006.2 | Proteasome component (PCI) domain protein | Chr4:10409349-10411347 REVERSE LENGTH=439	cytosol,nucleus	'protein.degradation.ubiquitin.proteasom'	'26S proteasome regulatory subunit, putative (RPN9) | chr4:10409183-10411465 REVERSE'
-1.53265	0.00835379	-3.18503	-0.765258	0.055475	-0.96109	-0.767395	4	5	AT1G32990.1	AT1G32990.1 | Symbols:PRPL11 | plastid ribosomal protein l11 | plastid ribosomal protein l11 | Chr1:11955827-11957139 FORWARD LENGTH=222	plastid	'protein.synthesis.ribosomal protein.prokaryotic.chloroplast.50S subunit.L11'	'Symbols: PRPL11 | PRPL11 (PLASTID RIBOSOMAL PROTEIN L11); structural constituent of ribosome | chr1:11955785-11957284 FORWARD'
1.61844	0.0461041	2.16266	2.38528	0.0519712	3.06326	-0.766832	3	4	AT3G55770.5	AT3G55770.5 | Symbols:WLIM2b | WLIM2b | GATA type zinc finger transcription factor family protein | Chr3:20703799-20705115 FORWARD LENGTH=199;AT3G55770.3 | Symbols:WLIM2b | WLIM2b | GATA type zinc finger transcription factor family protein | Chr3:20703	nucleus	'RNA.regulation of transcription.General Transcription'	'LIM domain-containing protein | chr3:20703239-20705320 FORWARD'
-2.57092	0.0179987	-4.48563	-1.80431	0.000412896	-6.10607	-0.766612	4	5	AT3G04790.1	AT3G04790.1 | Symbols:EMB3119 | EMBRYO DEFECTIVE 3119 | Ribose 5-phosphate isomerase%2C type A protein | Chr3:1313365-1314195 FORWARD LENGTH=276	plastid	'OPP.non-reductive PP.ribose 5-phosphate isomerase'	'ribose 5-phosphate isomerase-related | chr3:1313316-1315243 FORWARD'
-2.65626	0.00205863	-7.13582	-1.89225	0.00170603	-5.23777	-0.764008	4	5	AT5G66040.1	AT5G66040.1 | Symbols:STR16 | sulfurtransferase protein 16 | sulfurtransferase protein 16 | Chr5:26410557-26411139 FORWARD LENGTH=120;AT5G66040.2 | Symbols:STR16 | sulfurtransferase protein 16 | sulfurtransferase protein 16 | Chr5:26410871-26411139 FOR	cytosol	'development.unspecified'	'Symbols: STR16 | STR16 (SULFURTRANSFERASE PROTEIN 16) | chr5:26410520-26411355 FORWARD'
-1.34658	0.0375443	-1.91949	-0.583956	0.0840789	-0.627935	-0.762626	4	5	AT3G54210.1	AT3G54210.1 | Ribosomal protein L17 family protein | Chr3:20067672-20068385 REVERSE LENGTH=211	plastid	'protein.synthesis.ribosomal protein.prokaryotic.chloroplast.50S subunit.L17'	'ribosomal protein L17 family protein | chr3:20067540-20068435 REVERSE'
-1.97704	0.00592649	-4.40328	-1.21458	0.00100939	-3.63881	-0.762462	4	5	AT2G25450.1	AT2G25450.1 | 2-oxoglutarate (2OG) and Fe(II)-dependent oxygenase superfamily protein | Chr2:10830286-10831563 REVERSE LENGTH=359	cytosol	'hormone metabolism.ethylene.synthesis-degradation'	'2-oxoglutarate-dependent dioxygenase, putative | chr2:10829916-10831655 REVERSE'
-0.435378	0.352703	-0.197048	0.326956	0.370047	0.141161	-0.762334	4	5	AT4G31700.1	AT4G31700.1 | Symbols:RPS6,RPS6A,AtRPS6 | ribosomal protein S6 | ribosomal protein S6 | Chr4:15346306-15347714 REVERSE LENGTH=250;AT4G31700.2 | Symbols:RPS6,RPS6A,AtRPS6 | ribosomal protein S6 | ribosomal protein S6 | Chr4:15346306-15347075 REVERSE LEN	cytosol	'protein.synthesis.ribosomal protein.eukaryotic.40S subunit.S6'	'Symbols: RPS6 | RPS6 (RIBOSOMAL PROTEIN S6); structural constituent of ribosome | chr4:15346072-15347727 REVERSE'
2.54653	0.117969	2.36377	3.30791	0.150976	2.71609	-0.761376	2	2	AT1G66980.3	AT1G66980.3 | Symbols:SNC4,GDPDL2 | Glycerophosphodiester phosphodiesterase (GDPD) like 2,suppressor of npr1-1 constitutive 4 | suppressor of npr1-1 constitutive 4 | Chr1:24997491-25001961 REVERSE LENGTH=1145;AT1G66980.1 | Symbols:SNC4,GDPDL2 | Glycerop		'lipid metabolism.lipid degradation.lysophospholipases.glycerophosphodiester phosphodiesterase'	'protein kinase family protein / glycerophosphoryl diester phosphodiesterase family protein | chr1:24997309-25001961 REVERSE'
-2.53092	0.00493674	-5.83771	-1.77245	0.000149811	-6.77866	-0.758467	4	5	AT1G23740.1	AT1G23740.1 | Symbols:AOR | alkenal/one oxidoreductase | Oxidoreductase%2C zinc-binding dehydrogenase family protein | Chr1:8398245-8399656 REVERSE LENGTH=386	plastid	'misc.oxidases - copper, flavone etc'	'oxidoreductase, zinc-binding dehydrogenase family protein | chr1:8398115-8399749 REVERSE'
-1.37063	0.13393	-1.19673	-0.613224	0.316076	-0.306739	-0.757411	4	5	AT3G17390.1	AT3G17390.1 | Symbols:SAMS3,MAT4,MTO3 | METHIONINE ADENOSYLTRANSFERASE 4,S-ADENOSYLMETHIONINE SYNTHETASE 3,METHIONINE OVER-ACCUMULATOR 3 | S-adenosylmethionine synthetase family protein | Chr3:5952484-5953665 REVERSE LENGTH=393	nucleus,plasma membrane	'metal handling.binding, chelation and storage'	'Symbols: MTO3, SAMS3, MAT4 | MTO3 (METHIONINE OVER-ACCUMULATOR 3); methionine adenosyltransferase | chr3:5952187-5954084 REVERSE'
-2.18928	0.00736373	-4.66951	-1.43379	0.00610892	-3.17445	-0.75549	3	3	AT1G21680.1	AT1G21680.1 | DPP6 N-terminal domain-like protein | Chr1:7613028-7615148 FORWARD LENGTH=706	extracellular	'not assigned.no ontology'	'FUNCTIONS IN: molecular_function unknown; INVOLVED IN: biological_process unknown; LOCATED IN: plasma membrane, vacuole, plant-type cell wall; EXPRESSED IN: 25 plant structures; EXPRESSED DURING: 13 growth stages; CONTAINS InterPro DOMAIN/s: WD40-like Beta Propeller (InterPro:IPR011659), Six-bladed beta-propeller, TolB-like (InterPro:IPR011042); BEST Arabidopsis thaliana protein match is: unknow…
1.47677	0.0232866	2.4114	2.23021	0.000193304	8.28247	-0.753445	4	5	AT3G52500.1	AT3G52500.1 | Eukaryotic aspartyl protease family protein | Chr3:19465644-19467053 REVERSE LENGTH=469	extracellular	'protein.degradation'	'aspartyl protease family protein | chr3:19465499-19467386 REVERSE'
			0.753231	0.132399	0.661423	-0.753231	0	3	AT2G05940.1	AT2G05940.1 | Symbols:RIPK | RPM1-induced protein kinase | Protein kinase superfamily protein | Chr2:2287514-2289270 REVERSE LENGTH=462;AT5G35580.1 | Symbols:PBL13 | | Protein kinase superfamily protein | Chr5:13761980-13763851 FORWARD LENGTH=494;AT5G	nucleus	'protein.postranslational modification.kinase.receptor like cytoplasmatic kinase VII'	'protein kinase, putative | chr2:2287238-2289307 REVERSE'
-1.47666	0.0430181	-2.01763	-0.725262	0.0832188	-0.783123	-0.751398	3	4	AT1G23820.1	AT1G23820.1 | Symbols:SPDS1 | spermidine synthase 1 | spermidine synthase | Chr1:8420410-8422724 FORWARD LENGTH=334;AT1G23820.2 | Symbols:SPDS1 | spermidine synthase 1 | spermidine synthase | Chr1:8420278-8422480 FORWARD LENGTH=327	cytosol	'polyamine metabolism.synthesis.spermidine synthase'	'Symbols: SPDS1 | SPDS1 (spermidine synthase 1); spermidine synthase | chr1:8420265-8422985 FORWARD'
-1.36912	0.256597	-0.808807	-0.618171	0.0335395	-0.911458	-0.750952	4	5	AT3G62830.2	AT3G62830.2 | Symbols:UXS2,ATUXS2,AUD1 | UDP-GLUCURONIC ACID DECARBOXYLASE 2 | NAD(P)-binding Rossmann-fold superfamily protein | Chr3:23232539-23235353 FORWARD LENGTH=445;AT3G62830.1 | Symbols:UXS2,ATUXS2,AUD1 | UDP-GLUCURONIC ACID DECARBOXYLASE 2 | NA	cytosol	'cell wall.precursor synthesis.UXS'	'Symbols: UXS2, ATUXS2, AUD1 | AUD1; UDP-glucuronate decarboxylase/ catalytic/ dTDP-glucose 4,6-dehydratase | chr3:23232386-23235567 FORWARD'
-0.500139	0.610694	-0.107118	0.250597	0.376565	0.106293	-0.750736	4	5	AT5G40650.1	AT5G40650.1 | Symbols:SDH2-2 | succinate dehydrogenase 2-2 | succinate dehydrogenase 2-2 | Chr5:16281462-16283296 FORWARD LENGTH=280;AT5G40650.2 | Symbols:SDH2-2 | succinate dehydrogenase 2-2 | succinate dehydrogenase 2-2 | Chr5:16281462-16282136 FORWA	mitochondrion	'TCA / org transformation.TCA.succinate dehydrogenase'	'Symbols: SDH2-2 | SDH2-2; electron carrier/ succinate dehydrogenase | chr5:16281404-16283527 FORWARD'
3.90121	0.00150944	11.006	4.65083	0.00122169	13.548	-0.749622	3	5	AT2G43330.1	AT2G43330.1 | Symbols:ATINT1,INT1 | INOSITOL TRANSPORTER 1,inositol transporter 1 | inositol transporter 1 | Chr2:18001135-18003854 FORWARD LENGTH=509	vacuole	'transport.sugars'	'Symbols: ATINT1, INT1 | INT1 (INOSITOL TRANSPORTER 1); carbohydrate transmembrane transporter/ myo-inositol:hydrogen symporter/ sugar:hydrogen symporter | chr2:18000854-18004083 FORWARD'
1.09321	0.286143	0.594067	1.84073	0.169161	1.42049	-0.747525	3	3	AT5G63800.1	AT5G63800.1 | Symbols:BGAL6,MUM2 | MUCILAGE-MODIFIED 2,beta-galactosidase 6 | Glycosyl hydrolase family 35 protein | Chr5:25530323-25535678 FORWARD LENGTH=718	extracellular	'misc.gluco-, galacto- and mannosidases.beta-galactosidase'	'Symbols: MUM2, BGAL6 | MUM2 (MUCILAGE-MODIFIED 2); beta-galactosidase | chr5:25530055-25535849 FORWARD'
-2.85922	0.0229565	-4.68653	-2.11192	0.00110265	-6.24612	-0.747303	4	5	AT3G12050.1	AT3G12050.1 | Aha1 domain-containing protein | Chr3:3839289-3841303 FORWARD LENGTH=360;AT3G12050.2 | Aha1 domain-containing protein | Chr3:3839289-3841303 FORWARD LENGTH=321	cytosol	'not assigned.no ontology'	'Aha1 domain-containing protein | chr3:3839102-3841466 FORWARD'
-1.64298	0.052841	-2.09813	-0.896283	0.0637254	-1.07167	-0.746696	3	4	AT3G23940.2	AT3G23940.2 | Symbols:DHAD | Dihydroxyacid dehydratase | dehydratase family | Chr3:8648780-8652323 FORWARD LENGTH=606;AT3G23940.1 | Symbols:DHAD | Dihydroxyacid dehydratase | dehydratase family | Chr3:8648780-8652323 FORWARD LENGTH=608	plastid	'not assigned.no ontology'	'dehydratase family | chr3:8648705-8652605 FORWARD'
-1.64341	0.0780495	-1.8203	-0.896977	0.0162213	-1.60551	-0.746438	2	4	AT1G48860.1	AT1G48860.1 | RNA 3-terminal phosphate cyclase/enolpyruvate transferase%2C alpha/beta | Chr1:18068892-18071331 REVERSE LENGTH=521;AT1G48860.2 | RNA 3-terminal phosphate cyclase/enolpyruvate transferase%2C alpha/beta | Chr1:18068892-18071074 REVERSE L	plastid	'amino acid metabolism.synthesis.aromatic aa.chorismate.5-enolpyruvylshikimate-3-phosphate synthase'	'3-phosphoshikimate 1-carboxyvinyltransferase, putative / 5-enolpyruvylshikimate-3-phosphate, putative / EPSP synthase, putative | chr1:18068707-18071466 REVERSE'
-1.96364	0.0177348	-3.43868	-1.2197	0.111453	-1.16226	-0.743948	3	5	AT1G15130.1	AT1G15130.1 | Endosomal targeting BRO1-like domain-containing protein | Chr1:5206217-5209848 REVERSE LENGTH=846	nucleus	'not assigned.no ontology.hydroxyproline rich proteins'	'hydroxyproline-rich glycoprotein family protein | chr1:5206002-5209915 REVERSE'
-0.270349	0.669167	-0.0471666	0.472937	0.311655	0.239461	-0.743287	4	5	AT1G12640.1	AT1G12640.1 | Symbols:LPLAT1,AtLPLAT1,LPCAT1 | lysophospholipid acyltransferase 1,lysophosphatidylcholine acyltransferase 1 | MBOAT (membrane bound O-acyl transferase) family protein | Chr1:4303586-4305666 REVERSE LENGTH=462	plasma membrane	'not assigned.no ontology'	'membrane bound O-acyl transferase (MBOAT) family protein | chr1:4303312-4305798 REVERSE'
-2.60642	0.00251236	-6.77648	-1.86653	0.00570392	-4.18817	-0.739889	4	4	AT4G01037.1	AT4G01037.1 | Symbols:WTF1,AtWTF1 | whats this factor | Ubiquitin carboxyl-terminal hydrolase family protein | Chr4:451444-453030 REVERSE LENGTH=528	plastid	'not assigned.unknown'	'ubiquitin thiolesterase | chr4:451251-453243 REVERSE'
-0.739372	0.306184	-0.38005				-0.739372	2	1	AT3G02630.1	AT3G02630.1 | Plant stearoyl-acyl-carrier-protein desaturase family protein | Chr3:562164-564524 FORWARD LENGTH=396;AT5G16240.1 | Plant stearoyl-acyl-carrier-protein desaturase family protein | Chr5:5306981-5309639 FORWARD LENGTH=394	plastid	'lipid metabolism.FA synthesis and FA elongation.ACP desaturase'	'acyl-(acyl-carrier-protein) desaturase, putative / stearoyl-ACP desaturase, putative | chr3:562030-564870 FORWARD'
-0.214209	0.704909	-0.0325312	0.524965	0.631277	0.104878	-0.739174	3	4	AT1G76200.1	AT1G76200.1 | NADH dehydrogenase ubiquinone 1 beta subcomplex subunit | Chr1:28593351-28593980 FORWARD LENGTH=69	mitochondrion	'not assigned.unknown'	'unknown protein | chr1:28593250-28594742 FORWARD'
-0.541292	0.232044	-0.343412	0.196332	0.600919	0.0434255	-0.737624	4	4	AT3G14350.2	AT3G14350.2 | Symbols:SRF7 | STRUBBELIG-receptor family 7 | STRUBBELIG-receptor family 7 | Chr3:4783115-4786397 REVERSE LENGTH=680;AT3G14350.3 | Symbols:SRF7 | STRUBBELIG-receptor family 7 | STRUBBELIG-receptor family 7 | Chr3:4783115-4786999 REVERSE L	cytosol,plasma membrane	'signalling.receptor kinases.leucine rich repeat V'	'Symbols: SRF7 | SRF7 (STRUBBELIG-RECEPTOR FAMILY 7); ATP binding / protein binding / protein kinase/ protein serine/threonine kinase/ protein tyrosine kinase | chr3:4782757-4787236 REVERSE'
3.18895	0.0256737	5.07206	3.92548	0.000113337	15.4885	-0.736532	2	3	AT5G50250.1	AT5G50250.1 | Symbols:CP31B | chloroplast RNA-binding protein 31B | chloroplast RNA-binding protein 31B | Chr5:20452677-20453965 REVERSE LENGTH=289	plastid	'RNA.RNA binding'	'31 kDa ribonucleoprotein, chloroplast, putative / RNA-binding protein RNP-T, putative / RNA-binding protein 1/2/3, putative / RNA-binding protein cp31, putative | chr5:20452487-20454013 REVERSE'
0.0577057	0.917671	0.00215318	0.793669	0.166014	0.618946	-0.735963	3	5	AT5G11840.1	AT5G11840.1 | YCF36%2C putative (DUF1230) | Chr5:3813610-3814805 REVERSE LENGTH=265	plastid	'not assigned.unknown'	'unknown protein | chr5:3813449-3814805 REVERSE'
-1.46772	0.0133021	-2.75357	-0.733804	0.0463149	-0.979099	-0.73392	4	5	AT5G51010.1	AT5G51010.1 | Rubredoxin-like superfamily protein | Chr5:20744615-20745344 FORWARD LENGTH=154	plastid	'redox.thioredoxin'	'rubredoxin family protein | chr5:20744566-20745703 FORWARD'
1.88304	0.0978381	1.90091	2.61676	0.0177398	4.58208	-0.733722	4	5	AT1G68260.1	AT1G68260.1 | Symbols:ALT3 | acyl-lipid thioesterase 3 | Thioesterase superfamily protein | Chr1:25585976-25587601 REVERSE LENGTH=190	plastid	'not assigned.no ontology'	'thioesterase family protein | chr1:25585776-25587658 REVERSE'
0.291317	0.834971	0.0228184	1.02443	0.40413	0.403093	-0.733117	4	5	AT3G51600.1	AT3G51600.1 | Symbols:LTP5 | lipid transfer protein 5 | lipid transfer protein 5 | Chr3:19138661-19139124 REVERSE LENGTH=118	extracellular	'lipid metabolism.lipid transfer proteins etc'	'Symbols: LTP5 | LTP5 (Lipid transfer protein 5); lipid transporter | chr3:19138394-19139252 REVERSE'
2.22251	0.10796	2.14859	2.95453	0.0174282	5.19628	-0.732018	2	2	AT5G63410.1	AT5G63410.1 | Leucine-rich repeat protein kinase family protein | Chr5:25395173-25397768 REVERSE LENGTH=680	plasma membrane	'signalling.receptor kinases.leucine rich repeat VI'	'leucine-rich repeat transmembrane protein kinase, putative | chr5:25394984-25398153 REVERSE'
-0.208179	0.670351	-0.0361603	0.523595	0.228231	0.335951	-0.731774	3	4	AT1G73250.1	AT1G73250.1 | Symbols:GER1,ATFX | GDP-4-keto-6-deoxymannose-3,5-epimerase-4-reductase 1,ACTIVATING TRANSCRIPTION FACTOR 5 | GDP-4-keto-6-deoxymannose-3%2C5-epimerase-4-reductase 1 | Chr1:27545213-27546360 REVERSE LENGTH=323	cytosol	'cell wall.precursor synthesis.GER'	'Symbols: ATFX, GER1 | GER1 (GDP-4-KETO-6-DEOXYMANNOSE-3,5-EPIMERASE-4-REDUCTASE 1); GDP-L-fucose synthase | chr1:27545006-27546435 REVERSE'
0.937838	0.182228	0.693423	1.66939	0.128492	1.48764	-0.731557	3	4	AT1G21065.1	AT1G21065.1 | secondary thiamine-phosphate synthase enzyme | Chr1:7374210-7375644 FORWARD LENGTH=217	plasma membrane	'not assigned.unknown'	'unknown protein | chr1:7374210-7375789 FORWARD'
4.66869	0.000741341	14.6129	5.39463	8.09043e-06	27.4696	-0.725946	4	5	AT2G33530.1	AT2G33530.1 | Symbols:scpl46 | serine carboxypeptidase-like 46 | serine carboxypeptidase-like 46 | Chr2:14197866-14200536 REVERSE LENGTH=465	extracellular	'protein.degradation.serine protease'	'Symbols: scpl46 | scpl46 (serine carboxypeptidase-like 46); serine-type carboxypeptidase | chr2:14197646-14200560 REVERSE'
3.4626	0.0147945	6.33621	4.18735	0.0332456	6.19002	-0.724754	4	2	AT2G45290.2	AT2G45290.2 | Symbols:TKL2 | transketolase 2 | Transketolase | Chr2:18672737-18675589 FORWARD LENGTH=741;AT2G45290.1 | Symbols:TKL2 | transketolase 2 | Transketolase | Chr2:18672737-18675589 FORWARD LENGTH=741		'OPP.non-reductive PP.transketolase'	'transketolase, putative | chr2:18672682-18675906 FORWARD'
-0.218647	0.740544	-0.0285224	0.505828	0.070656	0.582132	-0.724475	4	5	AT3G19340.1	AT3G19340.1 | aminopeptidase (DUF3754) | Chr3:6701387-6704071 REVERSE LENGTH=487	plasma membrane	'not assigned.unknown'	'LOCATED IN: plasma membrane; EXPRESSED IN: 26 plant structures; EXPRESSED DURING: 15 growth stages; BEST Arabidopsis thaliana protein match is: aminopeptidase (TAIR:AT5G13940.1); Has 143 Blast hits to 138 proteins in 46 species: Archae - 0; Bacteria - 59; Metazoa - 12; Fungi - 0; Plants - 51; Viruses - 0; Other Eukaryotes - 21 (source: NCBI BLink). | chr3:6701273-6704226 REVERSE'
0.165555	0.699578	0.0256882	0.889707	0.00373772	2.15967	-0.724152	4	5	AT3G18780.2	AT3G18780.2 | Symbols:LSR2,ACT2,ENL2,DER1,FIZ2 | FRIZZY AND KINKED SHOOTS 2,LIGHT STRESS-REGULATED 2,DEFORMED ROOT HAIRS 1,actin 2,ENHANCER OF LRX1 2 | actin 2 | Chr3:6475535-6476832 FORWARD LENGTH=377;AT3G18780.3 | Symbols:LSR2,ACT2,ENL2,DER1,FIZ2 | FR	cytosol	'cell.organisation'	'Symbols: ACT2, DER1, LSR2, ENL2 | ACT2 (ACTIN 2); structural constituent of cytoskeleton | chr3:6474842-6477204 FORWARD'
0.599011	0.264725	0.345752	1.32245	0.0452988	1.77725	-0.723435	3	4	AT2G18740.1	AT2G18740.1 | Small nuclear ribonucleoprotein family protein | Chr2:8123334-8124710 FORWARD LENGTH=88;AT2G18740.2 | Small nuclear ribonucleoprotein family protein | Chr2:8123334-8124581 FORWARD LENGTH=78;AT4G30330.1 | Small nuclear ribonucleoprotein f	cytosol	'RNA.processing'	'small nuclear ribonucleoprotein E, putative / snRNP-E, putative / Sm protein E, putative | chr2:8123221-8125004 FORWARD'
-0.93573	0.110627	-0.894688	-0.212593	0.655908	-0.0389378	-0.723137	4	2	AT2G19870.1	AT2G19870.1 | tRNA/rRNA methyltransferase (SpoU) family protein | Chr2:8576034-8577803 FORWARD LENGTH=589	plastid	'not assigned.no ontology'	'tRNA/rRNA methyltransferase (SpoU) family protein | chr2:8575878-8577947 FORWARD'
-1.81475	0.00328015	-4.50802	-1.09204	0.00626249	-2.40605	-0.722703	4	5	AT2G04780.2	AT2G04780.2 | Symbols:FLA7 | FASCICLIN-like arabinoogalactan 7 | FASCICLIN-like arabinoogalactan 7 | Chr2:1677488-1678252 FORWARD LENGTH=254;AT2G04780.1 | Symbols:FLA7 | FASCICLIN-like arabinoogalactan 7 | FASCICLIN-like arabinoogalactan 7 | Chr2:16774	extracellular	'cell wall.cell wall proteins.AGPs.AGP'	'Symbols: FLA7 | FLA7 (FASCICLIN-LIKE ARABINOOGALACTAN 7) | chr2:1676742-1678455 FORWARD'
2.18411	0.014019	4.04777	2.90444	0.00092337	8.81389	-0.720333	3	5	AT2G23200.1	AT2G23200.1 | Protein kinase superfamily protein | Chr2:9879351-9881855 FORWARD LENGTH=834	plasma membrane	'signalling.receptor kinases.Catharanthus roseus-like RLK1'	'protein kinase family protein | chr2:9879276-9881908 FORWARD'
3.31931	0.00302717	8.36122	4.03934	7.94598e-05	16.5607	-0.72003	4	5	AT5G57300.4	AT5G57300.4 | S-adenosyl-L-methionine-dependent methyltransferases superfamily protein | Chr5:23208705-23210611 REVERSE LENGTH=288;AT5G57300.3 | S-adenosyl-L-methionine-dependent methyltransferases superfamily protein | Chr5:23208705-23210611 REVERSE L		'Co-factor and vitamine metabolism'	'UbiE/COQ5 methyltransferase family protein | chr5:23208561-23211090 REVERSE'
0.0406369	0.974217	0.000460999	0.759479	0.174689	0.575483	-0.718842	4	5	AT5G35735.1	AT5G35735.1 | Auxin-responsive family protein | Chr5:13900913-13902934 REVERSE LENGTH=404	plasma membrane	'hormone metabolism.auxin.induced-regulated-responsive-activated'	'auxin-responsive family protein | chr5:13900752-13902997 REVERSE'
-0.147803	0.805333	-0.013897	0.57002	0.292914	0.303969	-0.717823	4	5	AT5G63880.1	AT5G63880.1 | Symbols:VPS20.1 | | SNF7 family protein | Chr5:25563890-25565258 FORWARD LENGTH=219;AT5G63880.2 | Symbols:VPS20.1 | | SNF7 family protein | Chr5:25563890-25565258 FORWARD LENGTH=243	golgi	'RNA.regulation of transcription.SNF7'	'Symbols: VPS20.1 | VPS20.1 | chr5:25563733-25565498 FORWARD'
0.600034	0.158425	0.480134	1.3176	0.0236958	2.14153	-0.717563	4	5	AT5G10860.1	AT5G10860.1 | Symbols:CBSX3 | CBS domain containing protein 3 | Cystathionine beta-synthase (CBS) family protein | Chr5:3429173-3430142 REVERSE LENGTH=206	mitochondrion	'not assigned.no ontology'	'CBS domain-containing protein | chr5:3428891-3430470 REVERSE'
5.02533	0.000118428	19.7322	5.74191	0.000129252	22.3278	-0.716578	4	5	AT5G13200.1	AT5G13200.1 | Symbols:GER5 | GEm-Related 5 | GRAM domain family protein | Chr5:4207081-4208079 FORWARD LENGTH=272;AT5G13200.2 | Symbols:GER5 | GEm-Related 5 | GRAM domain family protein | Chr5:4207081-4207812 FORWARD LENGTH=213	plasma membrane	'hormone metabolism.abscisic acid.induced-regulated-responsive-activated'	'GRAM domain-containing protein / ABA-responsive protein-related | chr5:4207004-4208289 FORWARD'
4.5779	0.00755312	9.71372	5.29441	0.00022509	19.3121	-0.716512	4	5	AT4G13590.2	AT4G13590.2 | Uncharacterized protein family (UPF0016) | Chr4:7901369-7903792 REVERSE LENGTH=359;AT4G13590.1 | Uncharacterized protein family (UPF0016) | Chr4:7901369-7903792 REVERSE LENGTH=359	plastid	'not assigned.unknown'	'unknown protein | chr4:7901216-7903961 REVERSE'
2.23896	0.0141589	4.13976	2.95519	0.00867902	6.09221	-0.716235	3	4	AT5G44320.1	AT5G44320.1 | Eukaryotic translation initiation factor 3 subunit 7 (eIF-3) | Chr5:17854901-17856667 REVERSE LENGTH=588	cytosol	'protein.synthesis.initiation'	'eukaryotic translation initiation factor 3 subunit 7, putative / eIF-3 zeta, putative / eIF3d, putative | chr5:17854589-17856680 REVERSE'
-0.340645	0.4437	-0.120217	0.375551	0.196745	0.265175	-0.716196	4	5	AT3G48990.1	AT3G48990.1 | Symbols:AAE3 | ACYL-ACTIVATING ENZYME 3 | AMP-dependent synthetase and ligase family protein | Chr3:18159031-18161294 REVERSE LENGTH=514	peroxisome	'lipid metabolism.FA synthesis and FA elongation.acyl coa ligase'	'AMP-dependent synthetase and ligase family protein | chr3:18158747-18161379 REVERSE'
-0.921527	0.134307	-0.803482	-0.205427	0.603794	-0.0450114	-0.7161	3	5	AT1G51710.1	AT1G51710.1 | Symbols:ATUBP6,UBP6 | ubiquitin-specific protease 6 | ubiquitin-specific protease 6 | Chr1:19175805-19179894 REVERSE LENGTH=482;AT1G51710.2 | Symbols:ATUBP6,UBP6 | ubiquitin-specific protease 6 | ubiquitin-specific protease 6 | Chr1:19175	cytosol	'protein.degradation.ubiquitin.ubiquitin protease'	'Symbols: UBP6, ATUBP6 | UBP6 (UBIQUITIN-SPECIFIC PROTEASE 6); calmodulin binding / ubiquitin-specific protease | chr1:19175642-19179967 REVERSE'
-1.18	0.0440732	-1.59987	-0.464244	0.363364	-0.204109	-0.715755	4	5	AT5G51820.1	AT5G51820.1 | Symbols:ATPGMP,PGM,PGM1,STF1 | ARABIDOPSIS THALIANA PHOSPHOGLUCOMUTASE,STARCH-FREE 1,phosphoglucomutase | phosphoglucomutase | Chr5:21063531-21067933 REVERSE LENGTH=623	plastid	'glycolysis.plastid branch.phosphoglucomutase (PGM)'	'Symbols: PGM, ATPGMP, PGM1, STF1 | PGM (PHOSPHOGLUCOMUTASE); phosphoglucomutase | chr5:21063368-21068057 REVERSE'
0.00688347	0.986957	3.92493e-05	0.722258	0.0306648	1.09304	-0.715375	4	5	AT3G16100.1	AT3G16100.1 | Symbols:RABG3c,ATRAB7D,ATRABG3C | RAB GTPase homolog G3C | RAB GTPase homolog G3C | Chr3:5459270-5460556 FORWARD LENGTH=206	endoplasmic reticulum,plasma membrane	'signalling.G-proteins'	'Symbols: ATRABG3C, ATRAB7D | ATRABG3C (ARABIDOPSIS RAB GTPASE HOMOLOG G3C); GTP binding | chr3:5459172-5460790 FORWARD'
			0.715209	0.572435	0.173277	-0.715209	1	2	AT2G20280.1	AT2G20280.1 | Zinc finger C-x8-C-x5-C-x3-H type family protein | Chr2:8740054-8742349 REVERSE LENGTH=371	nucleus	'RNA.regulation of transcription.unclassified'	'zinc finger (CCCH-type) family protein | chr2:8739911-8742349 REVERSE'
-1.34951	0.0807313	-1.47496	-0.636305	0.147784	-0.52837	-0.713206	4	5	AT4G19210.1	AT4G19210.1 | Symbols:ABCE2,ATRLI2,RLI2 | ATP-binding cassette E2,ARABIDOPSIS THALIANA RNASE L INHIBITOR PROTEIN 2,RNAse l inhibitor protein 2 | RNAse l inhibitor protein 2 | Chr4:10501906-10504776 FORWARD LENGTH=605	cytosol	'RNA.transcription'	'Symbols: ATRLI2, RLI2 | ATRLI2; transporter | chr4:10501200-10505217 FORWARD'
-3.4357	0.00754714	-7.29131	-2.72296	0.00643001	-5.96815	-0.712747	2	2	AT1G75270.1	AT1G75270.1 | Symbols:DHAR2 | dehydroascorbate reductase 2 | dehydroascorbate reductase 2 | Chr1:28250255-28251237 REVERSE LENGTH=213	cytosol	'redox.ascorbate and glutathione.ascorbate'	'Symbols: DHAR2 | DHAR2 (DEHYDROASCORBATE REDUCTASE 2); glutathione binding / glutathione dehydrogenase (ascorbate) | chr1:28250075-28251350 REVERSE'
2.96046	0.029713	4.52078	3.6732	0.0103291	7.29474	-0.71274	2	3	AT5G10300.1	AT5G10300.1 | Symbols:AtHNL,HNL,MES5,ATMES5 | HYDROXYNITRILE LYASE,methyl esterase 5,ARABIDOPSIS THALIANA METHYL ESTERASE 5 | methyl esterase 5 | Chr5:3239684-3240724 FORWARD LENGTH=258;AT5G10300.2 | Symbols:AtHNL,HNL,MES5,ATMES5 | HYDROXYNITRILE LYASE,	cytosol	'misc.nitrilases, *nitrile lyases, berberine bridge enzymes, reticuline oxidases, troponine reductases'	'Symbols: ATMES5, MES5 | MES5 (METHYL ESTERASE 5); hydrolase | chr5:3239617-3240870 FORWARD'
-1.14471	0.15881	-0.914767	-0.433245	0.614378	-0.0916592	-0.711467	3	5	AT4G26870.1	AT4G26870.1 | Class II aminoacyl-tRNA and biotin synthetases superfamily protein | Chr4:13505381-13507619 FORWARD LENGTH=532	cytosol	'protein.aa activation.aspartate-tRNA ligase'	'aspartyl-tRNA synthetase, putative / aspartate--tRNA ligase, putative | chr4:13505331-13507870 FORWARD'
-0.90703	0.0758771	-1.01577	-0.197664	0.50642	-0.0584074	-0.709367	4	5	AT4G17090.1	AT4G17090.1 | Symbols:CT-BMY,BMY8,AtBAM3,BAM3 | BETA-AMYLASE 8,BETA-AMYLASE 3,chloroplast beta-amylase | chloroplast beta-amylase | Chr4:9605266-9607250 REVERSE LENGTH=548	plastid	'major CHO metabolism.degradation.starch.starch cleavage.beta amylase'	'Symbols: CT-BMY, BAM3, BMY8 | CT-BMY (CHLOROPLAST BETA-AMYLASE); beta-amylase | chr4:9604962-9607334 REVERSE'
3.01379	0.000679649	9.54681	3.72179	0.00481788	8.62393	-0.708006	4	4	AT1G17880.1	AT1G17880.1 | Symbols:ATBTF3,BTF3 | basic transcription factor 3 | basic transcription factor 3 | Chr1:6152572-6153425 REVERSE LENGTH=165	nucleus	'RNA.regulation of transcription.General Transcription'	'nascent polypeptide-associated complex (NAC) domain-containing protein / BTF3b-like transcription factor, putative | chr1:6152409-6153982 REVERSE'
0.795122	0.443778	0.280546	1.50312	0.210752	1.01646	-0.708003	2	3	AT1G30890.2	AT1G30890.2 | Integral membrane HRF1 family protein | Chr1:10994890-10995999 FORWARD LENGTH=269;AT1G30890.1 | Integral membrane HRF1 family protein | Chr1:10994890-10995999 FORWARD LENGTH=269	plasma membrane,vacuole	'not assigned.no ontology'	'integral membrane HRF1 family protein | chr1:10994321-10996134 FORWARD'
3.63938	0.0235281	5.92641	4.34709	4.53127e-05	18.8828	-0.707707	2	4	AT1G07010.2	AT1G07010.2 | Symbols:SLP1,AtSLP1 | Shewenella-like protein phosphatase 1 | Calcineurin-like metallo-phosphoesterase superfamily protein | Chr1:2152949-2154968 FORWARD LENGTH=385;AT1G07010.1 | Symbols:SLP1,AtSLP1 | Shewenella-like protein phosphatase 1	plastid	'misc.calcineurin-like phosphoesterase family protein'	'calcineurin-like phosphoesterase family protein | chr1:2152880-2155238 FORWARD'
3.02305	0.00559327	6.80893	3.73022	0.00143556	10.6049	-0.707166	3	5	AT1G43620.7	AT1G43620.7 | Symbols:UGT80B1,TT15,TTG15 | TRANSPARENT TESTA 15,transparent testa glabrous 15 | UDP-Glycosyltransferase superfamily protein | Chr1:16425654-16429500 REVERSE LENGTH=615;AT1G43620.6 | Symbols:UGT80B1,TT15,TTG15 | TRANSPARENT TESTA 15,trans		'lipid metabolism.'exotics' (steroids, squalene etc).UDP-glucose:sterol glucosyltransferase'	'UDP-glucose:sterol glucosyltransferase, putative | chr1:16425412-16430200 REVERSE'
2.1192	0.144136	1.78273	2.82536	0.00211084	7.55936	-0.706154	4	5	AT5G15640.1	AT5G15640.1 | Mitochondrial substrate carrier family protein | Chr5:5087590-5089677 FORWARD LENGTH=323;AT5G15640.2 | Mitochondrial substrate carrier family protein | Chr5:5087822-5089677 FORWARD LENGTH=316	mitochondrion	'transport.metabolite transporters at the mitochondrial membrane'	'mitochondrial substrate carrier family protein | chr5:5087371-5090040 FORWARD'
2.22194	0.0672751	2.60444	2.9278	0.0068289	6.34059	-0.70586	3	5	AT5G44720.1	AT5G44720.1 | Molybdenum cofactor sulfurase family protein | Chr5:18043086-18045275 FORWARD LENGTH=308;AT5G44720.2 | Molybdenum cofactor sulfurase family protein | Chr5:18043086-18044862 FORWARD LENGTH=230	cytosol	'Co-factor and vitamine metabolism.molybdenum cofactor'	'molybdenum cofactor sulfurase family protein | chr5:18042971-18045496 FORWARD'
-1.10273	0.20575	-0.757199	-0.397762	0.701929	-0.0611388	-0.704965	2	3	AT1G74790.1	AT1G74790.1 | catalytics | Chr1:28098912-28101673 FORWARD LENGTH=695	plasma membrane	'cell.organisation'	'catalytic | chr1:28098765-28101896 FORWARD'
3.71765	0.0360841	5.36339	4.42238	0.003192	11.038	-0.704736	3	4	AT4G02600.2	AT4G02600.2 | Symbols:ATMLO1,MLO1 | MILDEW RESISTANCE LOCUS O 1 | Seven transmembrane MLO family protein | Chr4:1144141-1147156 FORWARD LENGTH=526;AT4G02600.1 | Symbols:ATMLO1,MLO1 | MILDEW RESISTANCE LOCUS O 1 | Seven transmembrane MLO family protein |	plasma membrane	'stress.biotic.signalling.MLO-like'	'Symbols: MLO1, ATMLO1 | MLO1; calmodulin binding | chr4:1143999-1147409 FORWARD'
-1.40516	0.316136	-0.702755	-0.701575	0.151996	-0.574006	-0.703581	3	4	AT5G47210.1	AT5G47210.1 | Hyaluronan / mRNA binding family | Chr5:19169222-19171012 REVERSE LENGTH=357;AT5G47210.3 | Hyaluronan / mRNA binding family | Chr5:19169388-19171012 REVERSE LENGTH=301;AT5G47210.2 | Hyaluronan / mRNA binding family | Chr5:19169155-19171	cytosol	'RNA.RNA binding'	'nuclear RNA-binding protein, putative | chr5:19169022-19171263 REVERSE'
-0.0636697	0.899699	-0.00292262	0.639348	0.152804	0.521622	-0.703018	4	5	AT1G64190.1	AT1G64190.1 | Symbols:PGD1 | 6-phosphogluconate dehydrogenase 1 | 6-phosphogluconate dehydrogenase family protein | Chr1:23825549-23827012 REVERSE LENGTH=487	mitochondrion,plastid	'OPP.oxidative PP.6-phosphogluconate dehydrogenase'	'6-phosphogluconate dehydrogenase family protein | chr1:23825328-23827136 REVERSE'
-1.60002	0.019785	-2.72589	-0.897736	0.00757196	-1.90391	-0.702283	4	5	AT5G07350.1	AT5G07350.1 | Symbols:Tudor1,TSN1,AtTudor1 | TUDOR-SN protein 1,Arabidopsis thaliana TUDOR-SN protein 1 | TUDOR-SN protein 1 | Chr5:2320344-2324892 REVERSE LENGTH=991;AT5G07350.2 | Symbols:Tudor1,TSN1,AtTudor1 | TUDOR-SN protein 1,Arabidopsis thaliana T	nucleus	'RNA.regulation of transcription.Zn-finger(CCHC)'	'tudor domain-containing protein / nuclease family protein | chr5:2319790-2325419 REVERSE'
4.69664	0.000446351	15.7353	5.39767	1.2507e-05	26.4639	-0.701025	4	5	AT5G45510.2	AT5G45510.2 | Leucine-rich repeat (LRR) family protein | Chr5:18444798-18448952 FORWARD LENGTH=1210;AT5G45510.1 | Leucine-rich repeat (LRR) family protein | Chr5:18444798-18449071 FORWARD LENGTH=1222	nucleus	'not assigned.no ontology'	'leucine-rich repeat family protein | chr5:18444657-18449446 FORWARD'
-0.0936467	0.888148	-0.00482419	0.606565	0.132739	0.531959	-0.700212	2	5	AT4G00165.2	AT4G00165.2 | Bifunctional inhibitor/lipid-transfer protein/seed storage 2S albumin superfamily protein | Chr4:69433-69819 REVERSE LENGTH=128;AT4G00165.1 | Bifunctional inhibitor/lipid-transfer protein/seed storage 2S albumin superfamily protein | Chr4	extracellular	'misc.protease inhibitor/seed storage/lipid transfer protein (LTP) family protein'	'protease inhibitor/seed storage/lipid transfer protein (LTP) family protein | chr4:69273-69875 REVERSE'
0.0184071	0.973261	0.000216664	0.715511	0.0328397	1.06153	-0.697104	4	5	AT1G48600.1	AT1G48600.1 | Symbols:PMEAMT,AtPMEAMT | phosphoethanolamine N-methyltransferase | S-adenosyl-L-methionine-dependent methyltransferases superfamily protein | Chr1:17966448-17969077 FORWARD LENGTH=475;AT1G48600.2 | Symbols:PMEAMT,AtPMEAMT | phosphoethanol	cytosol	'lipid metabolism.Phospholipid synthesis'	'phosphoethanolamine N-methyltransferase 2, putative (NMT2) | chr1:17965871-17969354 FORWARD'
-1.17147	0.0995722	-1.17365	-0.474852	0.219674	-0.312557	-0.696621	4	5	AT2G21620.1	AT2G21620.1 | Symbols:RD2 | RESPONSIVE TO DESICCATION 2 | Adenine nucleotide alpha hydrolases-like superfamily protein | Chr2:9248749-9249986 FORWARD LENGTH=187;AT2G21620.2 | Symbols:RD2 | RESPONSIVE TO DESICCATION 2 | Adenine nucleotide alpha hydrolase	cytosol	'stress.abiotic.unspecified'	'Symbols: RD2 | RD2 | chr2:9248573-9250256 FORWARD'
2.58077	0.0189672	4.44407	3.27661	0.000365959	11.2603	-0.695841	4	5	AT2G17130.1	AT2G17130.1 | Symbols:IDH2,IDH-II | isocitrate dehydrogenase subunit 2,isocitrate dehydrogenase II | isocitrate dehydrogenase subunit 2 | Chr2:7461062-7462466 REVERSE LENGTH=367;AT2G17130.2 | Symbols:IDH2,IDH-II | isocitrate dehydrogenase subunit 2,isoc	mitochondrion	'TCA / org transformation.TCA.IDH'	'Symbols: IDH2 | IDH2 (ISOCITRATE DEHYDROGENASE SUBUNIT 2); isocitrate dehydrogenase (NAD+)/ oxidoreductase, acting on the CH-OH group of donors, NAD or NADP as acceptor | chr2:7460814-7462554 REVERSE'
-1.40431	0.103723	-1.38202	-0.709326	0.0351275	-1.03161	-0.694982	2	4	AT3G11910.4	AT3G11910.4 | Symbols:UBP13,AtUBP13 | ubiquitin-specific protease 13 | ubiquitin-specific protease 13 | Chr3:3761758-3770290 REVERSE LENGTH=1114;AT3G11910.2 | Symbols:UBP13,AtUBP13 | ubiquitin-specific protease 13 | ubiquitin-specific protease 13 | Chr		'protein.degradation.ubiquitin'	'Symbols: UBP13 | UBP13 (UBIQUITIN-SPECIFIC PROTEASE 13); ubiquitin thiolesterase/ ubiquitin-specific protease | chr3:3761388-3770413 REVERSE'
0.527124	0.341335	0.246072	1.22175	0.087183	1.29453	-0.694624	4	5	AT4G35830.1	AT4G35830.1 | Symbols:ACO1 | aconitase 1 | aconitase 1 | Chr4:16973007-16977949 REVERSE LENGTH=898;AT4G35830.2 | Symbols:ACO1 | aconitase 1 | aconitase 1 | Chr4:16973007-16977278 REVERSE LENGTH=795	cytosol,mitochondrion	'TCA / org transformation.TCA.aconitase'	'aconitate hydratase, cytoplasmic / citrate hydro-lyase / aconitase (ACO) | chr4:16972598-16978057 REVERSE'
1.01312	0.267773	0.57974	1.70766	0.303877	0.883377	-0.69454	3	3	AT3G23410.2	AT3G23410.2 | Symbols:ATFAO3,FAO3 | ARABIDOPSIS FATTY ALCOHOL OXIDASE 3,fatty alcohol oxidase 3 | fatty alcohol oxidase 3 | Chr3:8383411-8386024 FORWARD LENGTH=678;AT3G23410.1 | Symbols:ATFAO3,FAO3 | ARABIDOPSIS FATTY ALCOHOL OXIDASE 3,fatty alcohol oxi		'lipid metabolism.lipid degradation'	'alcohol oxidase-related | chr3:8382805-8386148 FORWARD'
-1.66108	0.0198271	-2.82839	-0.967011	0.00661663	-2.10747	-0.694067	3	5	AT1G66240.1	AT1G66240.1 | Symbols:ATX1,ATATX1 | homolog of anti-oxidant 1 | homolog of anti-oxidant 1 | Chr1:24686445-24687327 REVERSE LENGTH=106	extracellular,plasma membrane	'metal handling.binding, chelation and storage'	'Symbols: ATX1, ATATX1 | ATX1 (ARABIDOPSIS HOMOLOG OF ANTI-OXIDANT 1); metal ion binding | chr1:24686256-24687332 REVERSE'
-2.4853	0.00825707	-5.17732	-1.79192	0.00444169	-4.21539	-0.693386	4	5	ATCG00160.1	ATCG00160.1 | Symbols:RPS2 | ribosomal protein S2 | ribosomal protein S2 | ChrC:15013-15723 REVERSE LENGTH=236	plastid	'protein.synthesis.ribosomal protein.prokaryotic.chloroplast.30S subunit.S2'	'Symbols: RPS2 | Chloroplast ribosomal protein S2 | chrC:15013-15723 REVERSE'
0.468472	0.534942	0.127281	1.16181	0.00547668	2.62742	-0.693342	4	5	AT4G32180.1	AT4G32180.1 | Symbols:ATPANK2,PANK2 | pantothenate kinase 2 | pantothenate kinase 2 | Chr4:15537724-15543715 REVERSE LENGTH=901;AT4G32180.3 | Symbols:ATPANK2,PANK2 | pantothenate kinase 2 | pantothenate kinase 2 | Chr4:15538340-15543715 REVERSE LENGTH=	cytosol	'Co-factor and vitamine metabolism.pantothenate.pantothenate kinase (PANK)'	'Symbols: ATPANK2 | ATPANK2 (PANTOTHENATE KINASE 2); pantothenate kinase | chr4:15537559-15543779 REVERSE'
-3.09729	0.0030909	-7.77394	-2.40413	0.00216204	-6.40733	-0.693163	4	5	AT5G22800.1	AT5G22800.1 | Symbols:EMB263,EMB1030,EMB86 | EMBRYO DEFECTIVE 263,EMBRYO DEFECTIVE 1030,EMBRYO DEFECTIVE 86 | Alanyl-tRNA synthetase%2C class IIc | Chr5:7616221-7619961 REVERSE LENGTH=978;AT5G22800.2 | Symbols:EMB263,EMB1030,EMB86 | EMBRYO DEFECTIVE 263	plastid	'protein.aa activation.alanine-tRNA ligase'	'Symbols: EMB1030 | EMB1030 (EMBRYO DEFECTIVE 1030); ATP binding / alanine-tRNA ligase/ ligase, forming aminoacyl-tRNA and related compounds / nucleic acid binding / nucleotide binding | chr5:7616073-7619981 REVERSE'
-0.714898	0.362883	-0.314722	-0.021999	0.966555	-0.000325005	-0.692899	2	3	AT1G17650.2	AT1G17650.2 | Symbols:AtGLYR2,GLYR2,GR2 | GLYOXYLATE REDUCTASE 2,glyoxylate reductase 2 | glyoxylate reductase 2 | Chr1:6069594-6071588 REVERSE LENGTH=299;AT1G17650.1 | Symbols:AtGLYR2,GLYR2,GR2 | GLYOXYLATE REDUCTASE 2,glyoxylate reductase 2 | glyoxyla		'amino acid metabolism.synthesis.central amino acid metabolism.GABA.gamma-hydroxybutyrate DH'	'Symbols: GLYR2, GR2 | GLYR2 (GLYOXYLATE REDUCTASE 2); glyoxylate reductase (NADP)/ phosphogluconate dehydrogenase (decarboxylating) | chr1:6069477-6072012 REVERSE'
-1.09453	0.136805	-0.945564	-0.401851	0.427925	-0.148135	-0.692681	3	3	AT5G03040.3	AT5G03040.3 | Symbols:iqd2 | IQ-domain 2 | IQ-domain 2 | Chr5:710380-712406 REVERSE LENGTH=461;AT5G03040.2 | Symbols:iqd2 | IQ-domain 2 | IQ-domain 2 | Chr5:710380-712406 REVERSE LENGTH=461;AT5G03040.1 | Symbols:iqd2 | IQ-domain 2 | IQ-domain 2 | Chr	nucleus	'signalling.calcium'	'Symbols: iqd2 | iqd2 (IQ-domain 2); calmodulin binding | chr5:710102-712788 REVERSE'
-2.31679	0.0354069	-3.36146	-1.62449	0.00677408	-3.52376	-0.692305	4	5	AT1G75750.2	AT1G75750.2 | Symbols:GASA1 | GAST1 protein homolog 1 | GAST1 protein homolog 1 | Chr1:28441813-28442284 REVERSE LENGTH=97;AT1G75750.1 | Symbols:GASA1 | GAST1 protein homolog 1 | GAST1 protein homolog 1 | Chr1:28441813-28442284 REVERSE LENGTH=98	extracellular	'hormone metabolism.gibberelin.induced-regulated-responsive-activated'	'Symbols: GASA1 | GASA1 (GAST1 PROTEIN HOMOLOG 1) | chr1:28441526-28442367 REVERSE'
-1.7704	0.00575777	-3.96525	-1.07816	0.185223	-0.789544	-0.692236	4	5	AT3G16950.1	AT3G16950.1 | Symbols:ptlpd1,LPD1 | lipoamide dehydrogenase 1 | lipoamide dehydrogenase 1 | Chr3:5786761-5790383 REVERSE LENGTH=570;AT3G16950.2 | Symbols:ptlpd1,LPD1 | lipoamide dehydrogenase 1 | lipoamide dehydrogenase 1 | Chr3:5786508-5790383 REVERSE	plastid	'TCA / org transformation.TCA.pyruvate DH.E3'	'Symbols: LPD1, ptlpd1 | LPD1 (LIPOAMIDE DEHYDROGENASE 1); dihydrolipoyl dehydrogenase | chr3:5786385-5790525 REVERSE'
-0.576391	0.475575	-0.186048	0.115647	0.840592	0.00872146	-0.692037	2	2	AT3G22210.1	AT3G22210.1 | transmembrane protein | Chr3:7839135-7839431 REVERSE LENGTH=69	extracellular	'not assigned.unknown'	'unknown protein | chr3:7838784-7839467 REVERSE'
-1.6202	0.0363913	-2.33148	-0.928989	0.039848	-1.30021	-0.691215	4	5	AT5G61410.2	AT5G61410.2 | Symbols:EMB2728,RPE | D-ribulose-5-phosphate-3-epimerase,EMBRYO DEFECTIVE 2728 | D-ribulose-5-phosphate-3-epimerase | Chr5:24684085-24685836 REVERSE LENGTH=281;AT5G61410.1 | Symbols:EMB2728,RPE | D-ribulose-5-phosphate-3-epimerase,EMBRYO D	plastid	'PS.calvin cycle.RPE'	'Symbols: RPE, EMB2728 | RPE; catalytic/ ribulose-phosphate 3-epimerase | chr5:24683606-24686105 REVERSE'
-0.464588	0.583207	-0.108796	0.22614	0.501622	0.0677569	-0.690728	4	5	AT4G23430.2	AT4G23430.2 | Symbols:AtTic32-IVa,Tic32-IVa | translocon at the inner envelope membrane of chloroplasts 32-IVa | NAD(P)-binding Rossmann-fold superfamily protein | Chr4:12229171-12231493 FORWARD LENGTH=322;AT4G23430.1 | Symbols:AtTic32-IVa,Tic32-IVa | t	peroxisome	'misc.short chain dehydrogenase/reductase (SDR)'	'short-chain dehydrogenase/reductase (SDR) family protein | chr4:12229026-12231658 FORWARD'
-1.53391	0.0180686	-2.67371	-0.845923	0.074846	-0.952367	-0.687982	4	4	AT1G02150.1	AT1G02150.1 | Tetratricopeptide repeat (TPR)-like superfamily protein | Chr1:408779-410433 FORWARD LENGTH=524	plastid	'RNA.regulation of transcription.putative transcription regulator'	'pentatricopeptide (PPR) repeat-containing protein | chr1:408622-410611 FORWARD'
0.712892	0.164092	0.559557	1.40055	0.0078915	2.94513	-0.687655	4	5	AT2G20050.2	AT2G20050.2 | protein phosphatase 2C and cyclic nucleotide-binding/kinase domain-containing protein | Chr2:8649779-8654193 REVERSE LENGTH=1091;AT2G20050.1 | protein phosphatase 2C and cyclic nucleotide-binding/kinase domain-containing protein | Chr2:86	cytosol	'protein.postranslational modification'	'ATP binding / cAMP-dependent protein kinase regulator/ catalytic/ protein kinase/ protein serine/threonine phosphatase | chr2:8649434-8654228 REVERSE'
-1.01492	0.18979	-0.732495	-0.32972	0.437384	-0.118415	-0.6852	4	4	AT3G08943.1	AT3G08943.1 | ARM repeat superfamily protein | Chr3:2719198-2721911 REVERSE LENGTH=871	cytosol,nucleus	'protein.targeting.nucleus'	'binding / protein transporter | chr3:2718880-2722624 REVERSE'
3.62542	0.00879973	7.45216	4.31002	0.000239638	15.6042	-0.684605	2	5	AT4G16770.1	AT4G16770.1 | 2-oxoglutarate (2OG) and Fe(II)-dependent oxygenase superfamily protein | Chr4:9435116-9437183 REVERSE LENGTH=258	peroxisome	'hormone metabolism.gibberelin.synthesis-degradation'	'iron ion binding / oxidoreductase/ oxidoreductase, acting on paired donors, with incorporation or reduction of molecular oxygen, 2-oxoglutarate as one donor, and incorporation of one atom each of oxygen into both donors | chr4:9434393-9437168 REVERSE'
-0.797308	0.108777	-0.768177	-0.113064	0.905566	-0.00487077	-0.684244	4	3	AT5G57345.1	AT5G57345.1 | transmembrane protein | Chr5:23229562-23230587 REVERSE LENGTH=188	plastid	'not assigned.unknown'	'unknown protein | chr5:23229407-23230638 REVERSE'
0.464358	0.464551	0.154616	1.14811	0.0329942	1.70099	-0.683751	3	5	AT5G58410.2	AT5G58410.2 | HEAT/U-box domain-containing protein | Chr5:23609663-23617343 FORWARD LENGTH=1860;AT5G58410.1 | HEAT/U-box domain-containing protein | Chr5:23609663-23617343 FORWARD LENGTH=1873		'not assigned.unknown'	'binding / protein binding / zinc ion binding | chr5:23609663-23617386 FORWARD'
1.93424	0.0111053	3.78041	2.61767	0.000571073	8.48991	-0.683434	4	5	AT5G55070.2	AT5G55070.2 | Dihydrolipoamide succinyltransferase | Chr5:22347637-22350409 FORWARD LENGTH=464;AT5G55070.1 | Dihydrolipoamide succinyltransferase | Chr5:22347637-22350409 FORWARD LENGTH=464		'TCA / org transformation.TCA.2-oxoglutarate dehydrogenase'	'2-oxoacid dehydrogenase family protein | chr5:22347211-22350817 FORWARD'
-2.37622	0.00111318	-7.01803	-1.69391	0.00090655	-5.15391	-0.682312	4	5	AT5G20890.1	AT5G20890.1 | TCP-1/cpn60 chaperonin family protein | Chr5:7087020-7089906 REVERSE LENGTH=527	cytosol	'protein.folding'	'chaperonin, putative | chr5:7086653-7090081 REVERSE'
			0.681216	0.635606	0.134072	-0.681216	0	2	AT1G07790.1	AT1G07790.1 | Symbols:HTB1 | | Histone superfamily protein | Chr1:2413049-2413495 FORWARD LENGTH=148	nucleus	'DNA.synthesis/chromatin structure.histone.core.H2B'	'Symbols: HTB1 | HTB1; DNA binding | chr1:2412980-2413708 FORWARD'
-0.537213	0.192777	-0.384077	0.142555	0.779795	0.0153987	-0.679768	4	5	AT1G13440.1	AT1G13440.1 | Symbols:GAPC2,GAPC-2 | glyceraldehyde-3-phosphate dehydrogenase C2,GLYCERALDEHYDE-3-PHOSPHATE DEHYDROGENASE C-2 | glyceraldehyde-3-phosphate dehydrogenase C2 | Chr1:4608465-4610494 REVERSE LENGTH=338;AT1G13440.2 | Symbols:GAPC2,GAPC-2 | gl	cytosol	'glycolysis.cytosolic branch.glyceraldehyde 3-phosphate dehydrogenase (GAP-DH)'	'Symbols: GAPC-2, GAPC2 | GAPC2 (GLYCERALDEHYDE-3-PHOSPHATE DEHYDROGENASE C2); NAD or NADH binding / binding / catalytic/ glyceraldehyde-3-phosphate dehydrogenase (phosphorylating)/ glyceraldehyde-3-phosphate dehydrogenase | chr1:4608196-4610647 REVERSE'
2.04836	0.099712	2.05093	2.72757	0.0516478	3.51024	-0.679201	3	3	AT3G47820.1	AT3G47820.1 | Symbols:PUB39 | PLANT U-BOX 39 | PLANT U-BOX 39 | Chr3:17644368-17645963 FORWARD LENGTH=531;AT5G62560.1 | RING/U-box superfamily protein with ARM repeat domain-containing protein | Chr5:25110073-25111752 FORWARD LENGTH=559	cytosol	'protein.degradation.ubiquitin.E3.RING'	'armadillo/beta-catenin repeat family protein / U-box domain-containing protein | chr3:17644428-17646160 FORWARD'
2.59325	0.00984405	5.2042	3.27131	0.00102306	9.78152	-0.678055	4	5	AT4G19390.1	AT4G19390.1 | Uncharacterized protein family (UPF0114) | Chr4:10574903-10576355 REVERSE LENGTH=273;AT4G19390.2 | Uncharacterized protein family (UPF0114) | Chr4:10574903-10577267 REVERSE LENGTH=185	plastid	'not assigned.unknown'	'FUNCTIONS IN: molecular_function unknown; INVOLVED IN: biological_process unknown; LOCATED IN: chloroplast; EXPRESSED IN: 23 plant structures; EXPRESSED DURING: 13 growth stages; CONTAINS InterPro DOMAIN/s: Uncharacterised conserved protein UCP022348 (InterPro:IPR016804), Uncharacterised protein family UPF0114 (InterPro:IPR005134); BEST Arabidopsis thaliana protein match is: unknown protein (TAI…
-0.404747	0.440422	-0.144143	0.273065	0.518104	0.0779826	-0.677811	4	5	AT2G30170.1	AT2G30170.1 | Symbols:PBCP | PHOTOSYSTEM II CORE PHOSPHATASE | Protein phosphatase 2C family protein | Chr2:12879802-12881474 REVERSE LENGTH=298;AT2G30170.3 | Symbols:PBCP | PHOTOSYSTEM II CORE PHOSPHATASE | Protein phosphatase 2C family protein | Chr2	plastid	'not assigned.unknown'	'catalytic | chr2:12879675-12881498 REVERSE'
1.76585	0.0287301	2.72234	2.4423	0.000430966	8.21969	-0.676449	4	5	AT5G65750.1	AT5G65750.1 | 2-oxoglutarate dehydrogenase%2C E1 component | Chr5:26304212-26307947 FORWARD LENGTH=1025	mitochondrion	'TCA / org transformation.TCA.2-oxoglutarate dehydrogenase'	'2-oxoglutarate dehydrogenase E1 component, putative / oxoglutarate decarboxylase, putative / alpha-ketoglutaric dehydrogenase, putative | chr5:26303693-26308189 FORWARD'
0.0638468	0.901622	0.00287153	0.738777	0.0438433	1.00333	-0.67493	4	5	AT1G16470.2	AT1G16470.2 | Symbols:PAB1 | proteasome subunit PAB1 | proteasome subunit PAB1 | Chr1:5623122-5625439 FORWARD LENGTH=235;AT1G16470.1 | Symbols:PAB1 | proteasome subunit PAB1 | proteasome subunit PAB1 | Chr1:5623122-5625439 FORWARD LENGTH=235	cytosol	'protein.degradation'	'Symbols: PAB1 | PAB1 (PROTEASOME SUBUNIT PAB1); endopeptidase/ peptidase/ threonine-type endopeptidase | chr1:5622786-5625643 FORWARD'
-0.205867	0.728752	-0.0282903	0.467859	0.0658375	0.552787	-0.673726	4	5	AT5G19990.1	AT5G19990.1 | Symbols:RPT6A,ATSUG1 | regulatory particle triple-A ATPase 6A | regulatory particle triple-A ATPase 6A | Chr5:6752144-6754918 FORWARD LENGTH=419;AT5G19990.3 | Symbols:RPT6A,ATSUG1 | regulatory particle triple-A ATPase 6A | regulatory parti	cytosol,nucleus	'protein.degradation.ubiquitin.proteasom'	'Symbols: RPT6A, ATSUG1 | RPT6A (REGULATORY PARTICLE TRIPLE-A ATPASE 6A); ATPase | chr5:6752006-6755080 FORWARD'
-0.92383	0.175252	-0.698727	-0.250251	0.639145	-0.0486488	-0.673579	3	5	AT2G22450.1	AT2G22450.1 | Symbols:RIBA2,AtRIBA2 | homolog of ribA 2 | riboflavin biosynthesis protein | Chr2:9530654-9532691 FORWARD LENGTH=476	mitochondrion	'Co-factor and vitamine metabolism.riboflavin.GTP cyclohydrolase II'	'riboflavin biosynthesis protein, putative | chr2:9530547-9532914 FORWARD'
-1.63237	0.0088957	-3.34769	-0.959583	0.00297338	-2.42462	-0.672784	4	5	AT2G39730.1	AT2G39730.1 | Symbols:RCA | rubisco activase | rubisco activase | Chr2:16570951-16573345 REVERSE LENGTH=474;AT2G39730.3 | Symbols:RCA | rubisco activase | rubisco activase | Chr2:16571174-16573345 REVERSE LENGTH=441	plastid	'PS.calvin cycle.rubisco interacting'	'Symbols: RCA | RCA (RUBISCO ACTIVASE); ADP binding / ATP binding / enzyme regulator/ ribulose-1,5-bisphosphate carboxylase/oxygenase activator | chr2:16570746-16573548 REVERSE'
-2.50775	0.0123327	-4.78714	-1.83581	0.00823823	-3.82614	-0.671932	3	5	AT1G30120.1	AT1G30120.1 | Symbols:PDH-E1 BETA | pyruvate dehydrogenase E1 beta | pyruvate dehydrogenase E1 beta | Chr1:10584350-10586477 REVERSE LENGTH=406	plastid	'TCA / org transformation.TCA.pyruvate DH.E1'	'Symbols: PDH-E1 BETA | PDH-E1 BETA (PYRUVATE DEHYDROGENASE E1 BETA); pyruvate dehydrogenase (acetyl-transferring) | chr1:10584160-10586635 REVERSE'
2.9983	0.057301	3.7234	3.66955	0.00209754	9.82812	-0.671252	2	4	AT2G07180.2	AT2G07180.2 | Protein kinase superfamily protein | Chr2:2981082-2983271 REVERSE LENGTH=442;AT2G07180.1 | Protein kinase superfamily protein | Chr2:2981082-2983271 REVERSE LENGTH=442	cytosol	'protein.postranslational modification.kinase.receptor like cytoplasmatic kinase VII'	'protein kinase, putative | chr2:2980899-2983495 REVERSE'
3.7282	0.0120428	7.15543	4.39919	0.00010354	17.5303	-0.670993	3	4	AT4G33500.1	AT4G33500.1 | Protein phosphatase 2C family protein | Chr4:16112835-16116243 REVERSE LENGTH=724	plastid	'protein.postranslational modification'	'protein phosphatase 2C-related / PP2C-related | chr4:16112658-16116348 REVERSE'
-1.75959	0.0312646	-2.64809	-1.08897	0.00258849	-2.81712	-0.670619	4	5	ATCG00730.1	ATCG00730.1 | Symbols:PETD | photosynthetic electron transfer D | photosynthetic electron transfer D | ChrC:76481-77672 FORWARD LENGTH=160	plastid	'PS.lightreaction.cytochrome b6/f.subunit 4 (PETD)'	'Symbols: PETD | A chloroplast gene encoding subunit IV of the cytochrome b6/f complex | chrC:76481-77672 FORWARD'
2.57474	0.00416296	6.12942	3.24485	0.000708046	10.2211	-0.670106	3	4	AT2G01650.1	AT2G01650.1 | Symbols:PUX2 | plant UBX domain-containing protein 2 | plant UBX domain-containing protein 2 | Chr2:284851-286394 REVERSE LENGTH=458;AT2G01650.2 | Symbols:PUX2 | plant UBX domain-containing protein 2 | plant UBX domain-containing protein 2	nucleus	'RNA.regulation of transcription.unclassified'	'Symbols: PUX2 | PUX2 (PLANT UBX DOMAIN-CONTAINING PROTEIN 2); nucleic acid binding / zinc ion binding | chr2:284672-286493 REVERSE'
3.77949	0.00132649	10.8747	4.44943	3.25385e-05	19.9673	-0.669938	3	4	AT2G21370.2	AT2G21370.2 | Symbols:XK-1,XK1 | xylulose kinase-1,XYLULOSE KINASE 1 | xylulose kinase-1 | Chr2:9137582-9139573 REVERSE LENGTH=385;AT2G21370.1 | Symbols:XK-1,XK1 | xylulose kinase-1,XYLULOSE KINASE 1 | xylulose kinase-1 | Chr2:9137582-9140050 REVERSE L	plasma membrane	'minor CHO metabolism.sugar kinases'	'xylulose kinase, putative | chr2:9137473-9140065 REVERSE'
-1.85368	0.0543506	-2.34452	-1.18396	0.0729263	-1.3463	-0.669721	2	5	AT4G36810.1	AT4G36810.1 | Symbols:AtLSU,AtGGPPS11,GGPPS11,LSU,GGPS1 | geranyl(geranyl)diphosphate synthase 11,geranylgeranyl pyrophosphate synthase 1,Large subunit of Heterodimeric geranyl(geranyl)diphosphate synthase | geranylgeranyl pyrophosphate synthase 1 | Chr4	plastid	'secondary metabolism.isoprenoids.non-mevalonate pathway.geranylgeranyl pyrophosphate synthase'	'Symbols: GGPS1 | GGPS1 (GERANYLGERANYL PYROPHOSPHATE SYNTHASE 1); farnesyltranstransferase | chr4:17343374-17344865 FORWARD'
-1.00117	0.109764	-0.96066	-0.331623	0.251271	-0.198926	-0.669545	3	5	AT3G04600.3	AT3G04600.3 | Nucleotidylyl transferase superfamily protein | Chr3:1243152-1245958 FORWARD LENGTH=402;AT3G04600.2 | Nucleotidylyl transferase superfamily protein | Chr3:1243152-1245958 FORWARD LENGTH=402;AT3G04600.1 | Nucleotidylyl transferase superfa	cytosol	'protein.aa activation'	'tRNA synthetase class I (W and Y) family protein | chr3:1242973-1246211 FORWARD'
-0.292954	0.500831	-0.0879767	0.37621	0.227679	0.241781	-0.669164	4	5	AT3G53750.2	AT3G53750.2 | Symbols:ACT3 | actin 3 | actin 3 | Chr3:19915924-19917371 FORWARD LENGTH=377;AT3G53750.1 | Symbols:ACT3 | actin 3 | actin 3 | Chr3:19915924-19917371 FORWARD LENGTH=377;AT2G37620.4 | Symbols:ACT1,AAc1 | ARABIDOPSIS ACTIN 1,actin 1 | actin		'cell.organisation'	'Symbols: ACT3 | ACT3 (actin 3); structural constituent of cytoskeleton | chr3:19915288-19917641 FORWARD'
2.66183	0.0445336	3.59697	3.33	0.0796133	3.65972	-0.668169	3	2	AT5G28850.2	AT5G28850.2 | Calcium-binding EF-hand family protein | Chr5:10877360-10881278 REVERSE LENGTH=536;AT5G28900.1 | Calcium-binding EF-hand family protein | Chr5:10925852-10929892 FORWARD LENGTH=536;AT5G28850.1 | Calcium-binding EF-hand family protein | C	cytosol	'signalling.calcium'	'calcium-binding EF hand family protein | chr5:10876815-10881444 REVERSE'
-0.482661	0.321206	-0.238057	0.185267	0.473811	0.0600997	-0.667928	4	5	AT2G22360.1	AT2G22360.1 | Symbols:DJA6 | DNA J protein A6 | DNAJ heat shock family protein | Chr2:9498162-9500459 FORWARD LENGTH=442	plastid	'stress.abiotic.heat'	'DNAJ heat shock family protein | chr2:9497595-9500615 FORWARD'
0.884889	0.329209	0.426984	1.55225	0.0436909	2.11045	-0.66736	4	4	AT1G27450.4	AT1G27450.4 | Symbols:APT1,ATAPT1 | ARABIDOPSIS THALIANA ADENINE PHOSPHORIBOSYLTRANSFERASE 1,adenine phosphoribosyl transferase 1 | adenine phosphoribosyl transferase 1 | Chr1:9532421-9533807 FORWARD LENGTH=183;AT1G27450.2 | Symbols:APT1,ATAPT1 | ARABID		'nucleotide metabolism.salvage.phosphoribosyltransferases.aprt'	'Symbols: APT1, ATAPT1 | APT1 (ADENINE PHOSPHORIBOSYL TRANSFERASE 1); adenine phosphoribosyltransferase | chr1:9531839-9534114 FORWARD'
-1.93011	0.0433024	-2.63168	-1.26368	0.0291665	-1.93989	-0.666426	2	2	AT1G21130.2	AT1G21130.2 | Symbols:IGMT4 | indole glucosinolate O-methyltransferase 4 | O-methyltransferase family protein | Chr1:7399489-7400470 REVERSE LENGTH=296;AT1G21130.1 | Symbols:IGMT4 | indole glucosinolate O-methyltransferase 4 | O-methyltransferase family	cytosol	'misc.O-methyl transferases'	'O-methyltransferase, putative | chr1:7399062-7400605 REVERSE'
0.698617	0.455317	0.238708	1.36443	0.0602714	1.66445	-0.665814	4	5	AT4G13360.1	AT4G13360.1 | ATP-dependent caseinolytic (Clp) protease/crotonase family protein | Chr4:7775133-7777701 FORWARD LENGTH=421	mitochondrion	'amino acid metabolism.degradation.aromatic aa.tryptophan'	'catalytic | chr4:7775128-7777895 FORWARD'
-1.25478	0.0271247	-1.96579	-0.589378	0.298661	-0.309318	-0.665406	4	5	AT2G44160.1	AT2G44160.1 | Symbols:MTHFR2 | methylenetetrahydrofolate reductase 2 | methylenetetrahydrofolate reductase 2 | Chr2:18262301-18265185 FORWARD LENGTH=594	cytosol	'C1-metabolism.methylenetetrahydrofolate reductase'	'Symbols: MTHFR2 | MTHFR2 (METHYLENETETRAHYDROFOLATE REDUCTASE 2); methylenetetrahydrofolate reductase (NADPH) | chr2:18262210-18265346 FORWARD'
			0.664685	0.295827	0.351594	-0.664685	0	2	AT5G58230.1	AT5G58230.1 | Symbols:MSI1,MEE70,ATMSI1 | ARABIDOPSIS MULTICOPY SUPRESSOR OF IRA1,MULTICOPY SUPRESSOR OF IRA1,MATERNAL EFFECT EMBRYO ARREST 70 | Transducin/WD40 repeat-like superfamily protein | Chr5:23556112-23557994 FORWARD LENGTH=424	nucleus	'development.unspecified'	'Symbols: MSI1, MEE70, ATMSI1 | MSI1 (MULTICOPY SUPRESSOR OF IRA1); protein binding | chr5:23556012-23558245 FORWARD'
0.401422	0.414323	0.153609	1.06602	0.525446	0.297922	-0.664593	3	2	AT3G05050.3	AT3G05050.3 | Protein kinase superfamily protein | Chr3:1408789-1411194 REVERSE LENGTH=593;AT3G05050.2 | Protein kinase superfamily protein | Chr3:1408789-1411194 REVERSE LENGTH=593;AT3G05050.1 | Protein kinase superfamily protein | Chr3:1408789-1411		'protein.postranslational modification'	'protein kinase family protein | chr3:1408613-1411803 REVERSE'
-1.44928	0.0193866	-2.48188	-0.784814	0.0316002	-1.17746	-0.664462	4	5	AT1G64520.1	AT1G64520.1 | Symbols:RPN12a | regulatory particle non-ATPase 12A | regulatory particle non-ATPase 12A | Chr1:23956459-23958120 FORWARD LENGTH=267	cytosol,nucleus	'protein.degradation.ubiquitin.proteasom'	'Symbols: RPN12a | RPN12a (Regulatory Particle non-ATPase 12a); peptidase | chr1:23956386-23958322 FORWARD'
8.22233	0.000163094	31.1426	8.88679	3.11324e-06	48.9376	-0.664453	4	5	AT4G17340.1	AT4G17340.1 | Symbols:TIP2;2,DELTA-TIP2 | tonoplast intrinsic protein 2;2 | tonoplast intrinsic protein 2%3B2 | Chr4:9699318-9700250 FORWARD LENGTH=250	vacuole	'transport.Major Intrinsic Proteins.TIP'	'Symbols: TIP2;2, DELTA-TIP2 | TIP2;2 (TONOPLAST INTRINSIC PROTEIN 2;2); water channel | chr4:9699253-9700410 FORWARD'
3.55077	0.0178958	6.20408	4.21519	0.00156734	11.8229	-0.664416	3	4	AT3G03590.1	AT3G03590.1 | SWIB/MDM2 domain superfamily protein | Chr3:865341-866669 REVERSE LENGTH=143	mitochondrion	'not assigned.no ontology'	'SWIB complex BAF60b domain-containing protein | chr3:865183-867008 REVERSE'
[truncated: 4,239 more rows]
